# Supplementary material for: Isotenulin
Source: Acta Crystallogr Sect E Struct Rep Online. 2013 Jul 20;69(Pt 8):o1290. doi: 10.1107/S1600536813019703 (PMC3793783; doi:10.1107/S1600536813019703)
Supplement: Supplementary file 1 [file e-69-o1290-sup1.cif]

##############################################################################
#                                                                            #
# This CIF contains the data in a paper accepted for publication in          #
# Acta Crystallographica Section E. It conforms to the requirements of       #
# Notes for Authors for Acta Crystallographica Section E, and has been       #
# peer reviewed under the auspices of the IUCr Commission on Journals.       #
#                                                                            #
# Full details of the Crystallographic Information File format               #
# are given in the paper "The Crystallographic Information File (CIF):       #
# a New Standard Archive File for Crystallography" by S. R. Hall, F. H.      #
# Allen and I. D. Brown [Acta Cryst. (1991), A47, 655-685].                  #
#                                                                            #
# The current version of the core CIF dictionary is obtainable from          #
# ftp://ftp.iucr.org/pub/cif_core.dic.                                       #
#                                                                            #
# Software is freely available for graphical display of the structure(s)     #
# in this CIF. For information consult the CIF software page                 #
# http://www.iucr.org/resources/cif/software.                                #
#                                                                            #
# This file may be used for bona fide research purposes within the           #
# scientific community so long as proper attribution is given to the journal # 
# article from which it was obtained.                                        #
#                                                                            #
##############################################################################
data_global
_journal_data_validation_number     ?
_journal_date_recd_electronic     2013-07-10
_journal_date_accepted     2013-07-16
_journal_name_full     'Acta Crystallographica, Section E'
_journal_year     2013
_journal_volume     69
_journal_issue      8
_journal_page_first     o1290
_journal_page_last     o1290
_journal_paper_category     QO
_journal_paper_doi     10.1107/S1600536813019703
_journal_coeditor_code     CV5424
_publ_contact_author_name     'Professor Kyle S. Knight'
_publ_contact_author_address
;
Department of Chemistry
The University of Tennessee at Chattanooga
Chattanooga
TN 37403
USA
;
_publ_contact_author_email     kyle-knight@utc.edu
_publ_contact_author_fax     '423 425 5234'
_publ_contact_author_phone     '423 425 5297'
_publ_section_title
;
Isotenulin
;
loop_
    _publ_author_name
    _publ_author_footnote
    _publ_author_address
    'Knight, Kyle S.' ?
;
Department of Chemistry
The University of Tennessee at Chattanooga
Chattanooga
TN 37403
USA
;
    'Smith, Cole T.' .
;
Department of Chemistry
The University of Tennessee at Chattanooga
Chattanooga
TN 37403
USA
;
    'Waddell, Thomas G.' .
;
Department of Chemistry
The University of Tennessee at Chattanooga
Chattanooga
TN 37403
USA
;
data_I
_chemical_name_systematic
;
;
_chemical_name_common
;
Isotenulin
;
_chemical_formula_moiety     'C17 H22 O5'
_chemical_formula_sum     'C17 H22 O5'
_chemical_formula_iupac     'C17 H22 O5'
_chemical_formula_weight     306.34
_shelx_space_group_comment
;
The symmetry employed for this shelxl refinement is uniquely defined
by the following loop, which should always be used as a source of
symmetry information in preference to the above space-group names.
They are only intended as comments.
;
_space_group_crystal_system     orthorhombic
_space_group_name_H-M_alt     'P 21 21 21'
_space_group_name_Hall     'P 2ac 2ab'
loop_
    _space_group_symop_operation_xyz
    'x, y, z'
    'x+1/2, -y+1/2, -z'
    '-x, y+1/2, -z+1/2'
    '-x+1/2, -y, z+1/2'
_cell_length_a     6.4565(11)
_cell_length_b     17.625(3)
_cell_length_c     27.997(4)
_cell_angle_alpha     90
_cell_angle_beta     90
_cell_angle_gamma     90
_cell_volume     3186.0(9)
_cell_formula_units_Z     8
_cell_measurement_reflns_used     9402
_cell_measurement_theta_min     2.31
_cell_measurement_theta_max     23.78
_cell_measurement_temperature     200(2)
_exptl_crystal_description     block
_exptl_crystal_colour     colourless
_exptl_crystal_size_max     0.55
_exptl_crystal_size_mid     0.3
_exptl_crystal_size_min     0.2
_exptl_crystal_density_diffrn     1.277
_exptl_crystal_density_meas     .
_exptl_crystal_density_method     ?
_exptl_crystal_F_000     1312
_exptl_absorpt_coefficient_mu     0.093
_exptl_absorpt_correction_type     none
_exptl_absorpt_process_details     ?
_shelx_estimated_absorpt_T_min     0.950
_shelx_estimated_absorpt_T_max     0.982
_exptl_special_details     ?
_diffrn_ambient_temperature     200.15
_diffrn_radiation_type     MoK\a
_diffrn_radiation_wavelength     0.71073
_diffrn_radiation_monochromator     graphite
_diffrn_measurement_device_type     'Bruker APEXII CCD'
_diffrn_measurement_method     '\f and \w scans'
_diffrn_detector_area_resol_mean     ?
_diffrn_reflns_number     34729
_diffrn_reflns_av_R_equivalents     0.0466
_diffrn_reflns_theta_min     2.311
_diffrn_reflns_theta_max     25.102
_diffrn_reflns_theta_full     25.242
_diffrn_measured_fraction_theta_max     0.988
_diffrn_measured_fraction_theta_full     0.971
_diffrn_reflns_limit_h_min     -7
_diffrn_reflns_limit_h_max     7
_diffrn_reflns_limit_k_min     -21
_diffrn_reflns_limit_k_max     20
_diffrn_reflns_limit_l_min     -31
_diffrn_reflns_limit_l_max     31
_diffrn_standards_number     0
_refine_special_details     ?
_reflns_number_total     5611
_reflns_number_gt     4883
_reflns_threshold_expression     I>2\s(I)
_refine_ls_structure_factor_coef     Fsqd
_refine_ls_matrix_type     full
_refine_ls_R_factor_all     0.0528
_refine_ls_R_factor_gt     0.0428
_refine_ls_wR_factor_gt     0.0958
_refine_ls_wR_factor_ref     0.1002
_refine_ls_goodness_of_fit_ref     1.007
_refine_ls_restrained_S_all     1.007
_refine_ls_number_reflns     5611
_refine_ls_number_parameters     405
_refine_ls_number_restraints     0
_refine_ls_hydrogen_treatment     constr
_refine_ls_weighting_scheme     calc
_refine_ls_weighting_details
              'w=1/[\s^2^(Fo^2^)+(0.0573P)^2^+0.5452P] where P=(Fo^2^+2Fc^2^)/3'
_atom_sites_solution_hydrogens     geom
_atom_sites_solution_primary     ?
_atom_sites_solution_secondary     ?
_refine_ls_shift/su_max     0.000
_refine_ls_shift/su_mean     0.000
_refine_diff_density_max     0.134
_refine_diff_density_min     -0.166
_refine_ls_extinction_method     none
_refine_ls_extinction_coef     .
loop_
    _atom_type_symbol
    _atom_type_description
    _atom_type_scat_dispersion_real
    _atom_type_scat_dispersion_imag
    _atom_type_scat_source
    'C' 'C' 0.0033 0.0016
                         'International Tables Vol C Tables 4.2.6.8 and 6.1.1.4'
    'H' 'H' 0.0000 0.0000
                         'International Tables Vol C Tables 4.2.6.8 and 6.1.1.4'
    'O' 'O' 0.0106 0.0060
                         'International Tables Vol C Tables 4.2.6.8 and 6.1.1.4'
_computing_data_collection     'APEX2 (Bruker, 2009)'
_computing_cell_refinement     'SAINT (Bruker, 2009)'
_computing_data_reduction     'SAINT (Bruker, 2009)'
_computing_structure_solution     'SHELXS97 (Sheldrick, 2008)'
_computing_structure_refinement     'SHELXL97 (Sheldrick, 2008)'
_computing_molecular_graphics     'OLEX2 (Dolomanov <i>et al.</i>, 2009)'
_computing_publication_material     'OLEX2 (Dolomanov <i>et al.</i>, 2009)'
loop_
    _atom_site_type_symbol
    _atom_site_label
    _atom_site_fract_x
    _atom_site_fract_y
    _atom_site_fract_z
    _atom_site_U_iso_or_equiv
    _atom_site_adp_type
    _atom_site_calc_flag
    _atom_site_occupancy
    _atom_site_disorder_assembly
    _atom_site_disorder_group
    O O1 0.6652(3) 0.32092(12) 0.13792(7) 0.0282(5) Uani d 1 . .
    O O4 0.4353(4) 0.20905(15) -0.02363(8) 0.0460(6) Uani d 1 . .
    O O2 0.4385(4) 0.33063(13) -0.00295(7) 0.0384(6) Uani d 1 . .
    O O5 0.4353(5) 0.39087(15) 0.23006(8) 0.0521(7) Uani d 1 . .
    O O3 0.5852(4) 0.21748(14) 0.18164(8) 0.0437(6) Uani d 1 . .
    O O10 0.8514(4) 0.91154(14) 0.06402(9) 0.0426(6) Uani d 1 . .
    O O9 0.0773(4) 0.66834(13) 0.21828(9) 0.0470(6) Uani d 1 . .
    O O8 0.8155(5) 0.72399(18) 0.09136(11) 0.0705(9) Uani d 1 . .
    O O6 0.5119(3) 0.78613(12) 0.08363(7) 0.0322(5) Uani d 1 . .
    O O7 0.0566(3) 0.78753(12) 0.19284(8) 0.0342(5) Uani d 1 . .
    C C17 0.1123(6) 0.5589(2) 0.05783(14) 0.0489(10) Uani d 1 . .
    H H17A 0.1440 0.5799 0.0263 0.073 Uiso calc 1 . .
    H H17B 0.1065 0.6000 0.0813 0.073 Uiso calc 1 . .
    H H17C -0.0218 0.5329 0.0567 0.073 Uiso calc 1 . .
    C C14 0.2811(5) 0.50237(18) 0.07211(11) 0.0333(8) Uani d 1 . .
    H H14 0.4150 0.5305 0.0750 0.040 Uiso calc 1 . .
    C C13 0.2347(5) 0.46402(17) 0.12044(10) 0.0267(7) Uani d 1 . .
    H H13 0.1279 0.4241 0.1142 0.032 Uiso calc 1 . .
    C C9 0.4208(5) 0.42363(16) 0.14536(10) 0.0256(7) Uani d 1 . .
    C C3 0.4490(5) 0.33964(16) 0.13131(10) 0.0241(6) Uani d 1 . .
    H H3 0.3655 0.3079 0.1538 0.029 Uiso calc 1 . .
    C C2 0.7118(5) 0.26042(19) 0.16595(12) 0.0331(7) Uani d 1 . .
    C C8 0.9396(6) 0.2557(2) 0.17373(14) 0.0541(10) Uani d 1 . .
    H H8A 0.9851 0.2990 0.1930 0.081 Uiso calc 1 . .
    H H8B 1.0108 0.2566 0.1428 0.081 Uiso calc 1 . .
    H H8C 0.9728 0.2084 0.1905 0.081 Uiso calc 1 . .
    C C6 0.4421(5) 0.2565(2) 0.00761(12) 0.0355(8) Uani d 1 . .
    C C5 0.4467(5) 0.37680(18) 0.04092(10) 0.0316(7) Uani d 1 . .
    H H5 0.5910 0.3951 0.0468 0.038 Uiso calc 1 . .
    C C15 0.3031(5) 0.44332(19) 0.03186(11) 0.0355(8) Uani d 1 . .
    H H15A 0.1636 0.4229 0.0247 0.043 Uiso calc 1 . .
    H H15B 0.3520 0.4700 0.0028 0.043 Uiso calc 1 . .
    C C12 0.1511(5) 0.51352(18) 0.16020(12) 0.0329(7) Uani d 1 . .
    H H12 0.0591 0.5547 0.1549 0.040 Uiso calc 1 . .
    C C11 0.2185(5) 0.49380(19) 0.20298(12) 0.0363(8) Uani d 1 . .
    H H11 0.1781 0.5170 0.2322 0.044 Uiso calc 1 . .
    C C10 0.3644(5) 0.43101(18) 0.19861(11) 0.0327(7) Uani d 1 . .
    C C4 0.3809(4) 0.32060(16) 0.08008(10) 0.0253(6) Uani d 1 . .
    H H4 0.2260 0.3190 0.0800 0.030 Uiso calc 1 . .
    C C1 0.4563(5) 0.24438(18) 0.06090(11) 0.0324(7) Uani d 1 . .
    H H1 0.6058 0.2388 0.0695 0.039 Uiso calc 1 . .
    C C7 0.3428(6) 0.17418(18) 0.07783(12) 0.0435(9) Uani d 1 . .
    H H7A 0.1950 0.1791 0.0706 0.065 Uiso calc 1 . .
    H H7B 0.3613 0.1685 0.1124 0.065 Uiso calc 1 . .
    H H7C 0.3987 0.1295 0.0615 0.065 Uiso calc 1 . .
    C C16 0.6230(5) 0.46954(18) 0.14028(13) 0.0364(8) Uani d 1 . .
    H H16A 0.5950 0.5232 0.1468 0.055 Uiso calc 1 . .
    H H16B 0.6765 0.4641 0.1077 0.055 Uiso calc 1 . .
    H H16C 0.7258 0.4505 0.1631 0.055 Uiso calc 1 . .
    C C27 0.7412(5) 0.94561(18) 0.09205(11) 0.0300(7) Uani d 1 . .
    C C26 0.5369(4) 0.91551(16) 0.11260(10) 0.0241(6) Uani d 1 . .
    C C20 0.5510(5) 0.83112(16) 0.12654(9) 0.0247(6) Uani d 1 . .
    H H20 0.6953 0.8205 0.1377 0.030 Uiso calc 1 . .
    C C21 0.4003(4) 0.80785(16) 0.16622(10) 0.0245(6) Uani d 1 . .
    H H21 0.4636 0.8252 0.1969 0.029 Uiso calc 1 . .
    C C18 0.3614(5) 0.72245(17) 0.17173(11) 0.0306(7) Uani d 1 . .
    H H18 0.3445 0.6999 0.1392 0.037 Uiso calc 1 . .
    C C23 0.1542(5) 0.72034(18) 0.19676(12) 0.0344(8) Uani d 1 . .
    C C19 0.6589(6) 0.7361(2) 0.06999(13) 0.0448(9) Uani d 1 . .
    C C33 0.3809(5) 0.93110(19) 0.07173(10) 0.0317(7) Uani d 1 . .
    H H33A 0.3752 0.9857 0.0653 0.048 Uiso calc 1 . .
    H H33B 0.2432 0.9131 0.0812 0.048 Uiso calc 1 . .
    H H33C 0.4255 0.9043 0.0428 0.048 Uiso calc 1 . .
    C C28 0.7730(5) 1.02207(18) 0.11142(12) 0.0351(8) Uani d 1 . .
    H H28 0.8739 1.0573 0.1005 0.042 Uiso calc 1 . .
    C C29 0.6391(5) 1.03451(17) 0.14657(12) 0.0329(7) Uani d 1 . .
    H H29 0.6320 1.0810 0.1636 0.039 Uiso calc 1 . .
    C C30 0.4996(4) 0.96816(16) 0.15690(10) 0.0256(7) Uani d 1 . .
    H H30 0.5592 0.9414 0.1852 0.031 Uiso calc 1 . .
    C C31 0.2724(5) 0.98620(17) 0.16899(11) 0.0290(7) Uani d 1 . .
    H H31 0.2009 1.0018 0.1389 0.035 Uiso calc 1 . .
    C C32 0.1562(5) 0.91723(17) 0.18982(11) 0.0294(7) Uani d 1 . .
    H H32A 0.2012 0.9109 0.2234 0.035 Uiso calc 1 . .
    H H32B 0.0067 0.9297 0.1904 0.035 Uiso calc 1 . .
    C C22 0.1807(5) 0.84120(17) 0.16491(11) 0.0277(7) Uani d 1 . .
    H H22 0.1287 0.8441 0.1313 0.033 Uiso calc 1 . .
    C C24 0.5304(6) 0.67908(19) 0.19779(13) 0.0439(9) Uani d 1 . .
    H H24A 0.5580 0.7034 0.2286 0.066 Uiso calc 1 . .
    H H24B 0.6571 0.6792 0.1785 0.066 Uiso calc 1 . .
    H H24C 0.4853 0.6267 0.2031 0.066 Uiso calc 1 . .
    C C34 0.2531(6) 1.05118(18) 0.20498(13) 0.0431(9) Uani d 1 . .
    H H34A 0.3292 1.0382 0.2341 0.065 Uiso calc 1 . .
    H H34B 0.1067 1.0593 0.2127 0.065 Uiso calc 1 . .
    H H34C 0.3110 1.0976 0.1911 0.065 Uiso calc 1 . .
    C C25 0.5960(8) 0.6984(2) 0.02392(14) 0.0628(12) Uani d 1 . .
    H H25A 0.6992 0.6600 0.0153 0.094 Uiso calc 1 . .
    H H25B 0.5874 0.7365 -0.0015 0.094 Uiso calc 1 . .
    H H25C 0.4606 0.6741 0.0280 0.094 Uiso calc 1 . .
loop_
    _atom_site_aniso_label
    _atom_site_aniso_U_11
    _atom_site_aniso_U_22
    _atom_site_aniso_U_33
    _atom_site_aniso_U_12
    _atom_site_aniso_U_13
    _atom_site_aniso_U_23
    O1 0.0238(10) 0.0339(11) 0.0271(11) 0.0024(9) 0.0006(9) 0.0045(10)
    O4 0.0406(14) 0.0598(16) 0.0378(13) 0.0078(13) 0.0003(12) -0.0218(12)
    O2 0.0446(14) 0.0484(15) 0.0224(11) 0.0033(12) 0.0045(10) -0.0046(10)
    O5 0.0764(19) 0.0547(15) 0.0253(12) 0.0087(15) -0.0102(13) -0.0023(12)
    O3 0.0402(14) 0.0408(13) 0.0500(15) -0.0044(12) -0.0046(12) 0.0171(11)
    O10 0.0275(12) 0.0566(16) 0.0438(14) 0.0042(11) 0.0089(11) 0.0024(12)
    O9 0.0493(15) 0.0327(13) 0.0590(15) -0.0097(12) 0.0163(13) 0.0010(12)
    O8 0.063(2) 0.086(2) 0.0628(19) 0.0438(17) -0.0031(16) -0.0259(17)
    O6 0.0304(12) 0.0382(12) 0.0280(11) 0.0024(9) 0.0029(9) -0.0120(10)
    O7 0.0278(11) 0.0319(12) 0.0429(13) -0.0028(10) 0.0088(10) -0.0016(10)
    C17 0.059(2) 0.044(2) 0.044(2) 0.0129(19) -0.0084(19) 0.0053(17)
    C14 0.0392(18) 0.0320(16) 0.0285(18) -0.0013(14) -0.0037(14) 0.0026(14)
    C13 0.0236(15) 0.0277(16) 0.0288(17) -0.0016(13) -0.0004(13) -0.0022(13)
    C9 0.0238(15) 0.0302(15) 0.0228(15) -0.0024(13) -0.0026(13) -0.0015(13)
    C3 0.0186(14) 0.0303(16) 0.0234(15) -0.0026(12) 0.0013(12) 0.0022(12)
    C2 0.0357(18) 0.0369(18) 0.0267(16) 0.0038(15) 0.0011(15) 0.0015(15)
    C8 0.035(2) 0.070(3) 0.057(2) 0.016(2) -0.0001(18) 0.019(2)
    C6 0.0241(16) 0.048(2) 0.0341(18) 0.0061(16) 0.0003(14) -0.0122(17)
    C5 0.0324(16) 0.0404(18) 0.0220(15) -0.0027(15) 0.0017(14) -0.0022(14)
    C15 0.042(2) 0.0411(19) 0.0234(17) -0.0022(16) -0.0004(14) 0.0082(14)
    C12 0.0257(15) 0.0316(16) 0.042(2) -0.0012(14) 0.0022(15) -0.0049(15)
    C11 0.0374(19) 0.0398(19) 0.0318(19) -0.0045(16) 0.0051(15) -0.0116(15)
    C10 0.0355(18) 0.0369(18) 0.0256(17) -0.0076(15) -0.0063(15) -0.0037(15)
    C4 0.0198(14) 0.0303(16) 0.0259(15) -0.0009(12) 0.0001(12) -0.0010(13)
    C1 0.0292(16) 0.0366(17) 0.0314(16) 0.0091(15) -0.0046(14) -0.0071(14)
    C7 0.058(2) 0.0315(18) 0.041(2) 0.0013(17) -0.0110(18) -0.0045(16)
    C16 0.0296(17) 0.0351(17) 0.044(2) -0.0045(15) -0.0028(16) -0.0010(16)
    C27 0.0206(15) 0.0419(18) 0.0275(17) 0.0050(14) -0.0042(14) 0.0056(15)
    C26 0.0170(14) 0.0342(17) 0.0210(15) 0.0031(13) -0.0050(12) -0.0019(13)
    C20 0.0189(14) 0.0304(16) 0.0247(15) 0.0025(13) -0.0031(12) -0.0071(13)
    C21 0.0256(15) 0.0258(14) 0.0221(15) -0.0002(12) -0.0017(13) -0.0049(12)
    C18 0.0335(17) 0.0277(15) 0.0306(17) -0.0016(14) 0.0029(14) -0.0059(14)
    C23 0.0380(18) 0.0299(17) 0.0353(18) -0.0071(16) 0.0027(16) -0.0099(15)
    C19 0.050(2) 0.043(2) 0.041(2) 0.0078(18) 0.0134(19) -0.0092(17)
    C33 0.0275(16) 0.0452(19) 0.0224(17) 0.0022(14) -0.0025(13) -0.0002(14)
    C28 0.0246(16) 0.0370(18) 0.0436(19) -0.0042(14) -0.0036(15) 0.0138(16)
    C29 0.0300(16) 0.0282(16) 0.0405(19) 0.0006(14) -0.0107(15) 0.0021(14)
    C30 0.0282(16) 0.0245(15) 0.0241(16) 0.0030(12) -0.0053(12) 0.0001(12)
    C31 0.0299(16) 0.0312(16) 0.0259(16) 0.0050(13) 0.0015(14) 0.0007(14)
    C32 0.0253(15) 0.0330(16) 0.0299(17) 0.0064(13) 0.0041(14) -0.0017(13)
    C22 0.0256(16) 0.0320(16) 0.0256(15) -0.0030(13) 0.0027(13) 0.0008(13)
    C24 0.041(2) 0.0335(18) 0.057(2) 0.0031(17) 0.0045(18) 0.0076(18)
    C34 0.057(2) 0.0284(17) 0.044(2) 0.0022(17) 0.0137(18) -0.0048(16)
    C25 0.076(3) 0.062(3) 0.051(2) 0.003(2) 0.015(2) -0.030(2)
_geom_special_details
;
All e.s.d.'s (except the e.s.d. in the dihedral angle between two l.s. planes)
are estimated using the full covariance matrix. The cell e.s.d.'s are taken
into account individually in the estimation of e.s.d.'s in distances, angles
and torsion angles; correlations between e.s.d.'s in cell parameters are only
used when they are defined by crystal symmetry. An approximate (isotropic)
treatment of cell e.s.d.'s is used for estimating e.s.d.'s involving l.s.
planes.
;
loop_
    _geom_bond_atom_site_label_1
    _geom_bond_atom_site_label_2
    _geom_bond_site_symmetry_2
    _geom_bond_distance
    _geom_bond_publ_flag
    O1 C3 . 1.446(3) ?
    O1 C2 . 1.358(4) ?
    O4 C6 . 1.211(4) ?
    O2 C6 . 1.340(4) ?
    O2 C5 . 1.474(4) ?
    O5 C10 . 1.219(4) ?
    O3 C2 . 1.198(4) ?
    O10 C27 . 1.218(4) ?
    O9 C23 . 1.204(4) ?
    O8 C19 . 1.194(5) ?
    O6 C20 . 1.462(3) ?
    O6 C19 . 1.350(4) ?
    O7 C23 . 1.346(4) ?
    O7 C22 . 1.466(4) ?
    C17 H17A . 0.9800 ?
    C17 H17B . 0.9800 ?
    C17 H17C . 0.9800 ?
    C17 C14 . 1.530(5) ?
    C14 H14 . 1.0000 ?
    C14 C13 . 1.542(4) ?
    C14 C15 . 1.540(5) ?
    C13 H13 . 1.0000 ?
    C13 C9 . 1.561(4) ?
    C13 C12 . 1.514(4) ?
    C9 C3 . 1.542(4) ?
    C9 C10 . 1.540(4) ?
    C9 C16 . 1.542(4) ?
    C3 H3 . 1.0000 ?
    C3 C4 . 1.537(4) ?
    C2 C8 . 1.489(5) ?
    C8 H8A . 0.9800 ?
    C8 H8B . 0.9800 ?
    C8 H8C . 0.9800 ?
    C6 C1 . 1.510(5) ?
    C5 H5 . 1.0000 ?
    C5 C15 . 1.516(5) ?
    C5 C4 . 1.537(4) ?
    C15 H15A . 0.9900 ?
    C15 H15B . 0.9900 ?
    C12 H12 . 0.9500 ?
    C12 C11 . 1.321(5) ?
    C11 H11 . 0.9500 ?
    C11 C10 . 1.459(5) ?
    C4 H4 . 1.0000 ?
    C4 C1 . 1.526(4) ?
    C1 H1 . 1.0000 ?
    C1 C7 . 1.514(5) ?
    C7 H7A . 0.9800 ?
    C7 H7B . 0.9800 ?
    C7 H7C . 0.9800 ?
    C16 H16A . 0.9800 ?
    C16 H16B . 0.9800 ?
    C16 H16C . 0.9800 ?
    C27 C26 . 1.533(4) ?
    C27 C28 . 1.467(5) ?
    C26 C20 . 1.540(4) ?
    C26 C33 . 1.549(4) ?
    C26 C30 . 1.568(4) ?
    C20 H20 . 1.0000 ?
    C20 C21 . 1.533(4) ?
    C21 H21 . 1.0000 ?
    C21 C18 . 1.534(4) ?
    C21 C22 . 1.535(4) ?
    C18 H18 . 1.0000 ?
    C18 C23 . 1.511(5) ?
    C18 C24 . 1.519(5) ?
    C19 C25 . 1.507(5) ?
    C33 H33A . 0.9800 ?
    C33 H33B . 0.9800 ?
    C33 H33C . 0.9800 ?
    C28 H28 . 0.9500 ?
    C28 C29 . 1.328(5) ?
    C29 H29 . 0.9500 ?
    C29 C30 . 1.504(4) ?
    C30 H30 . 1.0000 ?
    C30 C31 . 1.539(4) ?
    C31 H31 . 1.0000 ?
    C31 C32 . 1.543(4) ?
    C31 C34 . 1.530(4) ?
    C32 H32A . 0.9900 ?
    C32 H32B . 0.9900 ?
    C32 C22 . 1.519(4) ?
    C22 H22 . 1.0000 ?
    C24 H24A . 0.9800 ?
    C24 H24B . 0.9800 ?
    C24 H24C . 0.9800 ?
    C34 H34A . 0.9800 ?
    C34 H34B . 0.9800 ?
    C34 H34C . 0.9800 ?
    C25 H25A . 0.9800 ?
    C25 H25B . 0.9800 ?
    C25 H25C . 0.9800 ?
loop_
    _geom_angle_atom_site_label_1
    _geom_angle_atom_site_label_2
    _geom_angle_atom_site_label_3
    _geom_angle_site_symmetry_1
    _geom_angle_site_symmetry_3
    _geom_angle
    _geom_angle_publ_flag
    C2 O1 C3 . . 117.8(2) ?
    C6 O2 C5 . . 110.7(2) ?
    C19 O6 C20 . . 117.7(3) ?
    C23 O7 C22 . . 110.8(2) ?
    H17A C17 H17B . . 109.5 ?
    H17A C17 H17C . . 109.5 ?
    H17B C17 H17C . . 109.5 ?
    C14 C17 H17A . . 109.5 ?
    C14 C17 H17B . . 109.5 ?
    C14 C17 H17C . . 109.5 ?
    C17 C14 H14 . . 108.3 ?
    C17 C14 C13 . . 112.1(3) ?
    C17 C14 C15 . . 108.3(3) ?
    C13 C14 H14 . . 108.3 ?
    C15 C14 H14 . . 108.3 ?
    C15 C14 C13 . . 111.3(3) ?
    C14 C13 H13 . . 106.8 ?
    C14 C13 C9 . . 116.3(3) ?
    C9 C13 H13 . . 106.8 ?
    C12 C13 C14 . . 117.5(3) ?
    C12 C13 H13 . . 106.8 ?
    C12 C13 C9 . . 102.0(2) ?
    C3 C9 C13 . . 114.5(2) ?
    C10 C9 C13 . . 102.3(2) ?
    C10 C9 C3 . . 110.8(2) ?
    C10 C9 C16 . . 104.2(2) ?
    C16 C9 C13 . . 111.8(2) ?
    C16 C9 C3 . . 112.3(2) ?
    O1 C3 C9 . . 107.5(2) ?
    O1 C3 H3 . . 108.2 ?
    O1 C3 C4 . . 110.2(2) ?
    C9 C3 H3 . . 108.2 ?
    C4 C3 C9 . . 114.4(2) ?
    C4 C3 H3 . . 108.2 ?
    O1 C2 C8 . . 110.3(3) ?
    O3 C2 O1 . . 123.8(3) ?
    O3 C2 C8 . . 125.8(3) ?
    C2 C8 H8A . . 109.5 ?
    C2 C8 H8B . . 109.5 ?
    C2 C8 H8C . . 109.5 ?
    H8A C8 H8B . . 109.5 ?
    H8A C8 H8C . . 109.5 ?
    H8B C8 H8C . . 109.5 ?
    O4 C6 O2 . . 120.9(3) ?
    O4 C6 C1 . . 128.2(3) ?
    O2 C6 C1 . . 110.9(3) ?
    O2 C5 H5 . . 110.4 ?
    O2 C5 C15 . . 105.4(2) ?
    O2 C5 C4 . . 103.2(2) ?
    C15 C5 H5 . . 110.4 ?
    C15 C5 C4 . . 116.7(3) ?
    C4 C5 H5 . . 110.4 ?
    C14 C15 H15A . . 108.0 ?
    C14 C15 H15B . . 108.0 ?
    C5 C15 C14 . . 117.2(3) ?
    C5 C15 H15A . . 108.0 ?
    C5 C15 H15B . . 108.0 ?
    H15A C15 H15B . . 107.2 ?
    C13 C12 H12 . . 123.3 ?
    C11 C12 C13 . . 113.4(3) ?
    C11 C12 H12 . . 123.3 ?
    C12 C11 H11 . . 125.2 ?
    C12 C11 C10 . . 109.7(3) ?
    C10 C11 H11 . . 125.2 ?
    O5 C10 C9 . . 124.2(3) ?
    O5 C10 C11 . . 128.5(3) ?
    C11 C10 C9 . . 107.3(3) ?
    C3 C4 C5 . . 116.5(2) ?
    C3 C4 H4 . . 107.1 ?
    C5 C4 H4 . . 107.1 ?
    C1 C4 C3 . . 115.4(2) ?
    C1 C4 C5 . . 103.2(2) ?
    C1 C4 H4 . . 107.1 ?
    C6 C1 C4 . . 101.8(2) ?
    C6 C1 H1 . . 108.1 ?
    C6 C1 C7 . . 113.3(3) ?
    C4 C1 H1 . . 108.1 ?
    C7 C1 C4 . . 117.0(3) ?
    C7 C1 H1 . . 108.1 ?
    C1 C7 H7A . . 109.5 ?
    C1 C7 H7B . . 109.5 ?
    C1 C7 H7C . . 109.5 ?
    H7A C7 H7B . . 109.5 ?
    H7A C7 H7C . . 109.5 ?
    H7B C7 H7C . . 109.5 ?
    C9 C16 H16A . . 109.5 ?
    C9 C16 H16B . . 109.5 ?
    C9 C16 H16C . . 109.5 ?
    H16A C16 H16B . . 109.5 ?
    H16A C16 H16C . . 109.5 ?
    H16B C16 H16C . . 109.5 ?
    O10 C27 C26 . . 125.0(3) ?
    O10 C27 C28 . . 127.6(3) ?
    C28 C27 C26 . . 107.4(3) ?
    C27 C26 C20 . . 112.2(2) ?
    C27 C26 C33 . . 102.8(2) ?
    C27 C26 C30 . . 103.0(2) ?
    C20 C26 C33 . . 113.4(2) ?
    C20 C26 C30 . . 112.3(2) ?
    C33 C26 C30 . . 112.3(2) ?
    O6 C20 C26 . . 107.8(2) ?
    O6 C20 H20 . . 108.4 ?
    O6 C20 C21 . . 109.9(2) ?
    C26 C20 H20 . . 108.4 ?
    C21 C20 C26 . . 113.9(2) ?
    C21 C20 H20 . . 108.4 ?
    C20 C21 H21 . . 106.3 ?
    C20 C21 C18 . . 116.1(2) ?
    C20 C21 C22 . . 117.8(2) ?
    C18 C21 H21 . . 106.3 ?
    C18 C21 C22 . . 103.1(2) ?
    C22 C21 H21 . . 106.3 ?
    C21 C18 H18 . . 108.4 ?
    C23 C18 C21 . . 102.5(2) ?
    C23 C18 H18 . . 108.4 ?
    C23 C18 C24 . . 113.6(3) ?
    C24 C18 C21 . . 115.1(3) ?
    C24 C18 H18 . . 108.4 ?
    O9 C23 O7 . . 121.2(3) ?
    O9 C23 C18 . . 128.0(3) ?
    O7 C23 C18 . . 110.8(3) ?
    O8 C19 O6 . . 124.8(3) ?
    O8 C19 C25 . . 125.3(3) ?
    O6 C19 C25 . . 109.9(4) ?
    C26 C33 H33A . . 109.5 ?
    C26 C33 H33B . . 109.5 ?
    C26 C33 H33C . . 109.5 ?
    H33A C33 H33B . . 109.5 ?
    H33A C33 H33C . . 109.5 ?
    H33B C33 H33C . . 109.5 ?
    C27 C28 H28 . . 125.2 ?
    C29 C28 C27 . . 109.5(3) ?
    C29 C28 H28 . . 125.2 ?
    C28 C29 H29 . . 123.1 ?
    C28 C29 C30 . . 113.8(3) ?
    C30 C29 H29 . . 123.1 ?
    C26 C30 H30 . . 106.8 ?
    C29 C30 C26 . . 102.5(2) ?
    C29 C30 H30 . . 106.8 ?
    C29 C30 C31 . . 116.9(2) ?
    C31 C30 C26 . . 116.3(2) ?
    C31 C30 H30 . . 106.8 ?
    C30 C31 H31 . . 108.1 ?
    C30 C31 C32 . . 112.6(2) ?
    C32 C31 H31 . . 108.1 ?
    C34 C31 C30 . . 112.1(3) ?
    C34 C31 H31 . . 108.1 ?
    C34 C31 C32 . . 107.5(3) ?
    C31 C32 H32A . . 107.8 ?
    C31 C32 H32B . . 107.8 ?
    H32A C32 H32B . . 107.1 ?
    C22 C32 C31 . . 118.1(2) ?
    C22 C32 H32A . . 107.8 ?
    C22 C32 H32B . . 107.8 ?
    O7 C22 C21 . . 104.2(2) ?
    O7 C22 C32 . . 105.5(2) ?
    O7 C22 H22 . . 110.6 ?
    C21 C22 H22 . . 110.6 ?
    C32 C22 C21 . . 115.0(3) ?
    C32 C22 H22 . . 110.6 ?
    C18 C24 H24A . . 109.5 ?
    C18 C24 H24B . . 109.5 ?
    C18 C24 H24C . . 109.5 ?
    H24A C24 H24B . . 109.5 ?
    H24A C24 H24C . . 109.5 ?
    H24B C24 H24C . . 109.5 ?
    C31 C34 H34A . . 109.5 ?
    C31 C34 H34B . . 109.5 ?
    C31 C34 H34C . . 109.5 ?
    H34A C34 H34B . . 109.5 ?
    H34A C34 H34C . . 109.5 ?
    H34B C34 H34C . . 109.5 ?
    C19 C25 H25A . . 109.5 ?
    C19 C25 H25B . . 109.5 ?
    C19 C25 H25C . . 109.5 ?
    H25A C25 H25B . . 109.5 ?
    H25A C25 H25C . . 109.5 ?
    H25B C25 H25C . . 109.5 ?
loop_
    _geom_torsion_atom_site_label_1
    _geom_torsion_atom_site_label_2
    _geom_torsion_atom_site_label_3
    _geom_torsion_atom_site_label_4
    _geom_torsion_site_symmetry_1
    _geom_torsion_site_symmetry_2
    _geom_torsion_site_symmetry_3
    _geom_torsion_site_symmetry_4
    _geom_torsion
    _geom_torsion_publ_flag
    O1 C3 C4 C5 . . . . -77.5(3) ?
    O1 C3 C4 C1 . . . . 43.8(3) ?
    O4 C6 C1 C4 . . . . -160.3(3) ?
    O4 C6 C1 C7 . . . . -33.7(5) ?
    O2 C6 C1 C4 . . . . 20.1(3) ?
    O2 C6 C1 C7 . . . . 146.6(3) ?
    O2 C5 C15 C14 . . . . -179.7(3) ?
    O2 C5 C4 C3 . . . . 157.7(2) ?
    O2 C5 C4 C1 . . . . 30.2(3) ?
    O10 C27 C26 C20 . . . . 41.9(4) ?
    O10 C27 C26 C33 . . . . -80.3(3) ?
    O10 C27 C26 C30 . . . . 162.9(3) ?
    O10 C27 C28 C29 . . . . -169.9(3) ?
    O6 C20 C21 C18 . . . . 42.0(3) ?
    O6 C20 C21 C22 . . . . -81.0(3) ?
    C17 C14 C13 C9 . . . . -163.2(3) ?
    C17 C14 C13 C12 . . . . -42.0(4) ?
    C17 C14 C15 C5 . . . . -173.7(3) ?
    C14 C13 C9 C3 . . . . -89.3(3) ?
    C14 C13 C9 C10 . . . . 150.7(3) ?
    C14 C13 C9 C16 . . . . 39.8(4) ?
    C14 C13 C12 C11 . . . . -144.6(3) ?
    C13 C14 C15 C5 . . . . -50.0(4) ?
    C13 C9 C3 O1 . . . . 153.9(2) ?
    C13 C9 C3 C4 . . . . 31.1(3) ?
    C13 C9 C10 O5 . . . . 159.5(3) ?
    C13 C9 C10 C11 . . . . -21.3(3) ?
    C13 C12 C11 C10 . . . . 2.7(4) ?
    C9 C13 C12 C11 . . . . -16.2(3) ?
    C9 C3 C4 C5 . . . . 43.8(3) ?
    C9 C3 C4 C1 . . . . 165.0(3) ?
    C3 O1 C2 O3 . . . . 7.6(4) ?
    C3 O1 C2 C8 . . . . -172.7(3) ?
    C3 C9 C10 O5 . . . . 37.0(4) ?
    C3 C9 C10 C11 . . . . -143.8(3) ?
    C3 C4 C1 C6 . . . . -158.2(3) ?
    C3 C4 C1 C7 . . . . 77.8(4) ?
    C2 O1 C3 C9 . . . . 125.7(3) ?
    C2 O1 C3 C4 . . . . -109.0(3) ?
    C6 O2 C5 C15 . . . . -141.7(3) ?
    C6 O2 C5 C4 . . . . -18.8(3) ?
    C5 O2 C6 O4 . . . . 179.6(3) ?
    C5 O2 C6 C1 . . . . -0.8(4) ?
    C5 C4 C1 C6 . . . . -30.0(3) ?
    C5 C4 C1 C7 . . . . -154.1(3) ?
    C15 C14 C13 C9 . . . . 75.2(3) ?
    C15 C14 C13 C12 . . . . -163.5(3) ?
    C15 C5 C4 C3 . . . . -87.3(3) ?
    C15 C5 C4 C1 . . . . 145.2(3) ?
    C12 C13 C9 C3 . . . . 141.5(3) ?
    C12 C13 C9 C10 . . . . 21.5(3) ?
    C12 C13 C9 C16 . . . . -89.4(3) ?
    C12 C11 C10 O5 . . . . -168.5(4) ?
    C12 C11 C10 C9 . . . . 12.4(4) ?
    C10 C9 C3 O1 . . . . -91.1(3) ?
    C10 C9 C3 C4 . . . . 146.2(3) ?
    C4 C5 C15 C14 . . . . 66.5(4) ?
    C16 C9 C3 O1 . . . . 25.0(3) ?
    C16 C9 C3 C4 . . . . -97.7(3) ?
    C16 C9 C10 O5 . . . . -84.0(4) ?
    C16 C9 C10 C11 . . . . 95.2(3) ?
    C27 C26 C20 O6 . . . . -84.3(3) ?
    C27 C26 C20 C21 . . . . 153.5(2) ?
    C27 C26 C30 C29 . . . . 18.1(3) ?
    C27 C26 C30 C31 . . . . 146.9(3) ?
    C27 C28 C29 C30 . . . . 1.1(4) ?
    C26 C27 C28 C29 . . . . 11.6(3) ?
    C26 C20 C21 C18 . . . . 163.0(2) ?
    C26 C20 C21 C22 . . . . 40.0(3) ?
    C26 C30 C31 C32 . . . . 71.5(3) ?
    C26 C30 C31 C34 . . . . -167.1(3) ?
    C20 O6 C19 O8 . . . . 2.8(5) ?
    C20 O6 C19 C25 . . . . -177.0(3) ?
    C20 C26 C30 C29 . . . . 139.1(2) ?
    C20 C26 C30 C31 . . . . -92.2(3) ?
    C20 C21 C18 C23 . . . . -157.5(2) ?
    C20 C21 C18 C24 . . . . 78.6(3) ?
    C20 C21 C22 O7 . . . . 157.5(2) ?
    C20 C21 C22 C32 . . . . -87.5(3) ?
    C21 C18 C23 O9 . . . . -162.1(3) ?
    C21 C18 C23 O7 . . . . 17.2(3) ?
    C18 C21 C22 O7 . . . . 28.2(3) ?
    C18 C21 C22 C32 . . . . 143.2(3) ?
    C23 O7 C22 C21 . . . . -18.7(3) ?
    C23 O7 C22 C32 . . . . -140.3(3) ?
    C19 O6 C20 C26 . . . . 122.9(3) ?
    C19 O6 C20 C21 . . . . -112.5(3) ?
    C33 C26 C20 O6 . . . . 31.6(3) ?
    C33 C26 C20 C21 . . . . -90.6(3) ?
    C33 C26 C30 C29 . . . . -91.7(3) ?
    C33 C26 C30 C31 . . . . 37.0(4) ?
    C28 C27 C26 C20 . . . . -139.5(2) ?
    C28 C27 C26 C33 . . . . 98.3(3) ?
    C28 C27 C26 C30 . . . . -18.5(3) ?
    C28 C29 C30 C26 . . . . -12.8(3) ?
    C28 C29 C30 C31 . . . . -141.1(3) ?
    C29 C30 C31 C32 . . . . -167.1(3) ?
    C29 C30 C31 C34 . . . . -45.7(4) ?
    C30 C26 C20 O6 . . . . 160.3(2) ?
    C30 C26 C20 C21 . . . . 38.0(3) ?
    C30 C31 C32 C22 . . . . -46.3(4) ?
    C31 C32 C22 O7 . . . . 179.2(3) ?
    C31 C32 C22 C21 . . . . 65.0(4) ?
    C22 O7 C23 O9 . . . . -179.7(3) ?
    C22 O7 C23 C18 . . . . 0.9(3) ?
    C22 C21 C18 C23 . . . . -27.1(3) ?
    C22 C21 C18 C24 . . . . -151.0(3) ?
    C24 C18 C23 O9 . . . . -37.3(5) ?
    C24 C18 C23 O7 . . . . 142.1(3) ?
    C34 C31 C32 C22 . . . . -170.3(3) ?
loop_
    _geom_hbond_atom_site_label_D
    _geom_hbond_atom_site_label_H
    _geom_hbond_atom_site_label_A
    _geom_hbond_site_symmetry_A
    _geom_hbond_distance_DH
    _geom_hbond_distance_HA
    _geom_hbond_distance_DA
    _geom_hbond_angle_DHA
    C4 H4 O4 2_455 1.00 2.50 3.324(4) 139.1
    C21 H21 O5 3_655 1.00 2.44 3.421(4) 167.3
_shelx_hkl_checksum     16780
_shelx_hkl_file
;
   1   0   0    0.44    0.25
   1   0   0    0.16    0.25
  -1   0   0    0.42    0.29
  -1   0   0   -0.03    0.27
  -1   0   0    0.12    0.24
  -1   0   0    0.36    0.22
   1   0   0   -0.08    0.26
   1   0   0    0.11    0.27
   2   0   0   60.74    2.15
   2   0   0   61.72    2.09
  -2   0   0   62.96    2.04
  -2   0   0   60.97    2.14
  -2   0   0   60.78    2.07
   2   0   0   59.90    2.26
   2   0   0   58.25    2.02
  -2   0   0   62.30    2.28
   3   0   0   -0.53    0.37
   3   0   0   -0.06    0.41
   3   0   0    0.18    0.39
   4   0   0   25.52    1.28
   4   0   0   27.19    1.27
   4   0   0   25.23    1.37
   5   0   0    0.14    0.59
   5   0   0   -0.02    0.63
   5   0   0    0.19    0.59
   6   0   0    3.07    0.72
   6   0   0    3.62    0.77
   6   0   0    4.22    0.76
   7   0   0    0.19    0.67
   7   0   0    0.78    0.70
   7   0   0    1.61    0.69
   0  -1   0    0.16    0.08
   0   1   0   -0.01    0.05
   0  -1   0   -0.03    0.02
   0  -1   0    0.21    0.13
   0   1   0    0.10    0.04
   0   1   0    0.06    0.04
   1  -1   0  318.02   10.22
   1  -1   0  321.08    9.46
   1   1   0  315.96   10.63
   1   1   0  317.43    9.45
   1  -1   0  295.67    8.89
  -1  -1   0  323.85    9.46
   1  -1   0  307.08   10.64
  -1   1   0  320.65   10.64
  -1  -1   0  308.38   10.63
   1   1   0  317.74   10.23
  -1  -1   0  305.81   10.22
  -1   1   0  316.42    9.68
  -1   1   0  328.21    9.46
   2  -1   0  435.88   15.00
   2  -1   0  420.36   13.65
  -2   1   0  448.98   14.41
   2   1   0  437.09   13.34
   2   1   0  434.27   14.41
   2   1   0  434.21   13.67
  -2  -1   0  450.24   15.00
  -2  -1   0  458.92   13.36
  -2   1   0  446.47   13.67
   2  -1   0  426.86   13.35
  -2   1   0  461.50   15.01
  -2   1   0  459.17   13.36
   2  -1   0  443.38   14.41
  -2  -1   0  436.76   14.42
   2   1   0  450.82   14.99
   3  -1   0   24.98    1.17
   3   1   0   28.49    1.30
   3   1   0   25.59    1.16
   3   1   0   28.79    1.23
  -3   1   0   28.86    1.21
   3  -1   0   26.98    1.32
   3  -1   0   28.86    1.22
   4  -1   0  231.99    8.34
   4   1   0  236.78    7.99
   4   1   0  239.97    7.44
   4  -1   0  237.01    7.46
   4  -1   0  236.05    7.99
   4   1   0  244.16    8.34
   5  -1   0   16.31    1.08
   5   1   0   13.40    1.14
   5  -1   0   15.04    1.10
   5  -1   0   13.90    1.18
   5   1   0   12.77    1.03
   5   1   0   15.68    1.08
   6  -1   0   39.61    1.80
   6  -1   0   38.96    1.95
   6   1   0   37.03    1.91
   6  -1   0   35.63    1.74
   6   1   0   34.64    1.76
   6   1   0   37.47    1.75
   7  -1   0    0.53    0.73
   7   1   0    1.31    0.70
   7   1   0    0.52    0.68
   7  -1   0    0.48    0.68
   7   1   0    1.22    0.68
   7  -1   0    0.52    0.71
   0   2   0  175.85    5.41
   0  -2   0  168.57    5.81
   0   2   0  171.96    5.64
   1  -2   0  468.40   12.85
  -1   2   0  459.54   15.36
   1   2   0  450.70   13.64
   1   2   0  436.62   14.77
   1  -2   0  453.75   13.65
  -1  -2   0  465.83   13.64
  -1  -2   0  447.33   14.78
  -1  -2   0  474.40   15.37
  -1   2   0  460.37   13.65
   1   2   0  449.07   15.38
   1  -2   0  449.39   15.36
  -1   2   0  458.50   12.85
  -2  -2   0  791.69   26.20
   2  -2   0  780.60   25.19
   2  -2   0  749.82   23.30
  -2   2   0  779.48   23.30
   2   2   0  771.81   25.20
   2  -2   0  765.79   21.92
   2   2   0  784.52   26.20
   2   2   0  790.23   23.29
   2  -2   0  787.67   26.22
  -2  -2   0  788.10   23.30
  -2  -2   0  772.44   25.21
  -2   2   0  777.51   26.20
  -2   2   0  774.00   23.86
   3   2   0   28.76    1.33
  -3   2   0   30.09    1.26
   3  -2   0   29.02    1.26
   3   2   0   30.03    1.20
   3   2   0   27.94    1.27
   3  -2   0   29.37    1.22
   3  -2   0   27.82    1.38
   4   2   0   15.15    0.93
   4  -2   0   16.12    0.98
   4  -2   0   14.62    1.12
   4   2   0   14.59    1.03
   4  -2   0   14.14    0.99
  -4   2   0   14.65    0.99
   4   2   0   15.63    0.98
   5  -2   0    3.72    0.77
   5  -2   0    4.43    0.76
   5   2   0    5.55    0.78
   5   2   0    4.38    0.74
   5   2   0    4.95    0.74
   5  -2   0    3.75    0.78
   6  -2   0    0.71    0.66
   6  -2   0   -0.57    0.62
   6   2   0    0.05    0.59
   6   2   0    0.58    0.61
   6   2   0    0.57    0.59
   6  -2   0   -0.33    0.59
   7  -2   0    4.50    0.86
   7   2   0    5.88    0.93
   7   2   0    3.16    0.79
   7  -2   0    4.75    0.94
   7   2   0    5.31    0.85
   7  -2   0    3.48    0.86
   0   3   0    0.02    0.23
   0  -3   0   -0.09    0.20
   0   3   0   -0.14    0.27
   0  -3   0    0.08    0.24
   0  -3   0    0.10    0.19
   0   3   0   -0.24    0.17
   1   3   0  287.62    8.81
   1   3   0  272.08    8.47
   1  -3   0  265.23    7.99
   1   3   0  278.09    9.20
  -1   3   0  283.96    8.47
   1  -3   0  277.98    8.48
  -1   3   0  288.74    9.56
   1  -3   0  275.42    9.56
  -1   3   0  287.31    8.96
  -1   3   0  285.38    8.01
   1  -3   0  288.87    8.96
  -1  -3   0  276.60    9.54
  -1  -3   0  289.87    9.19
  -1  -3   0  279.13    8.47
   1   3   0  279.84    9.55
  -1  -3   0  292.31    8.80
  -2   3   0    3.38    0.44
   2   3   0    3.20    0.43
  -2  -3   0    3.68    0.42
  -2   3   0    3.11    0.43
  -2  -3   0    3.67    0.43
   2   3   0    3.04    0.36
  -2   3   0    3.64    0.41
   2  -3   0    3.04    0.38
  -2  -3   0    3.71    0.40
   2  -3   0    2.90    0.41
   2   3   0    2.51    0.38
   2  -3   0    2.57    0.41
   3  -3   0   97.40    3.35
   3   3   0  100.96    3.56
   3  -3   0  101.26    3.75
   3   3   0  105.82    3.31
   3   3   0  104.39    3.73
  -3   3   0  103.43    3.41
   3  -3   0   98.67    3.54
   4   3   0   16.08    1.02
   4  -3   0   17.08    1.01
   4  -3   0   17.40    1.08
  -4   3   0   17.41    1.04
   4   3   0   17.25    1.10
   4   3   0   14.77    0.94
   4  -3   0   16.00    1.18
   5  -3   0   13.31    1.18
   5  -3   0   11.76    1.05
   5  -3   0   10.66    1.01
  -5   3   0   12.83    1.03
   5   3   0   12.05    0.94
   5   3   0   10.70    1.04
   5   3   0   11.91    0.99
   6   3   0    0.85    0.62
   6  -3   0    0.20    0.62
   6   3   0    0.69    0.59
   6   3   0    0.04    0.53
   6  -3   0    1.16    0.68
   6  -3   0    0.79    0.73
   7  -3   0    0.49    0.79
   7  -3   0    1.91    0.78
   7   3   0    1.73    0.74
   7  -3   0    0.20    0.73
   7   3   0    0.75    0.64
   7   3   0    1.46    0.69
   0  -4   0  967.29   29.65
   0   4   0 1000.00   32.02
   0   4   0  935.81   29.67
   0  -4   0  941.49   32.01
   0  -4   0  918.69   30.88
   0   4   0  962.00   30.92
   1   4   0   92.32    3.00
  -1   4   0   95.24    3.21
   1  -4   0   91.69    2.76
  -1  -4   0   81.36    3.11
  -1  -4   0   91.37    3.26
  -1  -4   0   95.86    2.87
   1  -4   0   89.84    3.27
   1   4   0   97.34    2.90
  -1   4   0   91.94    2.76
   1  -4   0   89.00    3.15
   1  -4   0   91.21    2.87
  -1  -4   0   88.10    2.96
  -1   4   0   96.92    3.28
   1   4   0   91.34    3.16
  -1   4   0   93.56    2.86
  -2  -4   0   86.18    3.26
   2  -4   0   94.07    3.28
  -2   4   0   92.46    2.91
  -2  -4   0   91.65    3.17
   2  -4   0   89.08    2.93
   2   4   0   94.02    2.90
  -2   4   0   86.99    2.79
   2   4   0   86.51    3.13
  -2  -4   0   95.56    2.92
   2  -4   0   90.80    3.31
  -2   4   0   89.36    3.29
  -2  -4   0   96.20    3.30
   2   4   0   90.82    2.98
   2  -4   0   90.82    2.81
   3  -4   0    4.03    0.51
  -3   4   0    3.11    0.49
   3  -4   0    3.59    0.59
   3   4   0    3.85    0.53
   3  -4   0    3.84    0.58
   3   4   0    3.93    0.57
   3   4   0    3.87    0.47
  -4   4   0   15.26    1.00
   4   4   0   14.79    0.97
   4  -4   0   15.85    0.98
   4   4   0   14.52    1.07
   4  -4   0   15.70    1.18
   4  -4   0   13.78    1.03
   4   4   0   14.53    0.93
   5  -4   0    3.10    0.66
   5  -4   0    1.99    0.74
  -5   4   0    3.16    0.68
   5   4   0    1.93    0.66
   5   4   0    3.10    0.70
   5   4   0    2.46    0.60
   5  -4   0    2.95    0.77
   6   4   0    1.37    0.62
   6  -4   0    1.41    0.72
   6   4   0    1.90    0.61
   6   4   0   -0.16    0.62
   6  -4   0    0.20    0.62
   6  -4   0   -0.04    0.70
   7  -4   0    1.27    0.81
   7  -4   0    0.93    0.74
   7  -4   0    0.97    0.80
   7   4   0    1.33    0.69
   7   4   0    1.46    0.66
   7   4   0    1.60    0.76
   0   5   0    0.02    0.39
   0  -5   0    0.18    0.46
   0  -5   0    0.02    0.40
   0   5   0    0.22    0.42
   0   5   0   -0.03    0.50
   0  -5   0    0.43    0.42
   1   5   0   14.81    0.72
   1  -5   0   14.54    0.69
   1  -5   0   12.87    0.87
   1  -5   0   14.16    0.80
  -1  -5   0   15.58    0.65
  -1  -5   0   14.99    0.75
   1   5   0   14.33    0.69
   1   5   0   14.13    0.75
  -1   5   0   15.04    0.91
  -1   5   0   13.84    0.80
  -1   5   0   14.94    0.69
   1  -5   0   15.12    0.64
  -1   5   0   15.60    0.61
  -1  -5   0   14.78    0.65
  -1  -5   0   15.49    0.82
   1   5   0   15.48    0.85
  -2  -5   0   41.11    1.69
  -2  -5   0   40.11    1.43
   2   5   0   39.89    1.40
   2  -5   0   38.31    1.46
  -2  -5   0   40.37    1.62
   2   5   0   39.61    1.45
   2  -5   0   39.21    1.67
  -2   5   0   41.09    1.46
   2   5   0   40.32    1.55
   3   5   0   47.46    1.88
   3   5   0   50.08    1.76
  -3  -5   0   46.99    2.02
   3  -5   0   47.27    2.06
   3   5   0   47.34    1.72
   3  -5   0   52.40    1.87
   4   5   0   -0.55    0.49
   4  -5   0   -0.19    0.48
  -4   5   0   -0.24    0.50
   4  -5   0   -0.08    0.59
   4  -5   0    0.78    0.63
   4   5   0    0.48    0.55
   4   5   0   -0.32    0.45
   5  -5   0    0.09    0.66
   5   5   0    1.11    0.52
   5   5   0    1.24    0.66
   5  -5   0    1.15    0.73
   5  -5   0    1.36    0.60
  -5   5   0    1.37    0.61
   5   5   0    1.07    0.58
   6   5   0    2.28    0.67
   6   5   0    1.71    0.71
   6   5   0    1.84    0.62
   6  -5   0    1.54    0.67
  -6   5   0    1.23    0.66
   6  -5   0    1.24    0.77
   6  -5   0    0.60    0.72
   7  -5   0    1.63    0.86
   7   5   0    3.23    0.78
   7  -5   0    3.15    0.95
   7   5   0    2.69    0.86
   7  -5   0    3.15    0.80
   7   5   0    2.50    0.70
   0  -6   0    0.99    0.37
   0  -6   0    1.04    0.38
   0   6   0    0.50    0.33
   0  -6   0    0.88    0.32
   0   6   0    0.90    0.48
   0   6   0    1.21    0.45
   1   6   0    2.57    0.42
  -1   6   0    3.26    0.63
   1  -6   0    2.82    0.54
   1  -6   0    2.97    0.38
  -1   6   0    2.45    0.27
  -1  -6   0    2.97    0.35
  -1   6   0    2.48    0.37
   1   6   0    2.99    0.43
   1  -6   0    2.75    0.61
   1  -6   0    1.96    0.30
   1   6   0    2.66    0.41
   1   6   0    2.75    0.44
  -1  -6   0    3.25    0.39
  -1  -6   0    3.11    0.41
  -1  -6   0    3.00    0.37
  -1   6   0    2.72    0.40
   1  -6   0    2.60    0.40
   2  -6   0   15.69    0.81
   2  -6   0   16.50    0.97
   2   6   0   15.90    0.76
  -2   6   0   16.49    0.85
   2   6   0   16.28    0.85
   2   6   0   17.40    0.80
  -2  -6   0   16.95    0.94
   3   6   0   37.78    1.41
   3   6   0   35.22    1.54
   3  -6   0   35.95    1.50
  -3  -6   0   38.65    1.61
   3   6   0   39.05    1.45
   3  -6   0   37.82    1.74
  -3   6   0   37.42    1.50
  -4  -6   0   10.57    0.94
  -4   6   0    8.30    0.81
   4  -6   0    8.01    0.86
   4   6   0    9.57    0.86
   4  -6   0    9.94    1.00
   4  -6   0   10.22    0.86
   4   6   0   10.34    0.73
   4   6   0    8.62    0.77
   5  -6   0   15.56    1.16
  -5   6   0   13.89    1.10
   5  -6   0   14.29    1.06
   5   6   0   15.77    1.09
   5   6   0   14.02    0.93
   5  -6   0   16.04    1.33
   6  -6   0    0.86    0.75
   6   6   0    0.98    0.63
  -6   6   0    1.90    0.68
   6  -6   0    0.13    0.61
   6   6   0    1.26    0.56
   6  -6   0    0.78    0.76
   7   6   0    5.53    0.81
   7  -6   0    8.06    1.20
   7  -6   0    6.18    0.95
  -7  -6   0    6.47    1.04
   7   6   0    7.65    0.96
   7  -6   0    4.88    1.01
   0  -7   0    0.43    0.33
   0  -7   0    0.21    0.39
   0   7   0    0.11    0.47
   0   7   0   -0.28    0.45
  -1  -7   0    3.93    0.42
   1  -7   0    3.64    0.48
   1  -7   0    4.05    0.37
   1  -7   0    4.87    0.71
  -1   7   0    3.83    0.45
   1   7   0    3.75    0.55
  -1   7   0    3.81    0.70
  -1   7   0    4.50    0.37
  -1  -7   0    4.45    0.50
   1   7   0    3.89    0.51
   2  -7   0    6.09    0.57
  -2  -7   0    7.43    0.65
   2   7   0    7.46    0.63
   2  -7   0    7.00    0.69
   2   7   0    6.85    0.64
  -2   7   0    6.75    0.60
   2   7   0    7.16    0.60
   3  -7   0    0.48    0.55
   3   7   0    0.17    0.38
  -3  -7   0   -0.62    0.46
   3   7   0   -0.23    0.42
   3  -7   0    0.12    0.49
   3   7   0    0.45    0.37
  -3   7   0    0.51    0.51
  -4   7   0    0.17    0.55
  -4  -7   0    0.71    0.55
   4   7   0    0.23    0.44
   4   7   0    0.17    0.45
   4  -7   0    0.25    0.53
   4  -7   0    0.58    0.68
   4  -7   0    0.56    0.63
   4   7   0    0.61    0.51
  -5  -7   0   15.96    1.26
   5  -7   0   15.40    1.30
   5   7   0   15.83    0.97
   5   7   0   15.02    0.96
   5  -7   0   15.36    1.24
   5   7   0   16.36    1.08
   5  -7   0   17.71    1.12
  -5   7   0   17.35    1.16
  -6   7   0    0.75    0.64
   6   7   0    1.17    0.62
   6   7   0    0.31    0.56
  -6  -7   0    0.54    0.75
   6  -7   0    1.22    0.79
   6   7   0   -0.37    0.50
   6  -7   0    1.39    0.78
   6  -7   0    0.61    0.63
   7   7   0    0.63    0.59
  -7  -7   0    1.30    0.84
   7  -7   0    1.84    0.91
   7   7   0    0.86    0.63
  -7   7   0    0.14    0.68
   7  -7   0    0.50    0.83
   7   7   0    2.04    0.74
   7  -7   0   -0.12    0.69
   0   8   0  269.61    8.83
   0   8   0  275.05    9.26
   0  -8   0  272.87    9.34
  -1  -8   0  117.39    4.20
   1   8   0  121.58    4.23
  -1   8   0  117.89    4.18
   1  -8   0  113.51    3.68
  -1   8   0  120.32    3.59
   1   8   0  122.06    4.02
   1  -8   0  113.58    4.22
   2   8   0    9.71    0.71
   2  -8   0    8.65    0.77
   2  -8   0    9.99    0.71
   2   8   0    8.91    0.70
   2   8   0    8.68    0.74
  -2   8   0    8.71    0.98
  -2   8   0   10.02    0.74
  -2  -8   0    9.06    0.85
  -3  -8   0    0.73    0.55
   3   8   0   -0.10    0.42
   3  -8   0    0.12    0.52
  -3   8   0    0.28    0.51
   3  -8   0    0.26    0.59
   3   8   0    0.62    0.43
   3   8   0   -0.05    0.50
   4   8   0   21.24    1.26
   4   8   0   22.03    1.11
   4   8   0   22.77    1.11
   4  -8   0   21.69    1.45
  -4  -8   0   20.60    1.36
   4  -8   0   23.07    1.29
   5  -8   0   10.70    1.13
   5   8   0    9.91    0.81
   5  -8   0   10.14    0.93
  -5   8   0   10.48    0.95
   5   8   0   11.02    0.98
   5  -8   0   11.10    1.06
   5   8   0   11.93    0.87
  -5  -8   0   10.13    1.00
  -6   8   0    0.87    0.64
   6   8   0   -0.02    0.54
   6   8   0   -0.47    0.49
  -6  -8   0   -0.01    0.59
   6  -8   0    0.60    0.63
   6  -8   0    0.58    0.82
   6   8   0    0.42    0.62
   6  -8   0    1.23    0.83
  -7   8   0    0.41    0.76
   7  -8   0    1.12    0.96
  -7  -8   0    0.50    0.71
   7  -8   0    1.09    0.77
   7   8   0    0.99    0.68
   7  -8   0   -0.08    0.80
   7   8   0    1.48    0.65
   7   8   0    1.51    0.68
   0   9   0    0.17    0.58
   0  -9   0    0.28    0.42
   0   9   0    0.04    0.63
   1   9   0   -0.40    0.46
   1  -9   0    0.33    0.44
   1  -9   0    0.25    0.31
  -1   9   0   -0.92    0.33
   1   9   0    0.40    0.54
  -1  -9   0    0.07    0.43
  -1   9   0    0.05    0.63
   2   9   0    4.00    0.62
  -2  -9   0    4.76    0.62
  -2   9   0    3.62    0.57
   2   9   0    4.36    0.59
  -2   9   0    3.79    0.85
   2   9   0    4.20    0.61
   2  -9   0    4.32    0.65
   2  -9   0    4.34    0.55
  -3   9   0   11.36    0.90
   3   9   0   11.22    0.84
   3   9   0   12.96    0.89
   3  -9   0   11.48    1.12
  -3  -9   0   11.20    1.04
   3   9   0   11.70    0.97
   3  -9   0   10.20    0.86
   4   9   0    0.75    0.52
   4   9   0    0.95    0.50
   4  -9   0    1.07    0.72
   4  -9   0    0.92    0.64
  -4   9   0    0.60    0.64
   4   9   0   -0.10    0.51
  -4  -9   0    0.97    0.63
   5  -9   0   20.57    1.29
   5   9   0   20.93    1.31
   5   9   0   21.53    1.15
  -5  -9   0   20.49    1.38
   5  -9   0   21.99    1.55
   5   9   0   21.76    1.19
   5  -9   0   20.10    1.31
  -5   9   0   20.52    1.28
  -6   9   0    0.25    0.66
   6   9   0    0.56    0.57
   6   9   0    1.68    0.68
   6  -9   0   -1.21    0.70
   6  -9   0    0.50    0.83
   6   9   0    0.87    0.62
   6  -9   0   -0.01    0.64
  -6  -9   0   -0.09    0.69
   0  10   0    1.92    0.74
   0  10   0    0.76    0.56
   0 -10   0    2.39    0.50
   1  10   0   49.03    2.05
   1 -10   0   52.77    1.77
   1  10   0   51.88    2.25
  -1  10   0   52.12    1.81
  -1 -10   0   49.30    2.04
  -1  10   0   50.24    2.22
   1 -10   0   50.02    2.08
   2  10   0    3.85    0.63
   2  10   0    2.02    0.60
   2  10   0    3.71    0.65
   2 -10   0    3.50    0.54
  -2  10   0    2.88    0.58
  -2 -10   0    3.60    0.63
  -2  10   0    2.62    0.93
   2 -10   0    3.17    0.65
   3  10   0   -0.28    0.54
   3 -10   0    0.81    0.56
   3 -10   0    0.60    0.68
   3  10   0    1.38    0.54
  -3 -10   0   -0.21    0.63
  -3  10   0    0.63    0.59
   3  10   0    0.30    0.56
   4 -10   0    1.88    0.69
   4 -10   0    2.03    0.80
   4  10   0    2.29    0.59
  -4 -10   0    1.35    0.70
  -4  10   0    2.50    0.72
   4  10   0    2.14    0.61
   4  10   0    2.48    0.71
  -5 -10   0   32.96    1.76
  -5  10   0   35.04    1.68
   5  10   0   33.25    1.76
   5 -10   0   34.08    1.96
   5 -10   0   32.86    1.69
   5  10   0   32.40    1.56
   5 -10   0   32.26    1.67
   5  10   0   33.26    1.55
   6  10   0    1.81    0.75
   6  10   0    1.32    0.60
  -6 -10   0    0.16    0.80
   6 -10   0   -0.26    0.63
   6  10   0    0.62    0.56
   6 -10   0    1.03    0.86
   6 -10   0    0.80    0.88
  -6  10   0    0.25    0.67
   0 -11   0    0.37    0.30
   0  11   0    0.12    0.68
   0  11   0    0.45    0.74
   0 -11   0    0.38    0.48
   0  11   0    0.25    0.41
  -1  11   0    0.34    0.69
   1  11   0    0.17    0.55
   1 -11   0   -0.13    0.53
  -1  11   0    0.14    0.48
  -1 -11   0   -0.57    0.49
   1 -11   0   -0.01    0.36
   1  11   0   -0.93    0.62
   2 -11   0   42.02    1.66
  -2  11   0   44.44    1.70
  -2  11   0   38.31    2.08
   2 -11   0   42.38    1.99
  -2 -11   0   44.83    1.92
   2  11   0   42.19    1.99
   2  11   0   43.06    1.88
   3  11   0   -0.13    0.58
   3 -11   0    1.05    0.73
   3  11   0    0.41    0.55
   3 -11   0    1.62    0.64
  -3 -11   0    0.45    0.65
   3  11   0    0.62    0.66
  -3  11   0    0.19    0.58
  -4 -11   0    1.07    0.69
   4  11   0    0.34    0.59
   4  11   0    1.51    0.59
   4 -11   0    0.74    0.64
   4 -11   0    1.53    0.75
  -4  11   0    0.35    0.64
   4  11   0    1.86    0.69
   5 -11   0    6.40    1.09
   5  11   0    5.47    0.76
  -5 -11   0    2.81    0.84
   5  11   0    6.62    0.96
   5  11   0    4.35    0.75
   5 -11   0    5.14    0.88
   6  11   0    1.10    0.64
   6  11   0    1.00    0.56
   6 -11   0    0.00    0.88
  -6  11   0    0.79    0.70
   6 -11   0   -0.76    0.76
   6 -11   0    0.99    0.72
  -6 -11   0    0.51    0.83
   6  11   0    1.20    0.70
   0 -12   0   34.91    1.69
   0 -12   0   36.81    1.35
   0  12   0   37.69    2.07
   0  12   0   37.03    1.47
   0  12   0   39.16    1.92
   1  12   0    3.37    0.89
   1  12   0    3.83    0.82
  -1  12   0    4.89    0.65
   1 -12   0    5.03    0.71
  -1 -12   0    6.14    0.75
   1 -12   0    5.56    0.54
  -1  12   0    4.20    0.99
  -2  12   0   -0.01    0.52
   2  12   0    0.73    0.63
   2  12   0    1.05    0.72
  -2  12   0    1.37    0.86
   2 -12   0    0.19    0.51
   2 -12   0    0.62    0.65
  -2 -12   0    1.13    0.68
   3  12   0    0.85    0.59
   3  12   0   -0.04    0.61
   3 -12   0    0.19    0.70
  -3 -12   0    0.36    0.66
   3 -12   0    0.09    0.59
  -3  12   0   -0.69    0.55
   3  12   0    0.92    0.69
   4  12   0    3.66    0.72
   4 -12   0    3.84    0.78
   4 -12   0    4.10    0.89
   4  12   0    4.11    0.83
   4  12   0    4.73    0.71
  -4  12   0    4.86    0.81
  -4 -12   0    2.77    0.77
   5  12   0    2.89    0.76
   5 -12   0    0.72    0.78
  -5 -12   0    0.71    0.77
   5 -12   0    0.66    0.86
   5  12   0    0.86    0.58
   5  12   0    0.49    0.64
   6  12   0    0.38    0.68
   6 -12   0    0.37    0.87
  -6  12   0    1.94    0.75
   6  12   0    1.99    0.68
  -6 -12   0    0.80    0.84
   6 -12   0    1.38    0.72
   6  12   0    2.79    0.87
   6 -12   0    1.53    0.96
   0  13   0    0.24    0.85
   0  13   0    0.86    0.51
   0 -13   0   -0.05    0.36
   0  13   0    0.26    0.73
   0 -13   0    0.02    0.57
  -1  13   0    0.48    0.89
   1  13   0    0.52    0.75
   1 -13   0    1.48    0.45
  -1  13   0    0.81    0.58
  -1 -13   0    2.10    0.67
   1 -13   0    1.03    0.65
   1  13   0    1.92    0.88
  -2  13   0    4.77    0.73
  -2  13   0    1.53    0.98
   2 -13   0    3.22    0.60
  -2 -13   0    3.57    0.70
   2  13   0    3.15    0.74
   2  13   0    2.15    0.83
   2 -13   0    2.19    0.72
   3  13   0   18.23    1.29
  -3  13   0   16.83    1.12
   3 -13   0   15.77    1.10
   3 -13   0   15.45    1.32
  -3 -13   0   15.01    1.19
   3  13   0   12.80    1.13
   3  13   0   18.20    1.19
   4 -13   0   12.53    1.08
   4 -13   0   11.99    1.26
  -4  13   0   11.01    1.07
   4  13   0    9.83    1.14
   4  13   0   12.42    1.08
  -4 -13   0   11.58    1.12
   4  13   0   12.50    1.03
   5  13   0    1.05    0.69
   5 -13   0    0.93    0.86
   5  13   0    2.03    0.65
   5 -13   0    0.81    0.81
   5  13   0    0.70    0.80
  -5 -13   0   -0.35    0.76
   6 -13   0    0.46    0.91
   6  13   0    1.02    0.77
   6 -13   0    1.15    0.95
   6  13   0    1.85    0.71
  -6 -13   0   -0.60    0.80
   6 -13   0    0.04    0.75
  -6  13   0    1.37    0.80
   6  13   0    1.55    0.86
   0  14   0    2.10    0.91
   0 -14   0    3.49    0.70
   0 -14   0    3.17    0.45
   0  14   0    2.63    0.58
   0  14   0    1.98    0.99
  -1  14   0    1.67    0.60
   1  14   0    1.44    0.81
   1  14   0    1.62    0.90
   1 -14   0    1.49    0.67
  -1  14   0    0.51    0.94
   1 -14   0    0.99    0.46
  -1 -14   0    0.78    0.66
   2  14   0    1.18    0.82
  -2  14   0    1.28    0.60
   2 -14   0    2.34    0.74
  -2  14   0    1.49    0.91
   2  14   0    1.09    0.72
  -2 -14   0    2.07    0.71
   2 -14   0    0.81    0.51
  -3 -14   0   11.75    1.06
   3  14   0   12.15    1.25
   3  14   0   12.25    1.08
   3 -14   0   11.86    0.99
  -3  14   0    9.51    0.95
   3 -14   0   12.25    1.19
   4 -14   0    0.59    0.64
   4 -14   0    1.45    0.85
   4  14   0    0.56    0.74
   4  14   0    1.80    0.76
  -4  14   0   -0.35    0.65
   4  14   0    1.16    0.67
  -4 -14   0    0.77    0.75
  -5 -14   0    0.18    0.79
   5 -14   0    0.65    0.88
   5 -14   0   -0.42    0.72
   5  14   0    0.96    0.72
   5  14   0    1.38    0.71
   5  14   0    0.45    0.80
   0 -15   0    0.48    0.66
   0  15   0   -0.13    0.79
   0 -15   0    0.48    0.39
   0  15   0   -0.26    0.94
   0  15   0   -0.09    0.52
   1 -15   0    0.48    0.46
  -1  15   0    0.65    0.58
   1  15   0    0.39    0.79
   1 -15   0    1.47    0.68
  -1  15   0    1.36    0.99
  -1 -15   0    1.93    0.70
   1  15   0    1.00    0.94
  -2  15   0   -0.09    0.95
   2  15   0   -0.18    0.70
  -2  15   0    0.45    0.56
   2  15   0    0.58    0.76
  -2 -15   0    1.33    0.67
   2 -15   0   -0.05    0.66
   2 -15   0   -0.11    0.47
  -3 -15   0   12.92    1.14
   3 -15   0   12.49    1.03
   3  15   0   12.99    1.18
   3  15   0   12.98    1.36
   3 -15   0   14.03    1.30
  -3  15   0   11.99    1.05
   4 -15   0    0.97    0.74
   4  15   0    1.78    0.73
  -4 -15   0    1.31    0.79
   4  15   0    0.14    0.68
   4 -15   0    0.90    0.86
  -4  15   0    0.57    0.69
   4  15   0    1.78    0.86
   5 -15   0    5.72    1.17
  -5 -15   0    3.32    0.92
   5  15   0    6.83    1.06
   5  15   0    6.77    1.17
  -5  15   0    4.34    1.01
   5 -15   0    5.99    1.03
   5  15   0    5.04    0.89
   0  16   0    3.53    1.06
   0 -16   0    3.25    0.48
   0 -16   0    2.39    0.73
   0  16   0    2.40    0.60
   0  16   0    1.89    0.99
  -1  16   0    3.45    1.04
  -1 -16   0    4.11    0.75
   1 -16   0    4.79    0.60
  -1  16   0    3.93    0.69
   1  16   0    4.06    1.08
   1  16   0    3.61    0.92
   1 -16   0    4.44    0.82
  -2  16   0    1.41    1.06
  -2 -16   0    3.90    0.81
   2 -16   0    4.33    0.90
   2 -16   0    3.64    0.66
   2  16   0    4.09    1.05
  -2  16   0    3.06    0.69
   2  16   0    3.86    0.97
   3 -16   0    1.09    0.81
  -3  16   0   -0.29    0.61
  -3 -16   0   -0.59    0.70
   3  16   0   -0.52    0.83
   3  16   0    1.50    0.79
   3 -16   0    0.15    0.62
   4  16   0    0.75    0.87
   4 -16   0    0.76    0.85
  -4 -16   0    0.15    0.79
   4  16   0    2.11    0.80
   4 -16   0    0.77    0.69
  -4  16   0   -0.18    0.73
   5 -16   0    0.13    0.82
   0  17   0    0.01    0.91
   0 -17   0    0.06    0.38
   0 -17   0    0.15    0.70
   0  17   0   -0.31    0.54
   1 -17   0   -0.73    0.67
  -1 -17   0    0.36    0.68
  -1  17   0    0.85    1.04
   1 -17   0    0.44    0.44
  -1  17   0   -0.01    0.58
   1  17   0    0.57    0.94
   1  17   0   -0.62    0.96
  -2 -17   0   -0.53    0.70
  -2  17   0    0.15    1.08
   2  17   0   -0.25    0.80
   2 -17   0    0.36    0.75
   2 -17   0   -0.94    0.47
  -2  17   0    0.30    0.59
   2  17   0   -0.15    0.94
  -3  17   0    4.44    0.85
  -3 -17   0    4.71    0.85
   3  17   0    3.74    1.14
   3  17   0    4.39    1.00
   3 -17   0    4.28    0.80
   3 -17   0    4.35    1.00
   4  17   0    0.90    0.78
   4  17   0   -0.07    0.85
  -4 -17   0   -0.69    0.78
   4 -17   0    0.90    0.85
   4 -17   0    0.00    0.73
  -4  17   0   -1.11    0.76
   0 -18   0   10.32    1.09
   0 -18   0   11.38    0.80
   0  18   0   11.22    1.00
   0  18   0    9.53    1.46
   1 -18   0   10.18    1.10
  -1 -18   0    7.43    0.67
   1  18   0    7.98    0.89
  -1 -18   0    7.40    0.97
   1  18   0    5.80    1.35
  -1  18   0    8.01    0.92
   1  18   0    8.80    1.27
   1 -18   0    6.98    0.75
  -1  18   0    5.77    1.36
   2 -18   0    1.02    0.82
  -2 -18   0    1.13    0.79
   2 -18   0    1.35    0.59
  -2  18   0    1.04    1.03
  -2  18   0    1.08    0.70
   2  18   0   -0.16    0.89
   2  18   0    0.99    1.10
   3  18   0   11.60    1.38
   3 -18   0   11.94    1.08
  -3 -18   0   11.30    1.12
  -3  18   0    7.54    1.01
   3 -18   0   13.46    1.38
   3  18   0   11.92    1.62
   0 -19   0    1.87    0.80
   0  19   0   -2.40    1.00
   0  19   0   -0.45    0.58
   0 -19   0   -0.50    0.46
  -1 -19   0    2.93    0.87
   1  19   0    4.28    0.78
  -1 -19   0    3.46    0.59
  -1  19   0    4.59    0.86
   1 -19   0    3.66    0.66
   1  19   0    4.58    1.23
   1  19   0    3.36    1.32
  -1  19   0    3.94    1.18
   1 -19   0    3.55    0.91
   2  19   0    7.83    1.54
  -2  19   0    7.17    1.47
  -2 -19   0    9.12    1.04
   2 -19   0    8.57    0.91
  -2  19   0    7.43    0.96
   2  19   0    7.89    1.33
   2 -19   0    7.04    1.12
   3  19   0    0.65    1.01
   3  19   0    0.95    0.94
   3 -19   0   -0.02    0.84
   3 -19   0   -0.15    0.67
  -3  19   0    0.62    0.78
  -3 -19   0   -0.26    0.78
   0  20   0   13.08    1.79
   0 -20   0   14.84    0.97
   0  20   0   13.72    1.17
   0 -20   0   14.57    1.35
  -1  20   0   -0.49    1.09
   1  20   0    1.97    1.16
  -1 -20   0    2.01    0.51
  -1 -20   0    2.52    0.87
  -1  20   0    1.14    0.71
   1  20   0    2.42    0.68
   1 -20   0    1.52    0.61
   1  20   0    0.10    1.10
   1 -20   0    1.98    0.88
   2 -20   0    4.50    1.03
  -2  20   0    0.48    1.25
   2  20   0    4.09    1.37
  -2  20   0    2.80    0.81
   2  20   0    2.57    1.17
   2 -20   0    2.66    0.72
  -2 -20   0    1.58    0.89
   0 -21   0    0.04    0.53
  -1   0   1  512.90   17.43
  -1   0   1  547.53   18.11
   1   0   1  528.42   16.11
  -1   0  -1  540.87   16.11
   1   0  -1  550.26   16.49
  -1   0  -1  541.07   18.13
   1   0   1  530.32   18.13
   1   0   1  554.65   17.42
   1   0  -1  534.62   18.10
  -1   0  -1  514.72   16.51
   1   0  -1  556.50   17.44
  -1   0   1  534.75   16.11
   1   0   1  559.04   16.52
  -1   0  -1  539.22   17.42
   1   0  -1  542.14   16.11
  -2   0  -1   57.41    1.96
   2   0   1   57.02    1.95
   2   0  -1   58.09    2.03
   2   0   1   56.46    2.14
  -2   0  -1   55.96    2.00
  -2   0   1   61.53    1.92
   2   0   1   57.39    2.00
  -2   0  -1   56.50    1.91
   2   0  -1   57.25    1.90
   2   0  -1   56.63    1.93
  -2   0   1   52.62    2.00
   2   0   1   51.54    1.87
   2   0  -1   56.90    2.11
  -2   0   1   57.49    2.11
  -2   0  -1   56.64    2.15
   3   0   1    6.86    0.64
  -3   0   1    7.26    0.63
   3   0  -1    6.89    0.62
   3   0   1    7.03    0.63
   3   0  -1    7.37    0.63
   3   0  -1    7.49    0.68
   3   0   1    6.95    0.62
   4   0   1   24.86    1.25
   4   0   1   25.47    1.27
   4   0   1   27.58    1.41
   4   0  -1   24.58    1.26
   4   0  -1   25.79    1.30
   4   0  -1   28.62    1.39
   5   0   1    2.84    0.71
   5   0   1    2.27    0.65
   5   0  -1    2.83    0.70
   5   0  -1    3.97    0.76
   5   0   1    2.11    0.70
   5   0  -1    2.95    0.70
   6   0  -1    4.00    0.76
   6   0   1    2.28    0.68
   6   0  -1    4.19    0.78
   6   0   1    2.23    0.69
   6   0  -1    1.96    0.70
   6   0   1    2.37    0.73
   7   0   1    2.61    0.79
   7   0   1    1.66    0.75
   7   0  -1    1.15    0.73
   7   0  -1    1.72    0.73
   7   0   1    0.69    0.65
   7   0  -1    1.11    0.72
   0   1   1    0.01    0.08
   0  -1  -1   -0.01    0.07
   0  -1   1   -0.01    0.02
   0   1  -1    0.02    0.02
   0  -1   1    0.05    0.02
   0  -1  -1    0.00    0.03
   0   1   1    0.12    0.08
   0   1  -1    0.01    0.03
   0  -1   1    0.12    0.10
   0   1  -1    0.09    0.03
   0  -1  -1   -0.03    0.03
   0   1   1   -0.01    0.04
   1   1  -1   78.96    2.75
  -1   1   1   78.61    2.77
   1   1  -1   80.81    2.47
   1  -1   1   79.49    2.35
  -1   1   1   75.73    2.47
   1  -1   1   80.86    2.64
  -1  -1  -1   80.05    2.66
   1  -1   1   80.08    2.80
   1  -1   1   79.89    2.47
   1   1  -1   82.22    2.67
  -1  -1  -1   75.23    2.47
  -1  -1  -1   79.46    2.79
  -1   1   1   79.52    2.52
   1   1   1   80.33    2.65
  -1  -1   1   83.69    2.47
  -1  -1   1   82.74    2.67
   1  -1  -1   80.48    2.77
  -1   1  -1   79.18    2.80
  -1  -1   1   81.77    2.76
  -1   1  -1   76.74    2.47
   1   1   1   78.12    2.78
   1  -1  -1   79.95    2.48
   2   1  -1   27.41    1.12
   2  -1   1   25.39    1.04
  -2   1   1   25.79    1.04
  -2  -1  -1   28.65    1.06
  -2  -1  -1   23.69    1.15
  -2  -1  -1   26.34    1.05
   2   1  -1   26.04    1.09
   2  -1   1   24.92    1.03
   2  -1   1   24.15    1.03
   2   1  -1   24.92    1.02
  -2   1   1   27.22    1.16
  -2   1   1   25.17    1.03
   2   1  -1   27.94    1.07
   2  -1   1   26.50    1.18
  -2  -1   1   26.82    1.14
  -2  -1   1   27.72    1.11
   2  -1  -1   26.80    1.14
  -2   1  -1   25.33    1.17
   2   1   1   25.57    1.01
  -2   1  -1   25.88    1.07
  -2  -1   1   26.35    1.04
   2   1   1   25.73    1.06
   2  -1  -1   27.22    1.06
   2  -1  -1   26.99    1.05
  -2   1  -1   27.65    1.05
   2  -1  -1   25.53    1.05
  -2   1  -1   26.03    1.05
   2   1   1   25.82    1.10
   2   1   1   26.31    1.15
   3   1  -1   38.39    1.45
   3  -1   1   38.83    1.66
   3   1  -1   39.74    1.55
  -3   1   1   36.73    1.47
   3   1  -1   37.91    1.58
   3  -1   1   38.71    1.51
   3  -1   1   35.93    1.46
  -3   1  -1   37.83    1.51
  -3  -1   1   38.58    1.64
   3  -1  -1   36.82    1.61
   3  -1  -1   34.09    1.46
   3   1   1   36.35    1.43
   3  -1  -1   36.00    1.53
   3   1   1   38.89    1.62
   3   1   1   36.73    1.50
   4   1  -1   20.25    1.08
   4  -1   1   19.32    1.10
   4  -1   1   19.28    1.07
   4   1  -1   20.88    1.13
   4   1  -1   19.26    1.15
   4  -1   1   19.08    1.23
   4  -1  -1   19.95    1.12
  -4   1  -1   21.36    1.14
   4   1   1   17.67    1.05
   4   1   1   19.87    1.08
   4  -1  -1   17.04    1.09
   4  -1  -1   18.80    1.19
   4   1   1   21.13    1.21
   5   1  -1    4.77    0.75
   5  -1   1    5.41    0.85
   5  -1   1    4.64    0.72
   5   1  -1    4.64    0.76
   5  -1   1    4.75    0.78
   5   1  -1    5.06    0.78
   5   1   1    5.38    0.76
   5  -1  -1    4.57    0.79
   5   1   1    4.31    0.76
   5  -1  -1    4.48    0.75
   5  -1  -1    4.20    0.77
   5   1   1    4.83    0.75
   6  -1   1   12.04    1.17
   6   1  -1   13.08    1.13
   6   1  -1   11.69    1.04
   6   1  -1   10.78    1.01
   6  -1   1   11.23    1.03
   6  -1   1    9.73    1.00
   6  -1  -1   11.75    1.05
   6   1   1   12.60    1.02
   6   1   1   11.32    0.99
   6  -1  -1   12.71    1.14
   6  -1  -1   12.31    1.11
   6   1   1   12.48    1.14
   7  -1   1    1.27    0.72
   7   1  -1    0.81    0.70
   7   1  -1    1.88    0.74
   7   1  -1    0.74    0.68
   7  -1   1    1.11    0.70
   7  -1   1    1.58    0.75
   7   1   1    2.15    0.74
   7  -1  -1    1.56    0.77
   7  -1  -1    1.76    0.75
   7  -1  -1    1.27    0.75
   7   1   1    1.06    0.67
   7   1   1    2.70    0.78
   0   2   1  439.43   13.67
   0   2  -1  433.64   14.22
   0  -2   1  447.40   14.74
   0   2  -1  458.16   13.67
   0  -2  -1  441.12   14.75
   0   2   1  416.79   14.26
  -1   2   1   14.86    0.68
   1  -2   1   14.90    0.60
   1  -2   1   14.75    0.59
   1   2  -1   14.32    0.56
   1  -2   1   15.00    0.71
  -1   2   1   13.50    0.59
   1   2  -1   14.08    0.64
  -1  -2  -1   14.48    0.58
  -1  -2  -1   15.09    0.71
  -1   2   1   15.98    0.59
   1  -2   1   15.14    0.77
  -1  -2  -1   15.23    0.64
   1   2   1   14.46    0.61
   1  -2  -1   15.01    0.69
   1   2   1   14.36    0.56
  -1  -2   1   14.70    0.59
  -1   2  -1   13.95    0.58
  -1   2  -1   16.03    0.72
  -1  -2   1   15.20    0.66
  -1  -2   1   14.90    0.69
  -1   2  -1   14.75    0.59
   1  -2  -1   15.78    0.60
   1   2   1   15.04    0.73
   1  -2  -1   14.77    0.60
  -1  -2   1   14.89    0.65
  -2  -2  -1   29.98    1.28
   2   2  -1   29.44    1.11
   2   2  -1   30.07    1.23
  -2  -2  -1   31.23    1.15
   2  -2   1   31.35    1.16
  -2   2   1   30.70    1.27
   2  -2   1   29.41    1.28
   2  -2   1   29.17    1.14
   2  -2   1   30.60    1.16
  -2   2   1   30.47    1.14
  -2  -2  -1   30.58    1.20
  -2   2   1   28.91    1.13
   2   2  -1   31.02    1.21
  -2   2  -1   31.03    1.32
   2  -2  -1   30.05    1.14
  -2  -2   1   29.57    1.13
  -2   2  -1   30.82    1.18
  -2  -2   1   30.91    1.20
   2  -2  -1   30.08    1.27
  -2  -2   1   28.31    1.24
  -2   2  -1   28.63    1.14
   2  -2  -1   27.20    1.15
   2   2   1   30.02    1.18
   2   2   1   30.44    1.27
   2   2   1   29.04    1.10
   2  -2  -1   27.30    1.13
  -3   2   1   25.44    1.13
   3  -2   1   26.29    1.30
   3   2  -1   24.41    1.10
   3  -2   1   24.08    1.14
   3   2  -1   26.23    1.20
   3  -2   1   26.49    1.15
   3   2  -1   27.01    1.20
   3  -2  -1   22.38    1.09
   3   2   1   24.45    1.23
   3  -2  -1   25.98    1.27
  -3   2  -1   26.06    1.17
   3  -2  -1   24.28    1.13
   3   2   1   26.61    1.10
  -3  -2   1   26.27    1.28
   3   2   1   25.35    1.15
   4  -2   1   25.74    1.24
   4   2  -1   22.65    1.29
   4   2  -1   26.16    1.21
  -4   2   1   25.15    1.24
   4  -2   1   25.54    1.41
   4   2  -1   22.96    1.25
   4  -2   1   25.79    1.27
   4   2   1   24.29    1.23
   4  -2  -1   25.32    1.26
   4  -2  -1   23.64    1.36
   4   2   1   24.90    1.19
   4   2   1   23.18    1.33
  -4   2  -1   24.64    1.26
   4  -2  -1   28.72    1.30
   5  -2   1    4.45    0.79
   5   2  -1    5.13    0.77
   5   2  -1    4.79    0.74
   5  -2   1    6.38    0.80
   5  -2   1    5.01    0.82
   5   2  -1    5.09    0.75
  -5   2  -1    4.48    0.70
   5  -2  -1    5.02    0.82
   5  -2  -1    5.17    0.77
   5   2   1    4.69    0.74
   5   2   1    5.80    0.81
   5  -2  -1    5.29    0.84
   5   2   1    6.22    0.77
   6  -2   1    0.93    0.68
   6   2  -1    0.74    0.62
   6  -2   1   -0.51    0.55
   6   2  -1    0.71    0.61
   6   2  -1    0.06    0.58
   6  -2   1    1.02    0.70
   6  -2  -1    0.25    0.64
   6  -2  -1    0.38    0.66
   6   2   1    1.03    0.64
   6   2   1    1.14    0.60
   6  -2  -1    0.74    0.67
   6   2   1    0.79    0.59
   7  -2   1    1.22    0.74
   7   2  -1    2.19    0.75
   7  -2   1    1.13    0.78
   7   2  -1    1.41    0.71
   7  -2   1    0.69    0.72
   7   2  -1    2.60    0.76
   7   2   1    2.34    0.68
   7  -2  -1    1.49    0.71
   7  -2  -1    1.61    0.77
   7  -2  -1    1.11    0.76
   7   2   1    1.96    0.73
   7   2   1    2.28    0.77
   0  -3   1   18.84    0.77
   0  -3  -1   19.07    0.77
   0  -3  -1   20.26    0.88
   0  -3   1   19.47    0.78
   0   3  -1   20.16    0.82
   0   3   1   19.55    0.81
   0   3  -1   19.03    0.79
   0  -3   1   20.45    0.79
   0   3  -1   19.85    0.77
   0   3   1   17.11    0.85
   0  -3  -1   18.43    0.78
   0   3   1   19.27    0.80
  -1  -3  -1  164.04    4.83
  -1   3   1  164.88    5.45
   1   3  -1  158.72    4.81
  -1   3   1  160.23    4.83
   1   3  -1  166.25    5.25
   1  -3   1  151.59    5.14
  -1  -3  -1  166.29    5.24
  -1  -3  -1  163.01    5.44
  -1   3   1  154.41    4.57
   1  -3   1  162.46    4.60
   1   3  -1  157.23    5.44
   1  -3   1  161.45    5.47
   1   3  -1  162.71    5.02
   1  -3   1  163.46    4.84
  -1  -3  -1  165.10    5.00
   1   3   1  157.43    4.84
  -1  -3   1  167.70    5.25
  -1   3  -1  168.59    4.83
  -1  -3   1  158.68    4.81
   1   3   1  147.06    5.24
   1   3   1  159.10    5.00
   1  -3  -1  137.36    5.14
   1  -3  -1  156.28    4.84
  -1   3  -1  158.56    5.17
   1  -3  -1  155.03    5.45
  -1  -3   1  161.07    5.43
  -1   3  -1  153.99    5.46
  -1   3  -1  146.35    4.58
   1  -3  -1  153.05    4.57
  -2  -3  -1   59.00    2.08
  -2   3   1   57.32    2.16
   2   3  -1   55.27    2.05
   2   3  -1   57.68    1.89
  -2  -3  -1   59.84    2.18
   2  -3   1   55.48    1.86
  -2  -3  -1   58.27    1.93
  -2   3   1   57.93    1.92
   2   3  -1   58.26    2.17
   2  -3   1   56.72    2.20
   2  -3   1   54.59    1.93
  -2  -3   1   59.45    2.10
  -2  -3   1   60.04    1.94
   2   3   1   56.92    2.05
   2   3   1   55.65    1.89
   2  -3  -1   56.70    1.94
   2  -3  -1   54.88    2.16
  -2  -3   1   57.08    2.14
   2   3   1   56.78    2.19
  -2   3  -1   57.55    2.20
  -2   3  -1   59.22    1.93
   2  -3  -1   53.49    1.84
  -2   3  -1   59.51    1.89
  -3   3   1   38.98    1.56
   3   3  -1   38.44    1.66
   3  -3   1   40.38    1.57
   3   3  -1   39.64    1.59
   3  -3   1   39.23    1.55
   3   3  -1   38.55    1.48
   3  -3   1   39.45    1.75
   3  -3  -1   39.16    1.57
   3   3   1   39.33    1.59
   3   3   1   39.57    1.48
   3  -3  -1   41.60    1.74
   3  -3  -1   39.40    1.56
   3   3   1   39.59    1.71
  -3   3  -1   40.52    1.57
   4  -3   1    0.34    0.58
   4  -3   1    0.64    0.59
   4   3  -1   -0.30    0.45
   4  -3   1    1.12    0.49
   4   3  -1    0.95    0.50
  -4   3   1    0.25    0.48
   4   3  -1    0.55    0.47
   4   3   1    0.12    0.51
   4   3   1   -0.17    0.48
   4  -3  -1    0.89    0.61
   4  -3  -1    0.13    0.50
   4   3   1    0.38    0.46
  -4   3  -1    1.10    0.52
   4  -3  -1    0.52    0.57
   5  -3   1   20.35    1.40
   5   3  -1   19.90    1.28
   5  -3   1   19.51    1.18
  -5   3   1   21.81    1.22
   5  -3   1   14.94    1.18
   5   3  -1   20.31    1.13
   5   3  -1   20.90    1.22
   5   3   1   19.40    1.29
   5   3   1   17.84    1.10
   5  -3  -1   19.18    1.35
   5  -3  -1   18.88    1.20
  -5   3  -1   18.95    1.24
   5   3   1   19.05    1.18
   5  -3  -1   18.54    1.24
   6  -3   1    5.03    0.80
   6   3  -1    5.32    0.83
   6   3  -1    6.71    0.83
   6   3  -1    5.70    0.82
   6  -3   1    5.39    0.92
   6  -3   1    5.08    0.85
   6   3   1    7.02    0.91
   6   3   1    6.12    0.78
   6  -3  -1    5.61    0.82
   6  -3  -1    5.05    0.89
   6   3   1    6.60    0.82
   6  -3  -1    3.83    0.85
   7   3  -1    0.35    0.65
   7  -3   1    1.47    0.74
   7  -3   1    2.05    0.81
   7  -3   1    0.93    0.78
   7   3  -1    1.18    0.67
   7   3  -1    2.37    0.75
   7   3   1    1.06    0.63
   7  -3  -1    1.69    0.82
   7  -3  -1    1.06    0.73
   7  -3  -1    1.40    0.79
   7   3   1    2.72    0.79
   7   3   1    1.84    0.69
   0  -4   1  128.57    4.42
   0   4   1  125.68    4.18
   0  -4  -1  125.14    4.42
   0  -4  -1  128.21    4.16
   0   4  -1  123.58    4.17
   0   4  -1  131.96    4.42
   0  -4   1  132.41    4.32
   0   4   1  127.35    4.41
   0   4   1  128.33    4.43
   0  -4  -1  134.91    4.38
   0  -4   1  123.99    4.15
   0   4  -1  132.60    4.36
   1  -4   1   12.33    0.87
   1   4  -1   14.92    0.85
   1   4  -1   12.44    0.62
   1  -4   1   12.34    0.72
  -1  -4  -1   13.33    0.67
  -1   4   1   12.60    0.64
  -1  -4  -1   11.14    0.75
  -1   4   1   12.35    0.67
  -1   4   1   12.82    0.83
   1   4  -1   11.93    0.67
  -1  -4  -1   13.04    0.62
   1  -4   1   10.62    0.62
   1   4  -1   12.05    0.68
  -1  -4  -1   15.71    0.89
  -1   4   1   11.93    0.90
   1  -4   1   14.23    0.95
  -1   4  -1   11.61    0.98
   1  -4  -1   11.64    0.68
  -1   4  -1   12.84    0.83
  -1  -4   1   14.63    0.83
   1   4   1   14.13    0.85
   1  -4  -1   12.40    0.68
   1  -4  -1   11.00    0.83
   1   4   1    9.91    0.69
   1   4   1   10.31    0.64
   1   4   1   10.78    0.66
  -1  -4   1   12.04    0.74
   1  -4  -1   11.54    0.98
  -1   4  -1   12.67    0.60
  -1   4  -1   12.01    0.65
  -1  -4   1   11.81    0.57
  -1  -4   1   12.52    0.65
  -2   4   1   10.00    0.76
   2   4  -1    9.00    0.60
  -2   4   1    9.96    0.67
   2  -4   1    9.46    0.75
   2  -4   1   10.03    0.63
  -2  -4  -1    9.50    0.77
  -2  -4  -1   10.48    0.64
  -2   4   1   12.14    0.64
   2   4  -1   10.24    0.56
  -2  -4  -1    9.39    0.63
   2   4  -1   10.57    0.57
   2  -4   1   10.34    0.64
   2  -4   1    9.16    0.83
  -2  -4  -1   11.12    0.76
   2  -4  -1   10.83    0.65
   2  -4  -1   10.38    0.73
  -2   4  -1   12.40    0.69
  -2   4  -1   10.61    0.76
   2  -4  -1   10.11    0.67
   2   4   1    9.55    0.53
   2   4   1    9.92    0.58
   2   4   1   10.16    0.64
  -2   4  -1   10.16    0.62
  -2  -4   1    9.68    0.71
   2  -4  -1   10.09    0.85
  -2  -4   1   10.95    0.61
  -2  -4   1   11.60    0.74
   3  -4   1   21.48    1.05
   3  -4   1   21.55    1.23
   3   4  -1   21.36    1.06
  -3   4   1   21.82    1.05
   3   4  -1   23.09    1.00
   3  -4   1   23.66    1.10
   3   4  -1   23.18    1.20
   3  -4  -1   22.35    1.09
   3  -4  -1   24.46    1.12
   3   4   1   22.69    1.09
   3  -4  -1   24.17    1.24
   3   4   1   23.18    1.00
   3   4   1   22.31    1.23
  -3   4  -1   23.23    1.11
   4   4  -1    2.27    0.52
   4   4  -1    1.84    0.52
   4  -4   1    2.52    0.63
   4   4  -1    2.03    0.55
   4  -4   1    1.65    0.55
   4  -4   1    1.61    0.64
  -4   4   1    1.90    0.54
   4   4   1    2.28    0.55
   4   4   1    2.21    0.58
   4   4   1    1.80    0.48
   4  -4  -1    1.91    0.57
  -4   4  -1    1.88    0.56
   4  -4  -1    2.77    0.66
   4  -4  -1    1.38    0.61
   5  -4   1    0.82    0.71
   5   4  -1    0.96    0.61
   5  -4   1    1.19    0.59
   5   4  -1    1.95    0.63
  -5   4   1    1.60    0.63
   5   4  -1    1.34    0.61
   5  -4   1    0.27    0.68
   5   4   1    2.70    0.67
   5  -4  -1    1.26    0.71
   5   4   1    1.75    0.56
  -5   4  -1    1.32    0.61
   5   4   1    1.40    0.59
   5  -4  -1    1.48    0.63
   5  -4  -1    1.91    0.74
   6  -4   1    6.21    0.82
   6   4  -1    6.73    0.90
   6   4  -1    7.20    0.89
   6   4  -1    5.77    0.76
   6  -4   1    5.71    0.90
   6  -4   1    5.57    0.97
   6  -4  -1    5.60    0.85
   6   4   1    5.96    0.80
   6   4   1    8.03    0.84
  -6   4  -1    6.80    0.88
   6   4   1    6.22    0.91
   6  -4  -1    6.90    0.99
   6  -4  -1    4.80    0.88
   7  -4   1    2.45    0.81
   7  -4   1    4.42    0.96
   7   4  -1    3.37    0.80
   7   4  -1    4.35    0.91
   7  -4   1    3.10    0.93
   7   4  -1    2.55    0.74
   7  -4  -1    3.05    0.91
   7   4   1    2.82    0.72
   7  -4  -1    4.22    0.94
   7   4   1    4.16    0.92
   7   4   1    4.81    0.82
   7  -4  -1    2.66    0.82
   0  -5   1   30.77    1.27
   0   5  -1   27.40    1.30
   0  -5   1   30.27    1.28
   0   5   1   32.33    1.31
   0   5  -1   30.62    1.27
   0   5   1   28.10    1.30
   0   5   1   30.18    1.44
   0  -5  -1   31.88    1.30
   0  -5  -1   30.78    1.40
   0  -5   1   32.52    1.29
   0   5  -1   30.94    1.31
   0  -5  -1   31.24    1.32
   1   5  -1   17.99    0.77
  -1   5   1   19.52    0.88
  -1  -5  -1   18.20    0.76
   1  -5   1   18.84    1.03
  -1  -5  -1   18.51    0.86
   1  -5   1   15.34    0.87
   1  -5   1   15.82    1.05
   1  -5   1   18.93    0.80
  -1   5   1   17.13    1.04
  -1  -5  -1   18.86    0.74
   1   5  -1   17.26    0.85
  -1   5   1   17.90    0.75
   1   5  -1   17.42    0.77
   1   5  -1   17.77    0.90
  -1  -5  -1   17.41    0.90
  -1   5   1   17.64    0.68
   1  -5   1   19.23    0.73
  -1   5  -1   17.91    0.98
  -1   5  -1   19.23    0.91
   1  -5  -1   18.85    0.89
  -1  -5   1   17.87    0.77
  -1  -5   1   18.33    0.81
  -1   5  -1   16.63    0.67
  -1  -5   1   18.67    0.70
   1  -5  -1   18.75    0.76
   1   5   1   17.30    0.79
   1   5   1   17.13    0.86
  -1  -5   1   16.71    0.86
   1  -5  -1   17.42    0.72
   1  -5  -1   16.91    0.97
  -1   5  -1   17.59    0.75
   1   5   1   18.09    0.80
  -2   5   1   46.54    1.67
  -2  -5  -1   53.15    1.95
   2  -5   1   50.12    1.76
   2   5  -1   51.37    1.77
  -2  -5  -1   50.64    2.02
   2   5  -1   49.32    1.69
   2  -5   1   49.54    2.02
   2   5  -1   47.91    1.88
   2  -5  -1   49.83    1.77
   2  -5  -1   49.97    1.99
  -2  -5   1   50.49    1.99
   2   5   1   49.41    1.71
  -2  -5   1   51.26    1.95
  -2   5  -1   49.20    1.72
   2   5   1   51.59    1.75
   2   5   1   50.67    1.90
  -2  -5   1   50.27    1.72
   3   5  -1   34.23    1.46
   3   5  -1   33.42    1.31
   3  -5   1   32.35    1.40
  -3  -5  -1   35.44    1.58
   3  -5   1   34.00    1.60
   3  -5  -1   34.89    1.43
  -3   5  -1   33.47    1.38
  -3  -5   1   33.07    1.52
   3   5   1   35.88    1.32
   3  -5  -1   34.77    1.61
   3   5   1   33.79    1.31
   3   5   1   34.13    1.45
   4  -5   1   11.36    0.88
   4   5  -1   13.12    0.87
   4   5  -1   10.31    0.95
  -4   5   1   12.89    1.01
   4   5  -1   13.20    0.82
   4  -5   1   13.04    0.99
   4  -5   1   11.41    1.08
   4  -5  -1   12.20    0.92
   4   5   1   11.85    1.04
   4   5   1   12.80    0.85
   4  -5  -1   10.68    0.94
  -4   5  -1   10.80    0.94
   4   5   1   11.94    0.89
   4  -5  -1   14.07    1.13
   5  -5   1    1.16    0.58
  -5   5   1    0.61    0.61
   5   5  -1    0.22    0.50
   5   5  -1    1.03    0.55
   5  -5   1    0.28    0.68
   5  -5   1    0.61    0.71
   5   5  -1    1.07    0.61
   5   5   1    0.05    0.61
  -5   5  -1    0.83    0.60
   5  -5  -1    0.88    0.71
   5   5   1    1.40    0.53
   5  -5  -1    0.32    0.59
   5   5   1    1.00    0.58
   5  -5  -1    0.22    0.67
  -6   5   1    3.76    0.77
   6  -5   1    2.60    0.71
   6   5  -1    4.34    0.84
   6   5  -1    4.18    0.71
   6   5  -1    5.04    0.78
   6  -5   1    3.57    0.88
   6  -5   1    2.94    0.81
   6  -5  -1    4.30    0.78
   6   5   1    4.35    0.68
   6  -5  -1    3.53    0.82
   6   5   1    3.79    0.84
   6   5   1    4.44    0.76
  -6   5  -1    3.90    0.79
   6  -5  -1    3.07    0.86
   7  -5   1   -0.62    0.74
   7   5  -1    0.78    0.60
   7  -5   1    0.84    0.71
   7   5  -1    0.45    0.66
   7  -5   1    0.41    0.79
   7   5  -1    1.16    0.75
   7  -5  -1    0.02    0.78
   7  -5  -1    0.58    0.71
   7   5   1    0.87    0.65
   7  -5  -1    1.91    0.85
   7   5   1    1.28    0.78
   7   5   1   -0.31    0.54
   0   6  -1    3.38    0.52
   0   6  -1    3.85    0.42
   0  -6   1    4.37    0.46
   0  -6  -1    3.79    0.42
   0   6   1    4.28    0.45
   0   6  -1    3.50    0.56
   0  -6  -1    5.58    0.58
   0  -6   1    3.25    0.40
   0   6   1    5.28    0.67
   0   6   1    3.64    0.54
   0  -6   1    4.94    0.50
   0  -6  -1    4.14    0.47
  -1  -6  -1   18.57    0.81
  -1   6   1   17.70    0.70
  -1  -6  -1   17.90    0.94
  -1  -6  -1   16.94    0.78
   1   6  -1   17.43    0.84
   1   6  -1   17.95    0.92
   1  -6   1   18.51    0.95
   1  -6   1   16.74    0.72
  -1   6   1   19.01    1.12
  -1  -6  -1   18.11    0.91
  -1   6   1   17.08    0.78
   1  -6   1   18.37    1.09
   1  -6   1   18.31    0.83
  -1   6   1   18.51    0.91
   1   6  -1   18.36    0.84
   1  -6   1   18.42    1.08
   1   6  -1   18.07    0.95
   1  -6  -1   18.53    1.03
   1   6   1   18.15    0.88
   1  -6  -1   16.66    0.73
   1   6   1   19.94    1.01
   1  -6  -1   17.34    0.90
   1  -6  -1   19.38    0.80
  -1  -6   1   18.70    0.89
  -1   6  -1   19.57    1.10
  -1   6  -1   18.16    0.92
  -1  -6   1   19.05    0.82
  -1  -6   1   18.71    0.74
   1   6   1   14.61    0.83
   1   6   1   18.36    0.93
   1  -6  -1   14.98    1.15
  -1   6  -1   18.97    0.83
  -1   6  -1   18.18    0.70
  -1  -6   1   17.97    0.90
   2   6  -1   13.09    0.71
   2   6  -1   12.45    0.75
  -2   6   1   14.50    0.79
  -2  -6  -1   13.44    0.87
   2  -6   1   12.50    0.88
   2   6  -1   13.85    0.70
   2  -6   1   12.90    0.73
   2  -6  -1   14.16    0.75
   2   6   1   14.44    0.83
   2   6   1   13.04    0.70
  -2  -6   1   12.90    0.82
   2  -6  -1   13.03    0.87
   2   6   1   12.99    0.70
  -2  -6   1   13.22    0.92
  -2   6  -1   13.54    0.79
  -3   6   1    1.89    0.54
   3   6  -1    1.43    0.38
   3   6  -1    1.74    0.44
   3  -6   1    1.90    0.51
   3  -6   1    2.16    0.57
   3   6  -1    3.05    0.43
  -3  -6  -1    2.57    0.51
   3   6   1    2.24    0.40
  -3  -6   1    2.09    0.47
  -3   6  -1    2.52    0.54
   3  -6  -1    1.77    0.53
   3   6   1    2.07    0.49
   3   6   1    1.97    0.39
   3  -6  -1    2.08    0.56
   4  -6   1   12.61    1.13
   4  -6   1   11.76    0.92
   4   6  -1   12.33    0.88
  -4   6   1   14.75    1.03
   4   6  -1   12.58    0.81
  -4  -6  -1   11.97    1.02
   4  -6   1   13.43    1.07
   4   6  -1   11.78    0.79
   4   6   1   12.10    0.86
   4   6   1   11.43    0.80
   4   6   1   12.12    0.82
  -4   6  -1   14.60    1.02
   4  -6  -1   14.26    1.17
  -4  -6   1   11.55    1.09
   4  -6  -1   11.17    0.93
   4  -6  -1   12.32    1.00
   5  -6   1    1.91    0.78
   5   6  -1    1.50    0.61
   5  -6   1    1.47    0.59
   5  -6   1    0.19    0.69
   5   6  -1    0.97    0.52
  -5   6   1    1.74    0.62
  -5   6  -1    1.06    0.63
   5  -6  -1    1.04    0.73
   5   6   1    1.20    0.54
  -5  -6   1    0.71    0.68
   5  -6  -1    1.28    0.72
   5  -6  -1    0.88    0.60
   5   6   1    1.11    0.58
   6   6  -1    0.97    0.55
   6  -6   1    0.72    0.79
  -6   6   1    1.23    0.65
   6  -6   1    0.92    0.64
   6  -6   1    1.22    0.73
   6   6  -1    0.92    0.58
   6   6   1    1.20    0.62
   6  -6  -1    0.69    0.79
   6  -6  -1    0.21    0.76
   6   6   1    1.51    0.57
   6  -6  -1    0.14    0.62
  -6   6  -1    0.63    0.65
   7  -6   1    4.41    1.02
   7   6  -1    4.15    0.83
   7  -6   1    2.67    0.82
   7  -6   1    3.04    0.94
   7   6  -1    3.72    0.74
   7  -6  -1    5.39    1.06
   7   6   1    4.46    0.84
  -7   6  -1    2.47    0.84
   7   6   1    3.56    0.76
   7  -6  -1    4.32    0.89
   7  -6  -1    2.68    0.94
  -7  -6   1    3.62    0.91
   0   7   1   19.75    1.24
   0   7  -1   21.23    1.25
   0   7  -1   25.20    1.17
   0  -7   1   24.67    1.10
   0  -7   1   25.32    1.15
   0  -7  -1   24.45    1.14
   0   7   1   26.59    1.23
   0  -7  -1   24.16    1.11
   1  -7   1   59.52    2.25
  -1   7   1   57.98    1.93
   1  -7   1   57.37    2.35
  -1  -7  -1   60.59    2.07
   1   7  -1   59.91    2.15
   1   7  -1   58.19    2.23
  -1  -7  -1   58.57    2.24
  -1  -7  -1   63.90    2.03
  -1   7   1   52.69    2.27
   1  -7   1   57.58    1.93
   1  -7  -1   60.72    1.92
   1   7   1   59.66    2.30
  -1   7  -1   59.22    1.94
  -1   7  -1   59.45    1.90
   1  -7  -1   58.37    1.94
  -1   7  -1   55.10    2.27
  -1  -7   1   62.75    1.97
   1   7   1   59.25    2.14
  -1  -7   1   57.76    2.21
   1  -7  -1   57.02    2.24
   2   7  -1  130.29    4.27
   2  -7   1  126.81    4.67
  -2  -7  -1  130.28    4.62
   2   7  -1  134.79    4.12
  -2   7   1  132.15    3.94
   2   7  -1  126.38    4.49
   2  -7   1  126.63    4.10
  -2   7  -1  127.79    3.94
   2  -7  -1  131.18    4.12
   2   7   1  132.62    4.53
   2   7   1  126.11    4.14
  -2   7  -1  125.21    4.54
   2  -7  -1  129.43    4.65
   2   7   1  127.25    4.26
  -2  -7   1  133.69    4.60
  -3   7   1   40.22    1.56
   3   7  -1   35.16    1.42
   3  -7   1   35.99    1.78
   3   7  -1   38.63    1.64
   3  -7   1   39.57    1.56
   3   7  -1   35.89    1.48
  -3  -7  -1   37.29    1.70
   3   7   1   37.84    1.47
   3   7   1   40.00    1.49
  -3   7  -1   38.03    1.56
   3   7   1   40.68    1.66
   3  -7  -1   37.22    1.55
  -3  -7   1   37.49    1.69
   3  -7  -1   36.10    1.76
   4  -7   1   19.38    1.37
   4   7  -1   17.97    1.00
  -4   7   1   20.13    1.20
   4   7  -1   19.75    1.12
   4  -7   1   19.52    1.12
   4   7  -1   21.03    1.02
   4  -7   1   18.72    1.18
  -4  -7  -1   17.81    1.23
   4   7   1   17.88    1.01
   4   7   1   20.19    1.17
   4   7   1   18.72    1.01
   4  -7  -1   19.49    1.20
  -4  -7   1   18.94    1.17
   4  -7  -1   19.77    1.37
  -5   7   1    6.73    0.80
   5  -7   1    7.13    1.01
   5  -7   1    6.13    0.94
   5   7  -1    6.78    0.80
   5   7  -1    6.58    0.70
  -5  -7  -1    6.52    0.91
   5  -7   1    6.60    0.82
   5   7  -1    7.20    0.74
  -5   7  -1    7.32    0.85
  -5  -7   1    6.81    0.83
   5   7   1    7.35    0.71
   5  -7  -1    7.29    0.91
   5  -7  -1    6.48    0.97
   5  -7  -1    6.78    0.85
   5   7   1    7.48    0.81
   5   7   1    6.86    0.72
   6   7  -1    4.39    0.71
   6   7  -1    7.22    0.86
   6  -7   1    5.14    0.84
   6   7  -1    5.67    0.73
  -6  -7  -1    5.61    0.95
   6  -7   1    5.04    0.93
  -6   7   1    5.11    0.82
   6  -7   1    6.89    1.08
   6  -7  -1    4.80    0.98
   6  -7  -1    5.40    0.85
   6   7   1    5.57    0.74
  -6  -7   1    6.51    0.95
  -6   7  -1    4.08    0.83
   6   7   1    7.17    0.81
   6  -7  -1    6.05    0.95
   6   7   1    4.58    0.81
   7   7  -1    0.97    0.63
   7   7  -1    1.14    0.60
   7  -7   1    2.50    0.93
   7  -7   1    1.55    0.74
   7   7  -1    1.38    0.65
   7  -7   1    1.33    0.92
  -7   7   1    1.01    0.70
  -7  -7  -1    0.40    0.84
   7  -7  -1    1.07    0.77
  -7  -7   1    2.22    0.85
   7  -7  -1    2.18    0.93
   7  -7  -1    2.34    0.96
   7   7   1    2.56    0.77
   7   7   1    0.70    0.58
  -7   7  -1    1.39    0.75
   7   7   1    2.01    0.66
   0   8  -1    4.06    0.62
   0  -8   1    5.05    0.51
   0  -8  -1    5.94    0.54
   0   8  -1    4.91    0.73
   0   8   1    4.64    0.68
   0   8   1    4.93    0.74
   1   8  -1   20.45    1.12
   1   8  -1   21.95    1.16
  -1   8   1   23.91    1.37
  -1   8   1   22.88    0.99
   1  -8   1   22.75    1.17
   1  -8   1   24.05    0.93
  -1  -8  -1   22.66    1.13
   1   8   1   23.09    1.27
  -1  -8   1   22.09    1.11
  -1  -8   1   25.43    0.99
   1  -8  -1   24.53    0.94
  -1   8  -1   21.99    1.01
  -1   8  -1   23.90    1.36
   1  -8  -1   22.34    1.14
   1   8   1   22.46    1.14
   2  -8   1   26.05    1.32
   2   8  -1   24.25    1.23
  -2  -8  -1   23.67    1.21
  -2   8   1   25.68    1.10
   2  -8   1   22.96    1.05
   2   8  -1   23.51    1.07
   2   8  -1   25.02    1.10
   2   8   1   23.94    1.11
  -2   8  -1   25.70    1.13
  -2  -8   1   25.36    1.23
   2  -8  -1   23.58    1.26
   2   8   1   24.11    1.12
   2  -8  -1   23.20    1.05
   2   8   1   23.23    1.21
  -2   8  -1   22.58    1.38
   3   8  -1    7.60    0.74
   3  -8   1    6.98    0.83
   3   8  -1    7.97    0.65
   3   8  -1    7.25    0.67
  -3   8   1    8.76    0.77
  -3  -8  -1    7.32    0.79
   3  -8   1    7.54    0.75
  -3   8  -1    7.02    0.75
   3  -8  -1    7.39    0.76
   3   8   1    8.09    0.68
   3   8   1    7.90    0.79
   3  -8  -1    7.45    0.84
  -3  -8   1    7.18    0.74
   3   8   1    7.36    0.69
  -4  -8  -1    3.26    0.69
   4   8  -1    3.53    0.60
   4   8  -1    4.20    0.58
   4  -8   1    3.59    0.78
   4  -8   1    3.17    0.83
   4   8  -1    3.74    0.65
   4   8   1    4.30    0.59
   4  -8  -1    4.40    0.87
   4  -8  -1    3.89    0.76
  -4  -8   1    4.43    0.72
  -4   8  -1    5.08    0.81
   4   8   1    3.48    0.60
   4   8   1    3.58    0.69
   5   8  -1    3.53    0.71
  -5   8   1    3.32    0.70
   5   8  -1    2.36    0.57
   5  -8   1    3.37    0.85
   5  -8   1    4.37    0.70
   5   8  -1    4.38    0.64
  -5  -8  -1    2.50    0.66
   5  -8   1    3.90    0.83
  -5  -8   1    3.07    0.68
   5  -8  -1    3.36    0.73
  -5   8  -1    3.43    0.68
   5   8   1    3.89    0.72
   5  -8  -1    3.73    0.80
   5   8   1    3.64    0.59
   5   8   1    3.05    0.58
   5  -8  -1    2.95    0.81
   6  -8   1    9.51    1.12
  -6   8   1    9.52    1.03
   6   8  -1   10.15    1.03
   6  -8   1    9.50    1.00
  -6  -8  -1   12.19    1.11
   6   8  -1   11.30    0.95
   6  -8   1   11.22    1.29
   6   8  -1   10.07    0.93
   6   8   1    9.99    0.86
   6   8   1   10.46    1.07
  -6   8  -1   10.51    1.06
  -6  -8   1   11.84    1.04
   6  -8  -1   11.45    1.27
   6  -8  -1   11.05    1.16
   6  -8  -1    9.50    1.03
   6   8   1    9.91    0.93
   7  -8   1    1.20    0.80
   7   8  -1    1.75    0.65
  -7  -8  -1    1.82    0.80
  -7   8   1    1.02    0.77
   7  -8   1    2.36    0.99
   7   8  -1    2.88    0.81
   7  -8   1   -0.46    0.89
   7   8  -1    2.08    0.66
   7  -8  -1    2.12    0.84
   7  -8  -1    0.17    0.87
   7   8   1    3.04    0.70
   7  -8  -1    2.26    0.97
   7   8   1    1.85    0.62
  -7  -8   1    0.71    0.71
   7   8   1    3.45    0.78
  -7   8  -1    0.55    0.78
   0   9  -1   78.71    2.89
   0   9   1   71.55    3.05
   0   9  -1   80.89    3.07
   0  -9   1   78.85    2.86
   0  -9  -1   77.03    2.88
   0   9   1   75.20    2.89
   1   9  -1   18.79    1.08
  -1   9   1   16.95    1.18
   1   9  -1   17.71    1.15
  -1  -9  -1   18.58    1.06
  -1   9   1   19.56    0.92
   1  -9   1   18.69    1.05
   1  -9   1   19.39    0.83
  -1  -9   1   18.72    1.02
   1   9   1   19.23    1.22
   1   9   1   20.63    1.10
   1  -9  -1   18.18    1.03
  -1   9  -1   18.68    1.20
   1  -9  -1   16.10    0.79
  -1   9  -1   19.90    0.95
   2   9  -1   14.08    0.95
  -2  -9  -1   16.28    1.05
   2   9  -1   15.33    0.89
   2  -9   1   14.24    1.04
   2   9  -1   14.68    0.92
  -2   9   1   14.66    0.90
  -2   9   1   14.42    1.29
   2  -9   1   14.53    0.86
   2  -9  -1   13.14    1.04
   2   9   1   13.09    0.85
   2  -9  -1   15.17    0.83
  -2   9  -1   14.13    1.17
  -2  -9   1   15.04    0.98
  -2   9  -1   16.31    0.93
   2   9   1   14.56    0.96
   2   9   1   14.48    0.99
  -3   9   1    0.95    0.57
   3   9  -1    0.31    0.53
   3  -9   1    0.94    0.60
   3   9  -1    1.06    0.50
   3   9  -1    1.24    0.48
  -3  -9  -1    1.13    0.65
   3  -9   1    0.82    0.65
   3  -9  -1    1.41    0.57
   3   9   1    1.21    0.54
  -3  -9   1    1.41    0.63
   3   9   1    0.62    0.48
  -3   9  -1    2.02    0.61
   3   9   1    1.37    0.55
   3  -9  -1    0.52    0.64
   4   9  -1   22.47    1.17
   4  -9   1   20.87    1.32
   4   9  -1   22.80    1.16
   4  -9   1   24.40    1.55
   4   9  -1   21.26    1.26
  -4  -9  -1   21.35    1.37
   4  -9  -1   22.45    1.29
   4   9   1   21.65    1.32
   4  -9  -1   21.08    1.48
   4   9   1   23.61    1.15
  -4  -9   1   23.76    1.38
   4   9   1   23.15    1.17
  -4   9  -1   21.85    1.31
   5  -9   1    2.10    0.73
  -5   9   1    1.12    0.60
   5   9  -1    1.83    0.62
   5  -9   1    1.67    0.82
  -5  -9  -1    1.86    0.71
   5  -9   1    2.09    0.61
   5   9  -1    2.34    0.59
   5   9  -1    1.24    0.53
   5  -9  -1    0.62    0.69
  -5  -9   1    1.64    0.69
   5   9   1    2.69    0.69
  -5   9  -1    1.20    0.61
   5   9   1    1.64    0.52
   5  -9  -1    1.28    0.79
   5   9   1    1.50    0.58
   5  -9  -1    2.09    0.66
   6  -9   1    1.37    0.66
  -6  -9  -1    0.78    0.74
   6   9  -1    0.77    0.56
   6  -9   1    1.88    0.89
   6   9  -1    2.07    0.61
   6   9  -1    2.00    0.72
   6  -9   1    1.76    0.80
  -6   9   1    0.95    0.72
   6  -9  -1    1.74    0.89
  -6  -9   1    1.96    0.77
   6   9   1    0.64    0.55
   6   9   1    1.63    0.70
   6   9   1    1.15    0.59
  -6   9  -1    2.02    0.72
   6  -9  -1    0.33    0.67
   6  -9  -1    0.16    0.80
   0  10   1   43.64    1.97
   0  10  -1   41.23    1.90
   0 -10  -1   45.11    1.84
   0 -10   1   45.03    1.82
   0  10   1   39.46    2.05
   0 -10   1   47.05    1.51
   0  10  -1   45.17    2.10
   1 -10   1    7.71    0.53
   1  10  -1    7.42    0.79
   1 -10   1    8.13    0.74
  -1  10   1    7.40    0.63
  -1  10   1    6.26    0.91
   1  10  -1    5.74    0.79
  -1 -10  -1    8.62    0.73
   1  10   1    7.17    0.81
  -1  10  -1    7.37    0.66
  -1  10  -1    7.60    0.95
  -1 -10   1    8.07    0.79
   1 -10  -1    7.24    0.70
   1  10   1    6.28    0.87
   1 -10  -1    8.36    0.59
   2  10  -1   12.28    0.88
   2  10  -1   13.71    1.04
   2 -10   1   13.70    0.85
  -2  10   1   14.04    1.23
   2 -10   1   12.48    1.06
  -2 -10  -1   12.95    1.02
  -2  10   1   12.11    0.92
   2  10  -1   11.60    0.92
   2 -10  -1   13.55    1.08
  -2 -10   1   12.12    0.97
   2 -10  -1   11.68    0.80
   2  10   1   13.21    1.01
   2  10   1   13.15    0.93
   2  10   1   11.00    0.89
  -2  10  -1   13.21    0.92
  -2  10  -1   14.26    1.24
   3  10  -1    9.44    0.87
   3  10  -1   12.28    0.88
   3 -10   1   10.91    0.90
   3 -10   1   12.73    1.10
  -3 -10  -1   11.64    1.10
  -3  10   1    9.76    0.89
   3  10  -1   11.43    0.94
   3  10   1   10.77    0.93
  -3 -10   1   11.35    0.95
   3 -10  -1   11.01    1.05
   3 -10  -1   10.53    0.89
   3  10   1   12.96    0.91
   3  10   1   11.89    1.04
  -3  10  -1   10.44    0.90
   4 -10   1   42.87    2.19
  -4  10   1   40.78    1.87
   4 -10   1   42.38    1.88
   4  10  -1   44.40    2.03
  -4 -10  -1   43.02    2.04
   4  10  -1   43.91    1.80
   4  10  -1   47.38    1.87
  -4  10  -1   45.02    1.91
   4  10   1   44.33    1.83
   4 -10  -1   43.15    1.89
   4  10   1   45.00    1.84
   4  10   1   44.16    2.05
   4 -10  -1   46.00    2.21
  -4 -10   1   41.10    2.01
  -5 -10  -1    2.55    0.79
   5  10  -1    3.64    0.64
   5  10  -1    3.21    0.71
   5 -10   1    3.46    0.91
   5  10  -1    2.28    0.63
   5 -10   1    1.94    0.63
   5 -10   1    2.38    0.81
  -5  10   1    2.16    0.68
   5 -10  -1    5.37    0.97
  -5  10  -1    2.48    0.68
   5 -10  -1    1.83    0.77
   5 -10  -1    2.92    0.69
  -5 -10   1    2.06    0.75
   5  10   1    3.30    0.68
   5  10   1    2.82    0.74
   5  10   1    2.29    0.61
   6 -10   1    3.23    0.77
   6  10  -1    4.87    0.76
   6  10  -1    5.17    0.74
   6 -10   1    4.93    1.09
   6 -10   1    5.78    0.98
   6  10  -1    4.28    0.86
  -6  10   1    3.84    0.85
  -6 -10  -1    4.57    0.95
  -6  10  -1    5.02    0.92
  -6 -10   1    3.10    0.87
   6 -10  -1    4.93    0.99
   6 -10  -1    4.49    0.89
   6  10   1    4.58    0.74
   6  10   1    3.73    0.75
   6 -10  -1    6.75    1.13
   6  10   1    6.16    0.92
   0  11   1    5.06    0.95
   0  11   1    4.52    0.83
   0 -11  -1    5.34    0.45
   0  11  -1    4.16    0.91
   0  11  -1    6.15    0.90
   0  11   1    5.82    0.58
   0 -11  -1    5.77    0.66
   0 -11   1    5.32    0.44
   0 -11   1    5.89    0.65
   1  11  -1   20.43    1.26
   1  11  -1   18.75    1.28
  -1 -11  -1   20.53    1.18
  -1  11   1   21.62    1.03
   1 -11   1   19.00    1.20
   1 -11   1   20.66    0.92
  -1  11   1   19.43    1.36
   1  11   1   20.63    1.44
  -1  11  -1   19.98    1.06
  -1 -11   1   19.67    1.15
   1 -11  -1   19.82    0.93
   1  11   1   20.32    1.21
   1 -11  -1   21.06    1.22
  -1  11  -1   21.52    1.46
   2 -11   1   20.87    1.09
   2  11  -1   23.08    1.33
  -2  11   1   25.70    1.67
  -2  11   1   23.23    1.16
  -2 -11  -1   22.17    1.33
   2  11  -1   23.28    1.29
   2 -11   1   20.71    1.34
   2  11   1   20.55    1.41
   2 -11  -1   20.51    1.33
   2  11   1   22.33    1.27
   2 -11  -1   22.41    1.12
  -2  11  -1   23.08    1.61
  -2  11  -1   23.71    1.20
  -2 -11   1   22.86    1.31
   3 -11   1    6.93    0.96
  -3  11   1    7.15    0.80
   3  11  -1    5.50    0.75
  -3 -11  -1    7.25    0.86
   3  11  -1    5.91    0.87
   3 -11   1    6.98    0.77
   3  11  -1    6.27    0.80
   3  11   1    6.66    0.79
   3  11   1    6.64    0.81
  -3 -11   1    7.36    0.83
   3 -11  -1    7.66    0.81
  -3  11  -1    5.72    0.78
   3  11   1    7.04    0.94
   3 -11  -1    6.38    0.90
   4 -11   1    1.93    0.66
   4  11  -1    2.82    0.62
   4  11  -1    2.62    0.67
   4 -11   1    2.91    0.85
   4  11  -1    2.94    0.63
  -4 -11  -1    2.90    0.76
  -4  11   1    1.93    0.68
   4  11   1    3.99    0.81
   4  11   1    2.61    0.62
   4  11   1    2.77    0.68
   4 -11  -1    2.11    0.69
   4 -11  -1    2.39    0.83
  -4 -11   1    2.18    0.72
  -4  11  -1    2.45    0.74
  -5 -11  -1    0.04    0.75
   5  11  -1    0.73    0.57
   5 -11   1    0.86    0.72
   5 -11   1   -0.14    0.56
   5 -11   1    1.49    0.86
   5  11  -1    0.90    0.61
   5  11  -1    0.86    0.56
   5  11   1    1.20    0.64
   5 -11  -1    0.08    0.80
   5 -11  -1    0.38    0.70
   5  11   1    1.62    0.61
   5  11   1    0.58    0.63
  -5 -11   1    0.99    0.73
   6  11  -1    0.81    0.66
   6 -11   1   -0.61    0.81
   6 -11   1    1.19    0.70
  -6  11   1    0.11    0.65
   6 -11   1    0.15    0.83
   6  11  -1    0.60    0.69
  -6 -11  -1   -0.49    0.77
   6  11  -1    1.05    0.60
   6 -11  -1    0.28    0.70
  -6 -11   1    0.59    0.80
  -6  11  -1    0.34    0.72
   6 -11  -1    1.75    0.92
   6  11   1    0.61    0.56
   6  11   1    0.01    0.60
   6  11   1    0.63    0.74
   6 -11  -1    0.13    0.86
   0  12  -1    7.60    0.73
   0  12   1    7.68    0.69
   0 -12   1    8.98    0.57
   0 -12  -1    9.04    0.88
   0 -12  -1    7.84    0.56
   0 -12   1    8.31    0.81
   0  12   1    9.08    1.07
   0  12  -1    8.51    1.03
   0  12   1    7.32    1.15
   0  12  -1    7.13    1.05
   1  12  -1    0.91    0.62
   1  12  -1    0.86    0.76
  -1 -12  -1    0.37    0.59
  -1  12   1    1.31    0.53
  -1  12   1    1.07    0.80
   1 -12   1    1.27    0.42
   1 -12   1    0.81    0.59
   1  12   1    1.68    0.83
  -1  12  -1    0.83    0.81
  -1  12  -1    1.04    0.52
  -1 -12   1    1.03    0.58
   1 -12  -1    0.63    0.40
   1 -12  -1    1.27    0.61
   1  12   1    1.48    0.66
  -2  12   1    6.59    1.12
   2 -12   1    8.67    0.75
   2 -12   1    8.33    0.92
   2  12  -1    9.39    0.96
   2  12  -1    8.43    1.03
  -2  12   1    8.60    0.83
  -2 -12  -1    8.00    0.87
  -2 -12   1    9.56    0.89
   2  12   1    8.30    0.94
   2  12   1    8.90    1.08
  -2  12  -1    8.64    1.18
   2 -12  -1    7.47    0.91
  -2  12  -1    8.05    0.80
   2 -12  -1    8.91    0.76
   3  12  -1    4.04    0.75
   3  12  -1    4.82    0.85
  -3  12   1    5.03    0.74
   3 -12   1    4.28    0.71
   3  12  -1    3.96    0.76
   3 -12   1    3.65    0.85
  -3 -12  -1    5.01    0.77
  -3 -12   1    4.42    0.79
   3 -12  -1    4.77    0.75
   3 -12  -1    4.09    0.85
   3  12   1    4.16    0.80
  -3  12  -1    5.17    0.77
   3  12   1    4.68    0.77
   3  12   1    3.30    0.83
   4  12  -1    4.50    0.77
   4  12  -1    5.63    0.78
   4  12  -1    4.64    0.79
  -4  12   1    4.81    0.81
   4 -12   1    4.38    0.78
   4 -12   1    6.15    0.96
  -4 -12  -1    4.88    0.85
  -4 -12   1    3.62    0.77
   4 -12  -1    4.72    0.91
   4  12   1    5.50    0.80
   4  12   1    5.33    0.75
  -4  12  -1    4.58    0.80
   4  12   1    3.78    0.82
   4 -12  -1    5.88    0.84
   5 -12   1    6.29    0.98
   5  12  -1    7.77    0.88
   5  12  -1    6.85    1.02
   5  12  -1    7.13    0.90
  -5 -12  -1    5.42    0.94
   5 -12   1    9.41    1.22
   5 -12  -1    7.89    1.00
   5  12   1    8.03    0.98
   5  12   1    8.28    0.89
   5  12   1    6.65    1.04
  -5 -12   1    3.98    0.88
   5 -12  -1    9.35    1.22
   6  12  -1    0.97    0.61
  -6  12   1    0.92    0.67
  -6 -12  -1   -0.25    0.82
   6  12  -1    2.15    0.78
   6 -12   1    1.34    0.70
   6  12  -1    1.26    0.69
   6 -12   1    0.76    0.93
   6 -12   1    0.60    0.81
   6  12   1    0.93    0.76
   6  12   1    1.18    0.76
   6 -12  -1    0.86    0.70
   6 -12  -1    0.76    0.83
  -6  12  -1    0.97    0.77
   6 -12  -1    1.11    0.94
   6  12   1    1.86    0.63
  -6 -12   1   -0.39    0.78
   0  13   1   17.14    1.57
   0 -13   1   17.29    0.83
   0 -13   1   16.42    1.18
   0  13  -1   16.15    1.50
   0 -13  -1   18.79    1.22
   0  13  -1   22.08    1.12
   0  13   1   17.77    1.04
   0 -13  -1   17.22    0.83
   0  13  -1   16.04    1.29
   0  13   1   16.22    1.39
  -1  13   1    4.58    0.65
  -1  13   1    4.82    1.08
   1  13  -1    5.12    0.97
  -1 -13  -1    7.05    0.83
   1 -13   1    4.93    0.77
   1 -13   1    6.53    0.59
   1  13  -1    5.46    0.96
  -1 -13   1    6.24    0.77
  -1  13  -1    4.65    1.04
   1  13   1    5.75    0.90
   1  13   1    6.13    1.11
   1 -13  -1    5.57    0.80
   1 -13  -1    5.04    0.56
  -1  13  -1    6.15    0.71
   2  13  -1    7.40    1.00
  -2 -13  -1    8.59    0.89
   2  13  -1    4.68    0.80
  -2  13   1    8.27    1.25
   2 -13   1    7.38    0.71
  -2  13   1    5.99    0.73
   2 -13   1    6.21    0.88
  -2 -13   1    6.13    0.81
   2 -13  -1    5.78    0.69
   2  13   1    7.37    0.92
   2  13   1    5.83    1.01
  -2  13  -1    7.80    1.22
  -2  13  -1    8.42    0.82
   2 -13  -1    6.40    0.88
   3  13  -1   15.26    1.21
   3  13  -1   17.29    1.18
  -3  13   1   15.30    1.06
   3 -13   1   14.77    1.29
   3  13  -1   15.41    1.14
   3 -13   1   16.03    1.07
  -3 -13  -1   16.26    1.21
   3  13   1   14.64    1.13
   3 -13  -1   14.89    1.31
   3 -13  -1   13.84    1.01
   3  13   1   16.33    1.35
  -3 -13   1   15.58    1.17
  -3  13  -1   15.66    1.11
   4 -13   1    1.35    0.69
   4  13  -1    1.03    0.71
   4  13  -1    1.82    0.72
   4  13  -1    1.81    0.68
   4 -13   1    0.58    0.80
  -4  13   1    2.49    0.72
  -4 -13  -1    1.80    0.75
   4 -13  -1    0.95    0.66
   4 -13  -1    1.32    0.79
   4  13   1    1.18    0.64
   4  13   1    0.70    0.66
  -4  13  -1    1.18    0.70
  -4 -13   1    0.77    0.69
   4  13   1    1.55    0.79
   5 -13   1    1.03    0.75
  -5 -13  -1   -0.33    0.77
   5  13  -1    1.32    0.74
   5  13  -1    1.32    0.69
   5 -13   1    1.32    0.90
   5  13  -1    1.26    0.65
   5  13   1    1.43    0.64
   5  13   1    1.99    0.82
  -5 -13   1    0.53    0.78
   5 -13  -1    2.50    0.94
   5  13   1    1.81    0.75
   5 -13  -1    1.97    0.80
  -6  13   1    0.47    0.73
   6  13  -1    0.20    0.80
   6 -13   1    0.43    0.80
   6 -13   1    2.31    0.75
   6  13  -1    0.95    0.77
   6 -13   1    0.51    0.96
   6  13  -1    2.37    0.74
  -6 -13  -1   -0.27    0.84
   6  13   1    3.00    0.90
   6 -13  -1    0.84    0.94
   6 -13  -1    1.87    0.96
   6 -13  -1    0.89    0.78
   6  13   1    2.39    0.71
  -6  13  -1    0.25    0.72
   6  13   1    2.61    0.82
  -6 -13   1    0.01    0.82
   0 -14  -1   -0.51    0.61
   0 -14  -1    1.06    0.37
   0 -14   1    0.77    0.38
   0  14  -1    0.55    0.92
   0 -14   1    0.33    0.60
   0  14  -1    0.78    0.85
   0  14  -1    0.68    0.56
   0  14   1    0.55    0.53
   0  14   1    0.68    0.86
   0  14   1    0.73    0.77
  -1  14   1    9.45    0.82
   1 -14   1    9.96    0.97
   1 -14   1    9.94    0.73
   1  14  -1    8.98    1.22
   1  14  -1    9.85    1.16
  -1  14   1    7.88    1.26
  -1 -14  -1   11.31    0.96
  -1 -14   1   11.08    0.99
   1 -14  -1   11.80    1.07
   1  14   1    8.04    1.12
  -1  14  -1   10.16    1.31
   1 -14  -1   10.30    0.71
  -1  14  -1    9.08    0.83
   1  14   1    7.79    1.19
   2  14  -1    0.97    0.73
   2 -14   1   -0.45    0.64
  -2  14   1    0.38    0.54
   2 -14   1   -0.95    0.44
  -2 -14  -1    0.50    0.69
   2  14  -1    0.20    0.70
  -2  14   1    0.40    0.88
   2 -14  -1    0.05    0.67
  -2  14  -1    1.37    0.99
   2  14   1    0.79    0.69
   2  14   1   -0.22    0.73
   2 -14  -1    0.11    0.52
  -2 -14   1    1.19    0.68
  -2  14  -1    0.77    0.61
   3  14  -1    3.60    0.79
  -3  14   1    5.26    0.77
   3 -14   1    3.81    0.70
  -3 -14  -1    3.49    0.79
   3  14  -1    4.80    0.95
   3 -14   1    3.02    0.81
   3  14   1    3.78    0.78
   3 -14  -1    4.44    0.87
   3 -14  -1    3.55    0.71
   3  14   1    3.58    0.92
  -3 -14   1    4.01    0.73
  -3  14  -1    3.36    0.74
   4 -14   1   10.81    1.24
   4  14  -1    9.45    1.04
   4  14  -1   10.82    1.10
   4  14  -1    9.55    1.16
  -4  14   1    8.63    1.01
   4 -14   1    9.00    1.01
   4 -14  -1    9.82    1.01
   4  14   1   12.03    1.16
   4 -14  -1   12.29    1.29
  -4  14  -1    9.15    1.04
   4  14   1   12.26    1.32
   4  14   1    8.69    1.00
   5 -14   1    3.64    0.91
   5  14  -1    4.01    0.83
   5  14  -1    2.62    0.94
  -5 -14  -1    0.94    0.84
   5  14  -1    3.80    0.86
   5 -14   1    2.81    0.97
   5 -14  -1    3.40    0.93
   5 -14  -1    3.36    1.03
   5  14   1    2.50    0.83
  -5 -14   1    1.09    0.80
   5  14   1    1.72    0.89
   5  14   1    3.34    0.75
  -5  14  -1    2.37    0.88
   0  15   1   35.12    1.50
   0  15  -1   32.50    1.52
   0 -15   1   32.34    1.30
   0 -15  -1   33.64    1.32
   0  15  -1   32.21    1.97
   0 -15  -1   32.40    1.66
   0  15   1   32.55    1.90
   0 -15   1   31.84    1.65
  -1 -15  -1   15.48    1.18
  -1  15   1   17.65    1.07
   1 -15   1   15.86    1.22
   1  15  -1   16.63    1.43
  -1  15   1   15.20    1.58
   1  15  -1   13.52    1.50
   1 -15   1   16.76    0.92
   1  15   1   15.78    1.40
   1  15   1   15.24    1.63
  -1  15  -1   16.82    1.46
   1 -15  -1   17.50    0.95
  -1  15  -1   15.90    1.13
   1 -15  -1   16.27    1.21
  -1 -15   1   18.96    1.20
   2  15  -1    1.01    0.76
  -2  15   1   -0.51    0.84
   2 -15   1    0.86    0.68
   2 -15   1   -0.46    0.48
   2  15  -1   -0.19    0.81
  -2 -15  -1   -0.43    0.64
  -2  15   1    0.37    0.60
   2 -15  -1    0.27    0.66
  -2 -15   1    0.64    0.65
   2 -15  -1    0.97    0.52
   2  15   1    0.99    0.87
   2  15   1   -0.34    0.65
  -2  15  -1   -0.74    0.91
  -2  15  -1    0.66    0.61
   3  15  -1    1.24    0.85
  -3 -15  -1    0.46    0.72
   3 -15   1    1.81    0.78
   3  15  -1    0.96    0.75
   3 -15   1    1.07    0.63
  -3  15   1    1.05    0.66
   3  15   1    0.53    0.84
   3 -15  -1    1.69    0.62
  -3  15  -1    1.75    0.67
  -3 -15   1    1.04    0.70
   3 -15  -1    1.46    0.79
   3  15   1    2.10    0.76
  -4 -15  -1   -0.84    0.74
  -4  15   1   -0.10    0.68
   4  15  -1    1.31    0.74
   4 -15   1    0.68    0.71
   4  15  -1    1.29    0.75
   4  15  -1    1.75    0.76
   4 -15   1    0.05    0.81
  -4  15  -1    0.30    0.69
   4 -15  -1    0.48    0.68
  -4 -15   1    0.74    0.77
   4  15   1    1.60    0.89
   4  15   1   -0.46    0.64
   4 -15  -1    0.48    0.82
  -5 -15  -1   -0.21    0.80
   5 -15   1    1.52    0.99
   5  15  -1    0.65    0.85
   5 -15   1   -0.36    0.74
   5  15  -1    1.87    0.85
   5  15   1    0.44    0.83
   5  15   1    1.45    0.73
  -5 -15   1    0.11    0.79
  -5  15  -1    1.94    0.90
   5  15   1    0.59    0.84
   5 -15  -1    0.64    0.80
   5 -15  -1    1.62    0.95
   0  16   1    9.71    1.30
   0  16   1    7.68    0.81
   0 -16  -1    7.49    0.65
   0 -16   1    8.41    0.91
   0  16  -1    5.94    1.10
   0 -16   1    7.31    0.64
   0  16  -1    4.91    1.18
   0  16  -1    8.34    0.84
   0 -16  -1    8.77    0.94
   1 -16   1    0.84    0.45
  -1  16   1    1.03    0.61
   1 -16   1    0.39    0.65
   1  16  -1    1.44    0.89
   1  16  -1    0.40    0.82
  -1 -16  -1    1.00    0.68
  -1  16   1    0.22    0.86
  -1  16  -1    1.07    0.58
  -1  16  -1   -0.16    0.97
   1  16   1    0.31    0.99
   1  16   1    2.22    0.95
   1 -16  -1    0.41    0.65
  -1 -16   1    1.65    0.70
   1 -16  -1    1.23    0.46
  -2  16   1    5.27    1.19
   2 -16   1    4.18    0.87
   2  16  -1    5.04    0.99
  -2 -16  -1    4.78    0.83
   2 -16   1    5.64    0.72
   2  16  -1    4.37    1.03
  -2  16   1    7.29    0.83
  -2  16  -1    7.02    1.30
  -2  16  -1    4.68    0.79
  -2 -16   1    5.23    0.77
   2 -16  -1    5.22    0.70
   2 -16  -1    4.35    0.89
   2  16   1    6.85    1.24
   2  16   1    4.70    0.97
   3 -16   1    7.81    1.10
   3  16  -1    7.23    1.06
   3 -16   1    6.70    0.84
  -3  16   1    6.77    0.89
  -3 -16  -1    8.88    0.99
   3  16  -1    8.19    1.26
   3  16   1    5.39    1.09
  -3 -16   1    7.06    0.90
  -3  16  -1    6.19    0.88
   3 -16  -1    7.87    0.89
   3  16   1    5.72    0.98
   3 -16  -1    7.78    1.10
   4  16  -1    2.09    0.92
   4 -16   1    1.86    0.91
   4  16  -1    1.72    0.78
   4 -16   1    1.35    0.74
  -4  16   1    1.45    0.74
  -4 -16  -1    1.20    0.82
   4 -16  -1    1.66    0.78
   4  16   1    2.53    0.80
  -4 -16   1    0.29    0.80
   4  16   1    1.30    0.97
  -4  16  -1    2.88    0.82
   4 -16  -1    1.92    0.91
   5 -16   1    0.32    0.78
   5 -16  -1    1.59    0.81
   0 -17  -1    1.23    0.45
   0 -17  -1    1.00    0.71
   0 -17   1    0.26    0.42
   0  17  -1   -0.12    0.93
   0  17  -1    0.13    0.59
   0  17   1   -0.15    0.57
   0 -17   1    1.07    0.70
   0  17   1    0.92    1.01
   1  17  -1    0.95    1.00
  -1  17   1    1.75    0.64
  -1  17   1    2.29    1.16
   1  17  -1    1.81    0.87
   1 -17   1    1.55    0.53
   1 -17   1    2.41    0.80
  -1 -17  -1    1.55    0.76
  -1  17  -1    1.30    0.97
   1 -17  -1    2.41    0.56
   1  17   1    1.70    0.98
   1  17   1    2.15    1.12
   1 -17  -1    2.06    0.77
  -1  17  -1    1.80    0.67
  -1 -17   1    3.61    0.75
  -2  17   1    2.64    0.69
   2 -17   1    3.70    0.89
  -2 -17  -1    4.73    0.82
   2  17  -1    2.28    1.06
   2  17  -1    4.17    1.02
  -2  17   1    4.19    1.27
   2 -17   1    3.59    0.68
   2 -17  -1    2.64    0.86
  -2  17  -1    4.40    1.19
   2  17   1    4.30    1.20
  -2  17  -1    3.26    0.79
   2 -17  -1    3.78    0.69
   2  17   1    4.16    1.03
  -2 -17   1    3.69    0.83
  -3 -17  -1    4.95    0.94
   3  17  -1    4.27    1.16
   3  17  -1    5.13    1.05
   3 -17   1    7.07    1.11
  -3  17   1    5.34    0.89
   3 -17   1    5.83    0.85
   3 -17  -1    6.82    0.89
   3 -17  -1    6.29    1.07
  -3  17  -1    6.97    0.93
   3  17   1    6.30    1.07
  -3 -17   1    5.99    0.88
   3  17   1    8.24    1.34
  -4  17   1    0.34    0.73
  -4 -17  -1    1.18    0.86
   4 -17   1    0.06    0.67
   4  17  -1    1.33    0.78
   4  17  -1    1.73    0.91
   4 -17   1    0.79    0.90
   4 -17  -1    0.13    0.70
   4  17   1   -0.62    0.85
  -4  17  -1    2.31    0.79
   4 -17  -1    1.22    0.86
   4  17   1    2.08    0.82
  -4 -17   1    0.28    0.81
   0 -18  -1    0.39    0.74
   0  18   1    0.98    1.03
   0  18  -1    1.10    1.03
   0 -18   1    0.72    0.73
   0 -18   1   -0.10    0.46
   0 -18  -1   -0.16    0.44
   0  18   1    0.87    0.64
   0  18  -1    0.37    0.65
  -1 -18  -1    0.41    0.44
  -1  18   1    2.00    1.16
   1  18  -1    0.97    0.61
  -1 -18  -1    0.29    0.75
  -1  18   1    0.48    0.62
   1 -18   1    1.68    0.54
   1  18  -1    0.66    0.98
   1 -18   1    0.23    0.72
   1  18  -1    1.29    1.10
  -1  18  -1    0.18    0.63
  -1 -18   1    0.64    0.45
  -1 -18   1    0.96    0.75
   1  18   1    1.50    1.02
   1 -18  -1    1.10    0.53
  -1  18  -1    0.28    0.94
   1  18   1    0.96    1.01
   1  18   1    1.42    0.60
   1 -18  -1   -0.38    0.72
   2 -18   1    3.57    0.70
   2  18  -1    4.74    1.06
   2 -18   1    2.30    0.90
   2  18  -1    2.63    1.15
  -2  18   1    0.75    1.19
  -2  18   1    3.26    0.77
  -2 -18  -1    3.03    0.86
  -2  18  -1    2.17    0.76
  -2  18  -1    2.32    1.16
  -2 -18   1    2.54    0.83
   2  18   1    2.19    1.18
   2 -18  -1    3.34    0.70
   2  18   1    3.07    1.07
   2 -18  -1    3.56    0.91
   3 -18   1    1.64    0.68
   3 -18   1    0.45    0.85
   3  18  -1    2.26    1.10
  -3 -18  -1    2.07    0.86
  -3  18   1    2.20    0.81
   3  18  -1    2.79    0.94
   3 -18  -1    1.84    0.70
  -3  18  -1    1.77    0.77
   3 -18  -1    2.03    0.92
   3  18   1    0.91    0.94
   3  18   1    1.21    1.08
  -3 -18   1    1.83    0.83
   0  19   1    0.97    0.69
   0 -19   1    0.20    0.47
   0  19  -1    0.61    0.66
   0 -19  -1    0.56    0.80
   0  19  -1   -0.75    0.90
   0  19   1   -1.00    1.09
   0 -19   1    1.10    0.77
   0 -19  -1   -0.24    0.47
  -1  19   1    2.80    0.78
   1  19  -1    2.56    0.68
  -1  19   1    1.02    1.19
   1 -19   1    0.96    0.57
   1 -19   1    2.25    0.84
  -1 -19  -1    1.39    0.82
   1  19  -1    0.91    0.95
  -1 -19  -1    1.67    0.51
   1  19  -1    2.56    1.25
  -1 -19   1    1.66    0.80
   1  19   1    2.17    1.14
   1 -19  -1    1.50    0.56
  -1  19  -1    1.51    1.19
  -1  19  -1    2.25    0.75
   1  19   1    2.85    1.28
  -1 -19   1    1.31    0.47
   1  19   1    1.78    0.69
   1 -19  -1    2.44    0.85
  -2  19   1    3.82    1.38
   2 -19   1    1.87    0.67
   2  19  -1    1.81    1.22
   2 -19   1    2.45    0.91
  -2  19   1    0.55    0.67
   2  19  -1    1.90    1.04
  -2 -19  -1    1.56    0.85
   2 -19  -1    2.71    0.71
   2  19   1    0.63    1.15
  -2 -19   1    1.17    0.80
  -2  19  -1    1.57    1.19
   2  19   1    1.34    1.01
   2 -19  -1    2.54    0.87
  -2  19  -1    2.07    0.78
   3  19  -1    0.20    1.05
   3 -19   1    2.88    0.98
  -3 -19  -1    0.66    0.86
  -3  19   1    1.16    0.74
   3 -19   1    0.76    0.71
   3  19  -1    0.06    0.93
   3 -19  -1    0.88    0.74
  -3 -19   1    1.43    0.84
   3  19   1    1.47    0.96
  -3  19  -1   -0.02    0.78
   3  19   1    2.05    1.07
   3 -19  -1    1.13    0.90
   0 -20  -1    0.53    0.86
   0  20   1    2.25    1.22
   0  20   1    0.08    0.63
   0  20  -1   -0.73    1.13
   0 -20  -1    0.38    0.51
   0 -20   1    1.45    0.82
   0  20  -1    1.21    0.70
   0 -20   1    1.23    0.53
   1 -20   1    5.07    1.01
  -1  20   1    2.47    0.78
  -1 -20  -1    3.05    0.91
   1 -20   1    3.68    0.66
   1  20  -1    2.30    1.18
   1  20  -1    3.18    0.78
  -1 -20  -1    3.09    0.57
  -1  20   1    2.55    1.30
   1  20  -1    3.26    1.35
   1  20   1    3.57    1.38
  -1  20  -1    2.84    0.79
   1 -20  -1    4.78    0.98
   1  20   1    3.69    1.17
   1  20   1    3.64    0.81
  -1 -20   1    3.19    0.56
  -1 -20   1    4.06    0.92
  -1  20  -1    4.30    1.40
   1 -20  -1    2.89    0.67
  -2  20   1    0.13    0.71
   2  20  -1    1.71    1.12
  -2  20   1   -0.48    1.24
   2 -20   1    0.72    0.67
   2  20  -1    0.78    1.18
   2 -20   1    1.75    0.88
  -2 -20  -1   -0.74    0.79
  -2  20  -1   -0.08    0.69
   2  20   1   -0.31    1.12
   2  20   1    1.27    1.07
  -2  20  -1    2.32    1.34
  -2 -20   1   -1.25    0.74
   2 -20  -1    1.02    0.87
   2 -20  -1    0.63    0.67
   0 -21  -1    0.13    0.55
   0 -21   1    0.38    0.54
   0   0  -2    0.03    0.02
   0   0   2    0.08    0.02
   1   0  -2  107.77    3.70
   1   0   2  108.81    3.75
   1   0   2  101.64    3.31
   1   0  -2  105.72    3.32
  -1   0  -2  109.83    3.76
  -1   0  -2  102.34    3.42
   1   0   2  109.60    3.42
  -1   0  -2  110.81    3.56
  -1   0   2  108.09    3.70
   1   0  -2  110.17    3.38
  -1   0   2  110.50    3.32
   1   0  -2  106.01    3.59
   1   0   2  109.35    3.55
  -1   0   2  116.38    3.60
  -1   0  -2  107.68    3.32
   2   0  -2    6.13    0.49
  -2   0  -2    6.61    0.59
   2   0   2    5.92    0.48
  -2   0   2    6.53    0.58
   2   0  -2    6.48    0.57
  -2   0  -2    7.16    0.50
  -2   0  -2    7.12    0.57
  -2   0  -2    8.00    0.71
  -2   0   2    6.34    0.57
   2   0   2    6.64    0.51
   2   0  -2    5.98    0.56
   2   0  -2    5.78    0.56
  -2   0   2    6.68    0.54
   2   0   2    6.28    0.51
   2   0   2    5.79    0.52
   3   0  -2    7.69    0.72
  -3   0  -2    6.98    0.63
   3   0  -2    7.51    0.73
  -3   0   2    8.52    0.79
   3   0   2    7.94    0.69
   3   0   2    8.01    0.68
   3   0  -2    7.89    0.69
   3   0   2    7.71    0.63
   4   0   2   -0.38    0.49
   4   0  -2   -0.51    0.50
   4   0  -2   -0.16    0.47
   4   0  -2   -0.39    0.48
   4   0   2    0.19    0.51
   4   0   2   -0.83    0.42
   5   0  -2   -0.27    0.60
   5   0   2   -0.37    0.52
   5   0   2    0.14    0.59
   5   0  -2    0.33    0.65
   5   0   2    1.43    0.65
   5   0  -2    0.26    0.57
   6   0  -2    1.08    0.62
   6   0   2    0.99    0.67
   6   0  -2    0.73    0.66
   6   0   2   -0.10    0.56
   6   0   2    0.67    0.61
   6   0  -2    1.28    0.66
   7   0   2    4.96    0.86
   7   0  -2    4.72    0.87
   7   0  -2    4.96    0.88
   7   0   2    3.25    0.85
   7   0  -2    5.34    0.90
   7   0   2    2.49    0.75
   0  -1   2    0.02    0.03
   0   1  -2    0.07    0.04
   0   1  -2    0.17    0.04
   0   1   2   -0.09    0.03
   0   1  -2    0.17    0.05
   0  -1   2    0.01    0.02
   0  -1   2    0.03    0.04
   0  -1  -2   -0.03    0.07
   0  -1  -2    0.08    0.07
  -1   1   2  109.17    3.77
   1   1  -2  106.59    3.65
  -1   1   2  112.19    3.42
   1  -1   2  112.03    3.20
  -1  -1  -2  114.42    3.38
   1   1  -2  109.17    3.37
   1  -1   2  111.68    3.38
  -1  -1  -2  110.40    3.62
   1  -1   2  110.38    3.82
   1   1  -2  110.27    3.75
  -1  -1  -2  113.71    3.81
   1  -1   2  112.27    3.61
  -1   1   2  112.76    3.37
  -1   1  -2  112.43    3.20
   1  -1  -2  107.34    3.38
  -1   1  -2  104.76    3.81
  -1   1  -2  109.19    3.38
   1  -1  -2  110.34    3.77
   1   1   2  104.38    3.36
  -1  -1   2  113.59    3.37
  -1  -1   2  112.64    3.75
  -1  -1   2  106.52    3.65
   1   1   2  109.32    3.81
   1   1   2  111.40    3.62
   1   1   2  106.67    3.48
  -2  -1  -2   27.02    1.20
   2   1  -2   25.15    1.08
  -2   1   2   27.26    1.04
   2   1  -2   25.33    1.09
  -2   1   2   26.04    1.00
   2  -1   2   26.17    1.04
   2  -1   2   27.02    1.19
  -2   1   2   26.78    1.12
   2   1  -2   25.41    1.01
   2  -1   2   25.94    1.02
  -2  -1  -2   26.45    1.04
   2  -1   2   23.65    1.01
  -2  -1  -2   25.66    1.05
   2   1   2   27.61    1.05
  -2  -1   2   24.71    1.02
  -2  -1   2   25.91    1.11
  -2   1  -2   24.83    1.05
  -2   1  -2   25.97    1.04
   2  -1  -2   25.71    1.11
   2  -1  -2   26.11    1.03
   2  -1  -2   26.18    1.02
   2  -1  -2   24.27    1.05
  -2   1  -2   26.80    1.04
  -2  -1   2   27.41    1.11
   2   1   2   25.70    1.16
   2   1   2   24.08    0.99
   2   1   2   26.95    1.11
  -2   1  -2   25.88    1.18
  -3   1   2  177.96    6.16
   3   1  -2  174.63    6.14
  -3   1   2  179.78    5.62
   3  -1   2  172.56    6.22
   3  -1   2  177.70    5.90
   3   1  -2  179.25    5.95
   3  -1   2  178.96    5.53
   3   1  -2  171.92    5.51
   3  -1  -2  171.85    5.53
  -3  -1   2  180.50    6.16
   3   1   2  180.12    6.21
   3  -1  -2  179.38    5.95
  -3   1  -2  173.38    5.89
   3   1   2  173.40    5.90
   3   1   2  167.33    5.50
   3  -1  -2  174.21    5.62
  -3   1  -2  180.09    5.68
   3  -1  -2  175.37    6.17
   4   1  -2   26.09    1.35
   4   1  -2   28.13    1.34
   4  -1   2   26.58    1.45
   4  -1   2   25.51    1.27
   4   1  -2   25.95    1.26
   4  -1   2   28.13    1.27
  -4   1  -2   27.70    1.34
   4   1   2   26.39    1.42
   4   1   2   26.17    1.26
   4  -1  -2   27.01    1.31
   4   1   2   24.07    1.23
   4  -1  -2   26.84    1.34
   4  -1  -2   27.05    1.39
   5   1  -2    2.02    0.68
   5  -1   2    0.78    0.58
   5  -1   2    1.80    0.70
   5   1  -2    1.26    0.67
   5  -1   2    2.54    0.69
   5   1  -2    2.11    0.64
   5   1   2    1.59    0.61
   5   1   2    1.93    0.67
   5  -1  -2    2.03    0.72
   5  -1  -2    1.35    0.66
   5  -1  -2    1.17    0.64
   5   1   2    1.46    0.63
   6  -1   2    2.38    0.70
   6  -1   2    1.67    0.62
   6   1  -2    1.18    0.64
   6  -1   2    2.19    0.73
   6   1  -2    2.23    0.68
   6   1  -2    2.00    0.69
   6  -1  -2    1.17    0.68
   6   1   2    1.25    0.62
   6   1   2    1.98    0.68
   6  -1  -2    2.77    0.71
   6   1   2    1.53    0.65
   6  -1  -2    1.56    0.68
   7  -1   2    1.82    0.78
   7  -1   2    1.38    0.72
   7  -1   2   -0.24    0.64
   7   1  -2    0.38    0.70
   7   1  -2    1.25    0.71
   7   1  -2    1.65    0.70
   7  -1  -2    2.00    0.75
   7  -1  -2    1.54    0.76
   7   1   2    1.74    0.68
   7   1   2    0.86    0.67
   7  -1  -2    0.72    0.73
   7   1   2    0.98    0.65
   0   2  -2   45.65    1.47
   0   2   2   39.71    1.62
   0  -2  -2   46.16    1.49
   0   2  -2   45.85    1.50
   0   2   2   44.75    1.50
   0   2  -2   45.74    1.56
   0  -2  -2   44.31    1.61
   0   2   2   36.89    1.57
   0  -2  -2   45.18    1.58
   0  -2   2   44.28    1.55
   0  -2   2   43.37    1.46
   0  -2   2   45.72    1.49
   1   2  -2  148.36    4.44
   1   2  -2  144.38    4.83
  -1  -2  -2  144.82    4.81
  -1  -2  -2  150.22    4.45
  -1   2   2  150.51    5.00
   1  -2   2  148.09    4.23
  -1   2   2  143.47    4.45
   1  -2   2  145.17    4.45
   1  -2   2  136.32    5.03
  -1  -2  -2  143.19    5.04
   1  -2   2  146.28    4.72
   1   2   2  146.27    4.58
  -1  -2   2  150.88    4.99
  -1  -2   2  141.59    4.97
  -1   2  -2  147.77    4.72
   1   2   2  150.30    4.82
  -1   2  -2  136.71    4.22
  -1   2  -2  155.68    5.05
   1   2   2  146.34    5.06
  -1  -2   2  149.25    4.45
  -1  -2   2  149.65    4.84
  -1   2  -2  148.64    4.45
   1  -2  -2  147.59    4.20
   1   2   2  146.46    4.45
   1  -2  -2  140.36    4.46
   1  -2  -2  149.28    5.01
   2  -2   2   25.43    1.03
  -2  -2  -2   27.16    1.08
   2  -2   2   26.31    1.05
  -2   2   2   27.12    1.03
   2   2  -2   24.69    0.99
   2  -2   2   26.08    1.04
  -2  -2  -2   28.24    1.20
  -2  -2  -2   26.80    1.04
   2   2  -2   26.79    1.10
   2  -2   2   26.35    1.20
  -2   2   2   27.15    1.14
   2   2  -2   25.57    1.09
  -2   2   2   25.78    1.03
  -2  -2   2   24.81    1.10
  -2   2  -2   25.78    1.22
   2   2   2   24.46    1.09
   2  -2  -2   25.17    1.08
  -2  -2   2   27.24    1.10
  -2   2  -2   25.58    1.09
   2  -2  -2   26.33    1.04
   2   2   2   26.34    0.99
  -2  -2   2   25.62    1.02
   2  -2  -2   24.67    1.03
   2   2   2   24.79    1.02
  -2   2  -2   26.10    1.06
   2   2   2   25.82    1.17
   2  -2  -2   26.01    1.14
  -2   2  -2   27.04    1.05
   3  -2   2   23.04    1.07
  -3   2   2   23.30    1.05
   3  -2   2   23.65    1.23
   3   2  -2   23.16    1.04
   3  -2   2   23.34    1.09
   3   2  -2   23.67    1.12
   3   2  -2   22.96    1.13
   3   2   2   22.88    1.18
   3  -2  -2   22.89    1.19
   3   2   2   22.94    1.06
   3   2   2   22.46    1.02
  -3  -2   2   22.99    1.18
   3  -2  -2   21.42    1.06
   3  -2  -2   19.87    1.07
  -3   2  -2   23.58    1.08
  -4   2   2   37.85    1.56
   4  -2   2   39.67    1.59
   4   2  -2   36.00    1.66
   4   2  -2   35.62    1.60
   4  -2   2   35.52    1.57
   4  -2   2   36.20    1.76
   4   2  -2   38.38    1.55
   4   2   2   36.06    1.51
   4   2   2   36.75    1.73
   4  -2  -2   38.77    1.74
   4  -2  -2   35.39    1.59
   4  -2  -2   36.74    1.64
   4   2   2   34.95    1.57
  -4   2  -2   37.76    1.62
   5  -2   2    4.68    0.71
   5   2  -2    5.19    0.74
   5   2  -2    4.51    0.73
   5   2  -2    4.22    0.76
   5  -2   2    4.22    0.83
   5  -2   2    6.03    0.83
   5   2   2    5.30    0.81
   5  -2  -2    5.75    0.84
   5  -2  -2    5.02    0.80
   5   2   2    4.58    0.71
   5   2   2    5.38    0.73
   5  -2  -2    5.73    0.80
  -5   2  -2    7.25    0.82
   6   2  -2    5.50    0.81
   6  -2   2    7.99    0.87
   6  -2   2    7.44    0.91
   6   2  -2    6.93    0.85
   6   2  -2    8.99    0.94
   6  -2   2    6.88    0.98
   6   2   2    7.18    0.84
   6   2   2    8.10    0.85
   6  -2  -2    5.34    0.89
   6   2   2    7.86    0.96
   6  -2  -2    5.73    0.88
   6  -2  -2    8.51    0.97
   7   2  -2    2.11    0.69
   7   2  -2    1.37    0.68
   7  -2   2    2.42    0.81
   7   2  -2    0.91    0.71
   7  -2   2    0.70    0.67
   7  -2   2    2.08    0.82
   7   2   2    1.79    0.66
   7   2   2    1.72    0.77
   7  -2  -2    2.14    0.80
   7   2   2    1.26    0.64
   7  -2  -2    0.94    0.75
   7  -2  -2    0.35    0.72
   0   3  -2    6.64    0.44
   0  -3  -2    6.76    0.59
   0   3   2    6.57    0.49
   0   3   2    6.79    0.47
   0   3  -2    6.84    0.41
   0   3   2    6.95    0.62
   0  -3   2    7.34    0.44
   0  -3  -2    6.82    0.48
   0  -3  -2    6.73    0.44
   0   3  -2    7.00    0.42
   0  -3   2    7.28    0.41
   0  -3   2    7.07    0.39
   1   3  -2   90.87    2.81
  -1  -3  -2   93.02    2.85
   1   3  -2   87.91    2.95
  -1   3   2   98.61    2.84
  -1  -3  -2   93.04    3.29
  -1   3   2   92.68    3.20
  -1   3   2   93.17    2.71
  -1  -3  -2   93.49    2.92
   1  -3   2   83.76    3.24
   1  -3   2   91.37    2.73
   1  -3   2   97.38    3.11
   1   3  -2   89.71    3.09
  -1  -3  -2   93.50    3.10
   1   3  -2   87.23    3.18
  -1  -3  -2   91.77    3.22
   1  -3   2   93.26    2.85
   1   3   2   85.01    3.10
  -1  -3   2   90.77    3.17
   1  -3  -2   91.39    3.21
   1  -3  -2   85.24    2.85
  -1   3  -2   92.73    3.26
  -1   3  -2   92.17    3.11
  -1  -3   2   91.05    3.10
  -1   3  -2   93.62    2.84
  -1   3  -2   92.04    2.74
   1  -3  -2  100.04    3.16
   1   3   2   91.10    2.93
  -1  -3   2   91.94    2.83
   1   3   2   90.28    2.86
   1  -3  -2   89.83    2.70
   2  -3   2  125.32    4.75
   2  -3   2  137.89    4.22
   2   3  -2  132.36    4.53
   2  -3   2  134.08    4.52
   2   3  -2  133.93    4.17
  -2  -3  -2  132.85    4.20
  -2  -3  -2  132.94    4.74
   2   3  -2  134.44    4.71
   2  -3   2  133.64    4.00
  -2  -3  -2  136.90    4.53
  -2   3   2  137.74    4.20
  -2   3   2  137.39    4.70
  -2  -3   2  140.55    4.57
  -2   3  -2  140.98    4.77
  -2  -3   2  133.23    4.68
   2  -3  -2  134.24    4.00
   2   3   2  134.82    4.18
  -2   3  -2  139.11    4.21
   2   3   2  132.46    4.51
  -2  -3   2  140.55    4.20
   2  -3  -2  130.62    4.72
   2   3   2  131.94    4.76
   2  -3  -2  127.26    4.21
  -2   3  -2  134.77    4.02
   3   3  -2   11.11    0.72
   3  -3   2   10.74    0.78
  -3   3   2   11.03    0.74
   3   3  -2   11.94    0.79
   3  -3   2   12.06    0.92
   3  -3   2   11.26    0.72
   3   3  -2   11.55    0.81
  -3   3  -2   11.70    0.81
   3   3   2   10.62    0.69
  -3  -3   2   10.39    0.86
   3   3   2   11.52    0.87
   3  -3  -2    9.73    0.77
   3  -3  -2   11.29    0.90
   3  -3  -2   10.57    0.78
   3   3   2   10.99    0.69
  -4   3   2    6.71    0.68
   4   3  -2    6.97    0.71
   4   3  -2    5.68    0.67
   4   3  -2    7.03    0.76
   4  -3   2    7.45    0.85
   4  -3   2    6.56    0.77
   4  -3   2    7.08    0.69
   4  -3  -2    6.56    0.78
  -4   3  -2    6.32    0.73
   4   3   2    6.63    0.77
   4  -3  -2    6.94    0.80
   4   3   2    6.69    0.67
   4  -3  -2    6.75    0.74
   4   3   2    6.00    0.65
   5  -3   2    5.85    0.77
   5  -3   2    6.41    0.84
   5   3  -2    6.00    0.80
   5   3  -2    6.68    0.78
   5  -3   2    6.62    0.94
   5   3  -2    6.12    0.77
   5  -3  -2    6.27    0.80
   5  -3  -2    6.00    0.85
  -5   3  -2    7.91    0.84
   5   3   2    6.38    0.76
   5  -3  -2    5.97    0.86
   5   3   2    5.30    0.73
   5   3   2    7.56    0.89
   6  -3   2    2.45    0.67
   6  -3   2    1.40    0.73
   6   3  -2    1.58    0.64
   6   3  -2    2.01    0.70
   6   3  -2    2.47    0.65
   6  -3   2    1.20    0.70
   6   3   2    1.28    0.63
   6   3   2    0.74    0.58
   6  -3  -2    0.45    0.64
   6  -3  -2    1.22    0.77
   6   3   2    2.16    0.71
   6  -3  -2    1.86    0.72
   7   3  -2    8.32    1.00
   7   3  -2    5.83    0.94
   7  -3   2    5.52    0.95
   7  -3   2    6.37    0.90
   7  -3   2    5.68    1.03
   7   3  -2    5.75    0.87
   7   3   2    6.52    0.91
   7   3   2    6.46    0.87
   7  -3  -2    6.72    0.98
   7   3   2    7.58    1.06
   7  -3  -2    6.96    1.05
   7  -3  -2    5.94    1.00
   0  -4  -2    2.19    0.38
   0  -4  -2    1.37    0.39
   0  -4   2    1.58    0.33
   0   4   2    2.37    0.38
   0   4   2    1.70    0.50
   0   4  -2    2.06    0.34
   0   4  -2    1.36    0.38
   0  -4  -2    0.79    0.45
   0   4  -2    1.53    0.41
   0  -4   2    2.22    0.35
   0   4   2    1.41    0.44
   0  -4   2    1.18    0.35
  -1   4   2   18.23    0.72
   1  -4   2   16.87    0.97
  -1  -4  -2   17.71    0.74
   1   4  -2   19.44    0.92
  -1  -4  -2   17.05    0.89
   1  -4   2   17.62    0.85
   1   4  -2   16.42    0.75
  -1  -4  -2   21.71    1.03
  -1  -4  -2   17.38    0.77
   1  -4   2   16.46    1.02
  -1   4   2   17.02    0.74
   1  -4   2   17.45    0.78
   1   4  -2   19.55    0.82
   1   4  -2   16.80    0.70
  -1   4   2   16.64    0.93
  -1   4  -2   17.41    0.96
  -1   4  -2   18.16    1.04
   1   4   2   16.49    0.98
  -1  -4   2   16.06    0.86
  -1  -4   2   17.34    0.75
  -1  -4   2   16.27    0.72
  -1   4  -2   17.95    0.73
   1  -4  -2   15.94    0.75
   1   4   2   14.96    0.85
   1   4   2   16.21    0.80
   1   4   2   15.19    0.75
   1  -4  -2   18.34    1.04
  -1   4  -2   17.93    0.83
  -1  -4   2   18.16    0.89
   1  -4  -2   16.92    0.79
   1  -4  -2   16.24    0.92
   2   4  -2   51.25    2.08
  -2  -4  -2   60.62    2.24
  -2  -4  -2   58.64    2.10
  -2   4   2   57.40    2.18
   2   4  -2   57.15    1.90
   2  -4   2   61.44    2.26
  -2  -4  -2   59.02    1.94
   2  -4   2   59.09    2.25
  -2  -4  -2   58.55    2.23
   2  -4   2   57.07    1.95
  -2   4   2   56.35    1.89
  -2   4  -2   61.46    1.95
   2  -4  -2   59.22    1.89
   2  -4  -2   56.93    2.20
  -2  -4   2   54.53    2.11
  -2  -4   2   58.43    2.16
   2   4   2   57.83    1.92
   2  -4  -2   55.83    1.96
  -2   4  -2   56.11    1.90
   2   4   2   57.74    2.09
  -2  -4   2   57.51    1.93
   2   4   2   57.79    1.94
   3  -4   2   49.37    1.84
   3   4  -2   46.39    1.90
   3   4  -2   53.57    1.77
  -3   4   2   46.89    1.80
   3  -4   2   50.93    2.10
   3   4  -2   48.11    2.01
   3  -4   2   51.37    1.88
   3  -4  -2   48.55    1.84
   3  -4  -2   50.83    1.92
   3   4   2   49.07    2.08
  -3   4  -2   51.64    1.83
  -3   4  -2   49.38    1.89
  -3  -4   2   49.89    1.99
   3  -4  -2   47.18    2.03
   3   4   2   50.45    1.90
   3   4   2   46.95    1.75
  -4   4   2   20.61    1.09
   4  -4   2   21.42    1.35
   4   4  -2   19.93    1.19
   4  -4   2   22.18    1.09
   4   4  -2   19.33    1.03
   4  -4   2   20.07    1.15
   4   4  -2   21.36    1.16
   4   4   2   20.14    1.10
   4   4   2   19.44    1.02
   4  -4  -2   19.30    1.27
  -4   4  -2   18.32    1.15
   4   4   2   19.38    1.24
   4  -4  -2   19.96    1.17
   4  -4  -2   20.37    1.15
   5  -4   2    1.64    0.74
   5   4  -2    0.54    0.56
   5  -4   2    1.04    0.71
   5   4  -2    0.30    0.54
   5  -4   2    0.83    0.61
  -5   4   2    0.13    0.58
   5   4  -2    0.06    0.55
   5   4   2    0.56    0.55
   5  -4  -2    1.43    0.63
  -5   4  -2    0.94    0.62
   5  -4  -2    0.49    0.68
   5   4   2    0.55    0.52
   5   4   2    0.55    0.62
   5  -4  -2    2.37    0.75
   6  -4   2    0.27    0.63
   6   4  -2    0.48    0.56
   6  -4   2    1.36    0.74
   6   4  -2    1.09    0.57
   6   4  -2    0.86    0.64
   6  -4   2    0.34    0.72
   6  -4  -2    0.76    0.71
   6   4   2    1.06    0.68
  -6   4  -2    0.89    0.65
   6   4   2    1.31    0.58
   6   4   2    1.64    0.59
   6  -4  -2    0.45    0.64
   6  -4  -2    0.67    0.71
   7  -4   2    1.00    0.77
   7  -4   2    0.93    0.82
   7   4  -2    1.78    0.72
   7   4  -2    1.24    0.65
   7  -4   2    0.21    0.67
   7   4  -2    2.18    0.77
   7  -4  -2    0.56    0.76
   7   4   2    2.04    0.80
   7   4   2    1.16    0.65
   7  -4  -2    1.35    0.82
   7  -4  -2    0.09    0.71
   7   4   2    1.34    0.61
   0   5   2   60.87    2.21
   0  -5  -2   63.73    2.20
   0   5   2   64.66    2.28
   0  -5  -2   59.12    2.32
   0  -5   2   61.97    2.25
   0  -5   2   64.15    2.21
   0  -5   2   60.04    2.14
   0   5   2   56.97    2.35
   0  -5  -2   56.49    2.26
   0   5  -2   61.35    2.18
   0   5  -2   65.31    2.26
   0   5  -2   65.01    2.27
   1   5  -2   39.27    1.44
  -1   5   2   35.65    1.25
   1  -5   2   36.56    1.58
  -1  -5  -2   38.22    1.47
   1  -5   2   38.67    1.28
  -1  -5  -2   40.17    1.33
   1   5  -2   36.35    1.49
  -1  -5  -2   37.96    1.53
  -1   5   2   36.94    1.47
  -1   5   2   40.49    1.63
  -1  -5  -2   36.83    1.33
   1   5  -2   36.22    1.29
   1   5  -2   35.58    1.36
   1  -5   2   37.23    1.52
   1  -5   2   38.07    1.32
   1  -5   2   37.34    1.50
  -1   5   2   37.76    1.27
  -1  -5   2   36.41    1.44
  -1   5  -2   36.81    1.24
   1  -5  -2   36.01    1.48
   1   5   2   40.00    1.53
   1  -5  -2   37.86    1.27
   1   5   2   37.35    1.38
  -1   5  -2   36.41    1.31
  -1   5  -2   39.65    1.51
  -1  -5   2   38.96    1.26
  -1  -5   2   37.92    1.41
   1  -5  -2   37.20    1.27
  -1   5  -2   37.19    1.57
   1   5   2   38.28    1.39
  -1  -5   2   36.09    1.34
   1  -5  -2   38.39    1.61
   2   5  -2   94.89    3.02
  -2   5   2   98.26    2.95
   2  -5   2   92.15    3.50
   2   5  -2   85.46    3.29
   2   5  -2   93.38    3.15
   2  -5   2   94.36    3.08
  -2  -5  -2  104.28    3.44
  -2   5  -2   96.46    2.97
   2  -5  -2   94.02    3.47
   2  -5  -2   94.40    3.08
  -2  -5   2   92.69    3.40
  -2   5  -2   93.07    3.04
  -2  -5   2  109.00    3.08
   2  -5  -2   98.29    2.94
   2   5   2   90.96    3.32
   2   5   2   90.49    3.05
   2   5   2   96.76    3.12
  -2  -5   2   97.56    3.46
   3  -5   2    3.64    0.64
   3   5  -2    4.46    0.56
   3  -5   2    4.41    0.59
   3   5  -2    4.83    0.50
   3   5   2    4.50    0.45
   3  -5  -2    3.84    0.58
  -3   5  -2    5.35    0.61
   3   5   2    4.17    0.47
  -3  -5   2    4.27    0.56
   3  -5  -2    4.38    0.62
   3   5   2    3.82    0.53
  -4   5   2   13.51    0.95
   4   5  -2   14.32    0.99
   4  -5   2   14.27    0.93
   4   5  -2   14.23    0.87
   4  -5   2   11.78    1.00
   4   5  -2   15.00    1.07
   4  -5   2   14.32    1.19
   4   5   2   12.94    0.88
   4   5   2   11.96    1.10
   4  -5  -2   14.19    1.16
   4   5   2   14.57    0.95
   4  -5  -2   15.65    1.00
  -4   5  -2   14.93    1.04
   4  -5  -2   13.36    1.03
  -5   5   2   15.62    1.10
   5   5  -2   16.92    1.24
   5  -5   2   15.36    1.15
   5  -5   2   14.22    1.08
   5  -5   2   17.53    1.33
   5   5  -2   15.10    0.98
   5   5  -2   16.03    1.11
   5  -5  -2   15.20    1.11
   5   5   2   13.96    1.04
   5   5   2   15.83    1.28
  -5   5  -2   17.38    1.18
   5  -5  -2   17.06    1.31
   5   5   2   15.78    0.98
   5  -5  -2   16.14    1.18
  -6   5   2   11.91    1.05
   6   5  -2   13.27    1.00
   6   5  -2   13.56    1.21
   6  -5   2   10.74    1.10
   6  -5   2   10.36    1.00
   6  -5   2   13.71    1.32
   6   5  -2   10.58    1.03
   6  -5  -2   11.47    1.13
   6  -5  -2   10.52    1.17
   6   5   2   12.25    1.01
   6   5   2   12.94    1.25
  -6   5  -2   13.57    1.14
   6  -5  -2   11.33    1.06
   6   5   2    9.91    0.92
   7  -5   2    1.44    0.71
   7   5  -2    1.99    0.68
   7   5  -2    0.28    0.60
   7   5  -2    1.15    0.76
   7  -5   2    0.45    0.81
   7  -5   2    0.29    0.83
   7  -5  -2    0.10    0.71
   7   5   2    1.70    0.86
   7   5   2    2.36    0.70
   7  -5  -2    1.66    0.87
   7   5   2    1.28    0.62
   7  -5  -2    0.43    0.79
   0  -6  -2   25.12    1.14
   0   6  -2   27.51    1.22
   0  -6   2   27.53    1.13
   0  -6   2   25.91    1.15
   0   6  -2   29.00    1.17
   0   6   2   26.38    1.20
   0  -6  -2   27.33    1.15
   0   6  -2   26.83    1.24
   0  -6  -2   29.16    1.33
   0   6   2   26.46    1.19
   0  -6   2   26.92    1.14
  -1   6   2   64.28    2.43
   1  -6   2   64.09    2.08
  -1   6   2   68.71    2.41
   1   6  -2   67.10    2.34
  -1  -6  -2   61.08    2.33
  -1   6   2   64.88    2.02
   1   6  -2   61.05    2.13
   1  -6   2   64.50    2.45
  -1  -6  -2   65.31    2.19
   1  -6   2   62.37    2.07
  -1  -6  -2   65.52    2.15
  -1   6   2   60.80    2.05
   1   6  -2   68.70    2.39
  -1  -6  -2   64.84    2.40
   1   6  -2   64.78    2.25
   1  -6   2   62.65    2.41
   1  -6   2   63.23    2.37
  -1  -6   2   65.33    2.35
  -1  -6   2   68.47    2.08
   1  -6  -2   62.69    2.08
   1  -6  -2   65.96    2.45
   1   6   2   59.81    2.41
  -1   6  -2   62.84    2.43
  -1   6  -2   66.18    2.39
   1  -6  -2   63.64    2.38
  -1  -6   2   71.34    2.33
   1   6   2   59.19    2.19
  -1   6  -2   64.98    2.07
  -1   6  -2   64.35    2.04
   1  -6  -2   65.48    2.03
  -1  -6   2   66.14    2.20
   1   6   2   62.12    2.25
   2   6  -2    5.19    0.43
   2   6  -2    4.51    0.45
   2  -6   2    4.18    0.48
  -2   6   2    4.12    0.49
   2   6  -2    3.74    0.46
  -2  -6  -2    4.28    0.54
   2  -6   2    3.43    0.54
   2   6   2    4.56    0.52
   2   6   2    4.24    0.43
   2  -6  -2    3.38    0.51
   2   6   2    4.45    0.47
  -2  -6   2    4.46    0.44
  -2  -6   2    5.08    0.50
  -2   6  -2    4.03    0.51
  -2  -6   2    4.51    0.54
  -2   6  -2    5.58    0.80
   3  -6   2    6.43    0.77
  -3  -6  -2    7.91    0.75
   3   6  -2    8.75    0.64
   3   6  -2    9.26    0.60
   3  -6   2    7.82    0.71
   3   6  -2    8.59    0.68
   3  -6  -2    7.97    0.71
  -3  -6   2    8.49    0.77
   3   6   2    9.54    0.60
   3   6   2    8.96    0.63
  -3   6  -2    8.52    0.74
   3   6   2   10.09    0.70
   3  -6  -2    9.92    0.90
  -4  -6  -2    3.50    0.76
   4   6  -2    2.62    0.55
  -4   6   2    2.25    0.57
   4  -6   2    2.23    0.74
   4  -6   2    2.47    0.67
   4  -6   2    3.09    0.60
   4   6  -2    2.62    0.53
   4  -6  -2    3.22    0.71
   4   6   2    2.86    0.51
   4  -6  -2    4.02    0.75
  -4  -6   2    2.68    0.65
   4   6   2    2.16    0.54
  -4   6  -2    3.88    0.69
   4  -6  -2    2.60    0.62
   4   6   2    2.67    0.52
   5  -6   2    2.22    0.73
   5  -6   2    1.80    0.79
   5   6  -2    1.32    0.62
   5  -6   2    1.79    0.59
  -5   6   2    0.87    0.60
   5   6  -2    0.39    0.49
   5   6   2    1.61    0.60
   5  -6  -2    2.20    0.75
   5  -6  -2    1.42    0.64
   5  -6  -2    1.76    0.76
  -5   6  -2    1.22    0.64
   5   6   2    1.60    0.50
  -5  -6   2    0.69    0.65
   5   6   2    2.12    0.55
   6  -6   2    9.81    1.07
   6   6  -2   11.51    0.90
   6   6  -2   10.53    1.04
  -6   6   2   11.26    1.04
   6  -6   2    9.71    1.19
   6  -6   2   10.45    0.99
   6   6   2    9.24    0.97
   6  -6  -2   11.06    1.20
   6  -6  -2    9.72    1.04
  -6  -6   2   11.28    1.08
   6   6   2    9.23    0.89
   6  -6  -2   10.68    1.12
  -6   6  -2    8.31    1.00
   7  -6   2    1.43    0.90
   7  -6   2    0.90    0.88
   7   6  -2    0.52    0.69
   7   6  -2    0.49    0.62
   7  -6   2   -0.22    0.70
  -7  -6   2    0.06    0.78
   7  -6  -2    0.05    0.73
   7  -6  -2    0.04    0.80
   7  -6  -2   -0.68    0.79
  -7   6  -2    0.68    0.74
   7   6   2    1.29    0.68
   7   6   2    0.75    0.60
   0   7  -2   19.77    1.03
   0  -7  -2   21.95    1.06
   0  -7   2   18.84    0.97
   0   7   2   19.27    1.09
   0   7  -2   21.07    1.03
   0  -7   2   20.55    1.00
   0   7  -2   20.94    1.13
   0   7   2   18.62    1.19
   0  -7  -2   20.02    0.98
   1   7  -2   -0.29    0.35
   1  -7   2   -0.50    0.45
   1   7  -2    0.01    0.39
  -1  -7  -2    0.45    0.39
  -1  -7  -2   -0.21    0.29
   1  -7   2   -0.14    0.27
  -1   7   2    0.05    0.31
  -1   7   2    0.67    0.61
   1  -7   2   -0.33    0.36
   1   7  -2    0.43    0.39
  -1   7  -2   -0.47    0.34
  -1  -7   2   -0.23    0.25
  -1   7  -2   -0.08    0.49
   1   7   2   -0.45    0.41
   1  -7  -2    0.17    0.36
  -1  -7   2    0.17    0.35
   1   7   2    0.89    0.41
   1  -7  -2   -0.12    0.26
   1  -7  -2   -0.01    0.30
  -1   7  -2   -0.09    0.22
   2   7  -2   68.61    2.42
   2  -7   2   67.21    2.69
  -2  -7  -2   70.48    2.64
   2   7  -2   68.94    2.32
  -2   7   2   69.37    2.27
   2   7  -2   66.25    2.54
   2  -7   2   69.51    2.34
   2  -7  -2   69.90    2.67
  -2   7  -2   73.97    2.31
   2  -7  -2   68.62    2.34
  -2   7  -2   62.95    2.66
   2   7   2   68.35    2.38
  -2  -7   2   71.56    2.60
   2   7   2   68.97    2.41
   2   7   2   70.74    2.62
   3  -7   2   37.65    1.51
   3  -7   2   33.14    1.75
   3   7  -2   36.24    1.56
  -3   7   2   36.37    1.51
   3   7  -2   39.74    1.42
   3   7  -2   35.39    1.46
  -3  -7  -2   35.30    1.65
   3   7   2   36.20    1.44
   3  -7  -2   35.90    1.51
   3   7   2   37.92    1.60
  -3  -7   2   34.70    1.60
   3  -7  -2   37.89    1.74
   3   7   2   36.60    1.44
  -3   7  -2   36.27    1.47
   4   7  -2    5.91    0.65
  -4  -7  -2    5.59    0.81
   4  -7   2    4.84    0.65
   4   7  -2    3.87    0.69
   4   7  -2    5.70    0.63
   4  -7   2    6.60    0.91
   4  -7   2    4.50    0.77
  -4   7   2    5.74    0.68
   4   7   2    4.92    0.70
   4   7   2    4.61    0.62
   4   7   2    5.08    0.58
   4  -7  -2    5.04    0.79
  -4  -7   2    4.46    0.65
   4  -7  -2    5.48    0.84
   5   7  -2    3.86    0.63
  -5  -7  -2    4.00    0.84
   5  -7   2    4.50    0.69
   5   7  -2    4.31    0.74
   5  -7   2    3.37    0.87
  -5   7   2    4.68    0.74
   5   7  -2    5.06    0.65
   5  -7   2    3.05    0.76
   5   7   2    5.24    0.67
   5  -7  -2    4.46    0.86
  -5   7  -2    4.39    0.76
   5   7   2    4.82    0.61
  -5  -7   2    4.32    0.70
   5   7   2    4.00    0.70
   5  -7  -2    4.97    0.84
   5  -7  -2    5.28    0.77
   6  -7   2    2.68    0.73
   6  -7   2    4.31    0.92
   6   7  -2    4.75    0.81
   6   7  -2    4.58    0.69
  -6   7   2    3.32    0.78
  -6  -7  -2    4.80    0.92
   6   7  -2    3.83    0.69
   6  -7   2    4.90    0.99
  -6  -7   2    4.18    0.83
   6  -7  -2    4.61    0.86
   6   7   2    3.31    0.64
   6   7   2    4.77    0.70
   6  -7  -2    5.06    0.93
  -6   7  -2    4.83    0.84
   6  -7  -2    4.48    0.97
   6   7   2    4.15    0.78
  -7  -7  -2    6.55    1.08
   7   7  -2    5.13    0.91
   7  -7   2    6.09    1.15
   7  -7   2    5.62    1.03
   7  -7   2    6.37    0.96
   7   7  -2    6.82    0.88
   7   7  -2    4.97    0.82
   7   7   2    5.06    0.79
  -7  -7   2    6.23    1.00
   7  -7  -2    6.35    1.07
   7   7   2    6.30    0.84
   7  -7  -2    4.40    1.07
   7   7   2    6.40    0.93
  -7   7  -2    5.70    1.01
   7  -7  -2    5.50    0.98
   0   8   2    0.61    0.56
   0   8   2    0.28    0.48
   0  -8   2    0.54    0.36
   0   8  -2    0.60    0.50
   0  -8  -2    1.05    0.39
   0   8  -2    0.77    0.53
   1  -8   2    1.93    0.47
   1   8  -2    2.07    0.47
  -1   8   2    3.25    0.45
  -1  -8  -2    2.66    0.50
   1  -8   2    2.38    0.35
   1   8  -2    3.08    0.56
  -1   8   2    2.65    0.74
   1  -8  -2    2.48    0.46
  -1  -8   2    3.11    0.38
  -1   8  -2    2.32    0.46
   1  -8  -2    2.45    0.36
   1   8   2    1.97    0.56
   1   8   2    2.14    0.50
  -1   8  -2    2.35    0.64
  -1  -8   2    2.66    0.46
   2   8  -2   18.04    1.04
   2   8  -2   18.40    0.94
  -2   8   2   18.61    0.97
   2  -8   2   17.51    1.11
  -2  -8  -2   19.31    1.12
   2   8  -2   17.69    0.92
   2  -8   2   18.10    0.90
  -2  -8   2   19.97    1.04
  -2   8  -2   20.39    1.00
   2  -8  -2   18.95    0.92
   2   8   2   18.80    1.00
  -2   8  -2   16.98    1.24
   2   8   2   19.81    1.12
   2  -8  -2   18.52    1.10
   2   8   2   20.14    0.97
   3  -8   2   14.99    1.00
   3  -8   2   13.85    1.19
  -3   8   2   15.74    1.00
   3   8  -2   14.28    0.99
   3   8  -2   15.21    0.84
   3   8  -2   15.63    0.90
  -3  -8  -2   15.54    1.14
   3   8   2   13.92    1.01
   3  -8  -2   16.88    1.16
  -3   8  -2   16.23    1.05
   3   8   2   15.52    0.91
  -3  -8   2   15.03    1.06
   3   8   2   15.60    0.87
   3  -8  -2   16.03    0.99
   4   8  -2    4.36    0.57
   4   8  -2    2.44    0.60
   4  -8   2    3.50    0.73
   4  -8   2    4.28    0.88
   4   8  -2    3.21    0.58
  -4  -8  -2    3.22    0.71
  -4   8  -2    3.11    0.73
   4  -8  -2    3.10    0.79
  -4  -8   2    4.56    0.72
   4   8   2    3.30    0.56
   4   8   2    2.94    0.63
   4   8   2    3.38    0.60
   5  -8   2    3.03    0.75
   5  -8   2    2.74    0.85
   5   8  -2    3.69    0.61
   5  -8   2    4.35    0.68
   5   8  -2    4.03    0.70
  -5  -8  -2    4.43    0.72
   5   8  -2    4.24    0.63
  -5   8   2    3.44    0.71
   5  -8  -2    3.81    0.81
   5  -8  -2    4.62    0.89
   5  -8  -2    3.27    0.71
   5   8   2    2.60    0.58
  -5   8  -2    4.66    0.76
   5   8   2    4.61    0.74
   5   8   2    4.35    0.63
  -5  -8   2    3.83    0.69
   6   8  -2    2.15    0.59
   6   8  -2    2.49    0.72
   6  -8   2    1.19    0.78
   6  -8   2    2.46    0.87
   6   8  -2    1.91    0.61
  -6   8   2    1.37    0.66
  -6  -8  -2    0.75    0.70
   6  -8   2    0.68    0.65
   6   8   2    1.11    0.53
   6   8   2    0.71    0.55
  -6  -8   2    1.94    0.68
   6  -8  -2    2.62    0.75
   6  -8  -2    1.43    0.87
   6  -8  -2    0.49    0.78
  -6   8  -2   -0.92    0.63
   6   8   2    1.73    0.68
  -7  -8  -2    3.16    0.89
   7   8  -2    3.69    0.75
   7   8  -2    3.25    0.75
   7  -8   2    3.02    0.82
   7   8  -2    3.38    0.85
  -7   8   2    2.96    0.84
   7  -8   2    3.36    1.06
   7  -8   2    3.14    0.92
   7  -8  -2    2.22    0.86
   7   8   2    3.79    0.86
   7  -8  -2    2.92    1.01
   7   8   2    4.49    0.74
   7   8   2    5.05    0.83
  -7   8  -2    2.58    0.84
  -7  -8   2    2.42    0.78
   7  -8  -2    2.76    0.96
   0   9   2    1.83    0.76
   0  -9   2    3.26    0.33
   0   9  -2    1.89    0.59
   0   9  -2    3.77    0.72
   0  -9   2    3.06    0.49
   0  -9  -2    3.63    0.51
   0   9   2    3.65    0.69
  -1  -9  -2   45.50    1.91
  -1   9   2   48.58    1.63
  -1   9   2   46.52    2.08
   1   9  -2   44.53    1.84
   1   9  -2   48.26    1.98
   1  -9   2   46.76    1.91
   1  -9   2   46.82    1.59
  -1   9  -2   43.13    2.00
  -1   9  -2   48.75    1.68
   1   9   2   45.70    2.03
  -1  -9   2   45.55    1.84
   1  -9  -2   44.52    1.59
   1   9   2   44.39    1.88
   1  -9  -2   44.68    1.87
  -2  -9  -2   50.28    2.07
   2   9  -2   50.73    1.93
   2   9  -2   49.19    1.85
  -2   9   2   49.98    1.77
   2  -9   2   48.04    2.10
   2  -9   2   49.20    1.79
   2   9  -2   45.36    2.01
  -2  -9   2   49.48    1.99
   2   9   2   44.47    1.88
  -2   9  -2   49.20    2.25
   2   9   2   47.20    2.06
   2   9   2   49.04    1.92
   2  -9  -2   48.85    2.08
  -2   9  -2   49.10    1.81
   2  -9  -2   49.88    1.80
   3   9  -2    7.21    0.71
   3   9  -2    6.27    0.73
  -3  -9  -2    6.78    0.81
  -3   9   2    6.44    0.75
   3  -9   2    5.78    0.74
   3  -9   2    5.83    0.84
   3   9  -2    6.96    0.66
   3   9   2    5.04    0.74
  -3   9  -2    6.16    0.76
   3  -9  -2    7.31    0.86
   3   9   2    6.68    0.75
   3  -9  -2    6.40    0.74
   3   9   2    6.65    0.70
   4   9  -2   -0.04    0.56
   4  -9   2   -0.23    0.62
   4   9  -2    0.38    0.47
  -4  -9  -2    0.42    0.64
   4  -9   2    0.67    0.71
   4   9  -2   -0.29    0.47
   4  -9  -2    0.98    0.73
  -4  -9   2    0.72    0.65
  -4   9  -2    0.25    0.55
   4   9   2    0.43    0.60
   4   9   2    0.92    0.52
   4   9   2    0.39    0.46
   4  -9  -2   -0.75    0.60
  -5  -9  -2    0.99    0.66
   5  -9   2    1.17    0.70
   5  -9   2    1.33    0.82
   5  -9   2    1.66    0.58
  -5   9   2    0.13    0.58
   5   9  -2    1.70    0.64
   5   9  -2    1.59    0.55
   5   9  -2    1.07    0.51
   5  -9  -2    0.95    0.60
  -5  -9   2    0.61    0.63
   5  -9  -2    1.70    0.80
   5   9   2    1.81    0.66
   5   9   2    1.43    0.56
  -5   9  -2    1.86    0.66
   5  -9  -2    2.03    0.76
   5   9   2    1.70    0.54
   6  -9   2    2.50    0.70
   6  -9   2    2.37    0.89
   6  -9   2    2.13    0.96
  -6  -9  -2    1.80    0.76
   6   9  -2    3.07    0.78
  -6   9   2    2.17    0.73
   6   9  -2    3.21    0.67
   6   9  -2    2.84    0.64
   6  -9  -2    3.09    0.98
   6   9   2    3.02    0.65
   6  -9  -2    2.33    0.74
  -6   9  -2    3.28    0.81
   6  -9  -2    1.23    0.89
  -6  -9   2    1.42    0.75
   6   9   2    3.36    0.78
   6   9   2    2.19    0.64
   0 -10  -2    9.38    0.82
   0  10   2    9.81    0.70
   0  10  -2   10.00    1.00
   0  10  -2    9.33    0.91
   0 -10   2   10.00    0.51
   0 -10   2   10.49    0.81
   0  10   2    8.62    0.91
   0  10   2    8.46    1.06
   1  10  -2    7.94    0.86
  -1  10   2    6.73    0.63
   1 -10   2    6.32    0.53
  -1 -10  -2    7.78    0.74
   1  10  -2    7.30    0.80
   1 -10   2    6.01    0.67
  -1  10   2    7.06    0.98
  -1 -10   2    7.07    0.66
   1 -10  -2    6.20    0.52
  -1  10  -2    6.04    0.92
   1 -10  -2    6.55    0.69
  -1  10  -2    6.80    0.64
   1  10   2    7.30    0.91
   1  10   2    5.36    0.77
   2 -10   2    3.25    0.68
  -2  10   2    2.67    0.57
   2 -10   2    2.97    0.54
   2  10  -2    2.02    0.57
  -2 -10  -2    4.00    0.65
   2  10  -2    1.90    0.54
   2  10  -2    2.67    0.63
   2  10   2    2.53    0.61
  -2 -10   2    3.49    0.59
  -2  10  -2    3.27    0.60
  -2  10  -2    3.37    0.85
   2  10   2    3.67    0.65
   2 -10  -2    3.24    0.64
   2  10   2    3.12    0.73
   2 -10  -2    2.37    0.52
   3  10  -2    2.20    0.59
  -3  10   2    2.64    0.63
   3 -10   2    1.71    0.73
  -3 -10  -2    2.40    0.72
   3 -10   2    2.49    0.62
   3  10  -2    2.21    0.55
   3  10  -2    2.79    0.63
   3  10   2    2.44    0.60
   3  10   2    2.06    0.66
   3 -10  -2    1.82    0.63
   3  10   2    2.36    0.65
   3 -10  -2    1.61    0.71
  -3  10  -2    2.35    0.65
  -3 -10   2    2.37    0.68
  -4 -10  -2    3.01    0.79
   4  10  -2    2.85    0.66
   4  10  -2    2.60    0.61
   4  10  -2    3.45    0.65
   4 -10   2    3.77    0.77
   4 -10   2    5.20    0.91
   4  10   2    3.86    0.79
   4 -10  -2    5.23    0.80
   4  10   2    3.14    0.65
  -4  10  -2    3.03    0.76
  -4 -10   2    2.67    0.72
   4  10   2    3.96    0.66
   4 -10  -2    2.53    0.78
   5 -10   2    2.60    0.88
  -5  10   2    1.35    0.61
   5  10  -2    1.94    0.59
   5 -10   2    2.39    0.66
  -5 -10  -2    1.87    0.75
   5  10  -2    1.03    0.65
   5  10  -2    1.48    0.56
   5 -10   2    1.21    0.76
   5 -10  -2    1.97    0.85
   5  10   2    2.21    0.57
   5 -10  -2    2.33    0.69
   5  10   2    1.50    0.58
  -5  10  -2    1.81    0.68
   5  10   2    3.17    0.78
  -5 -10   2    1.25    0.72
   5 -10  -2    2.68    0.84
   6  10  -2    0.56    0.59
   6 -10   2    1.44    0.66
   6  10  -2    1.60    0.66
  -6  10   2    1.04    0.70
  -6 -10  -2    1.81    0.85
   6 -10   2    1.32    0.89
   6 -10   2    0.16    0.83
   6  10  -2    0.48    0.59
   6 -10  -2    0.58    0.69
  -6  10  -2    1.08    0.70
   6 -10  -2    1.01    0.81
   6  10   2    1.17    0.57
   6  10   2    0.39    0.65
   6 -10  -2    0.73    0.87
   6  10   2   -0.28    0.69
  -6 -10   2    0.18    0.77
   0 -11   2    0.57    0.28
   0  11  -2    0.52    0.61
   0  11  -2    0.67    0.70
   0  11   2    0.31    0.39
   0  11   2   -0.57    0.64
   0 -11  -2    0.57    0.51
   0  11   2   -0.86    0.73
   0 -11   2   -0.12    0.48
   1 -11   2    7.52    0.79
   1 -11   2    7.51    0.58
   1  11  -2    7.55    0.94
  -1 -11  -2    7.06    0.76
  -1  11   2    6.67    0.68
  -1  11   2    6.98    1.00
   1  11  -2    6.80    0.83
   1 -11  -2    8.03    0.79
   1  11   2    6.18    0.81
  -1 -11   2    9.16    0.76
  -1  11  -2    7.47    0.99
   1  11   2    6.72    0.96
  -1  11  -2    7.93    0.72
   1 -11  -2    6.50    0.57
   2 -11   2    7.36    0.69
  -2 -11  -2    7.79    0.84
  -2  11   2    7.08    0.71
   2  11  -2    7.22    0.89
   2  11  -2    7.17    0.83
  -2  11   2    6.77    1.15
   2 -11   2    7.83    0.89
   2 -11  -2    7.05    0.83
   2  11   2    6.77    0.82
  -2  11  -2    8.81    1.19
  -2 -11   2    9.21    0.82
   2 -11  -2    7.40    0.70
   2  11   2    8.24    0.99
  -2  11  -2    7.11    0.75
   3  11  -2    3.45    0.69
   3 -11   2    3.95    0.71
   3  11  -2    3.37    0.68
  -3  11   2    3.01    0.64
   3 -11   2    4.12    0.83
   3  11  -2    3.25    0.74
  -3 -11  -2    3.42    0.79
   3  11   2    3.88    0.66
   3  11   2    3.25    0.73
  -3 -11   2    2.41    0.68
   3 -11  -2    3.25    0.70
  -3  11  -2    4.15    0.72
   3 -11  -2    3.01    0.78
   3  11   2    3.76    0.76
   4  11  -2    2.04    0.60
   4  11  -2    2.41    0.68
   4 -11   2    1.79    0.69
   4 -11   2    1.47    0.76
  -4  11   2    1.05    0.65
   4  11  -2    1.25    0.58
  -4 -11  -2    2.66    0.75
   4 -11  -2    2.44    0.69
   4  11   2    3.03    0.60
   4 -11  -2    2.46    0.80
  -4 -11   2    0.53    0.65
   4  11   2    1.99    0.64
   4  11   2    1.53    0.71
  -4  11  -2    1.33    0.67
   5 -11   2   12.29    1.12
  -5  11   2   11.76    1.04
  -5 -11  -2   12.04    1.16
   5  11  -2   12.41    1.00
   5  11  -2   11.85    0.96
   5 -11   2   12.46    1.05
   5 -11   2   14.68    1.40
   5  11  -2   10.98    1.14
   5  11   2   13.05    1.18
   5 -11  -2   11.50    1.30
   5  11   2   11.69    1.02
   5 -11  -2   11.34    1.12
   5  11   2   10.57    0.92
   6 -11   2    3.38    0.91
   6 -11   2    0.96    0.94
   6  11  -2    3.84    0.77
  -6  11   2    2.76    0.76
   6 -11   2    2.50    0.78
  -6 -11  -2    1.04    0.86
   6  11  -2    2.95    0.72
   6  11  -2    2.42    0.82
   6  11   2    1.01    0.73
   6  11   2    2.64    0.79
   6 -11  -2    2.77    1.00
   6 -11  -2    1.05    0.86
   6  11   2    2.84    0.66
   6 -11  -2    3.37    0.80
  -6 -11   2    2.67    0.87
  -6  11  -2    2.56    0.80
   0 -12  -2    1.27    0.38
   0  12  -2    1.16    0.71
   0  12  -2   -0.23    0.46
   0 -12   2    0.65    0.55
   0  12   2    0.97    0.44
   0 -12  -2    0.51    0.57
   0  12  -2    0.97    0.84
   0  12   2    0.09    0.73
   0  12   2    0.38    0.86
   0 -12   2    0.51    0.32
   1 -12   2   18.01    0.88
  -1 -12  -2   18.69    1.19
   1  12  -2   17.17    1.33
   1 -12   2   17.59    1.21
  -1  12   2   18.59    1.04
  -1  12   2   18.69    1.38
   1  12  -2   17.69    1.20
  -1  12  -2   19.49    1.06
   1 -12  -2   17.65    0.88
   1  12   2   15.85    1.43
  -1 -12   2   16.22    1.11
  -1  12  -2   16.26    1.32
   1 -12  -2   17.83    1.17
   1  12   2   19.38    1.23
   2  12  -2    0.57    0.66
   2 -12   2    0.16    0.49
  -2  12   2    2.38    0.97
   2  12  -2    0.31    0.61
  -2 -12  -2    0.82    0.68
   2 -12   2   -0.75    0.62
  -2  12   2    0.86    0.52
   2  12   2    1.08    0.65
   2  12   2    0.07    0.71
   2 -12  -2   -0.37    0.50
   2 -12  -2    0.23    0.63
  -2  12  -2   -1.46    0.75
  -2 -12   2   -0.01    0.61
  -2  12  -2    0.26    0.54
   3  12  -2    0.57    0.62
   3  12  -2    0.80    0.62
   3 -12   2    0.60    0.72
   3 -12   2   -0.07    0.53
  -3  12   2    0.71    0.60
  -3 -12  -2    0.46    0.70
   3  12  -2    0.90    0.60
   3 -12  -2    1.63    0.74
  -3  12  -2    0.58    0.63
   3 -12  -2   -0.73    0.59
   3  12   2    1.73    0.71
   3  12   2    0.67    0.70
  -3 -12   2    0.37    0.65
   3  12   2    1.04    0.58
   4  12  -2    1.61    0.60
   4  12  -2    2.09    0.71
   4 -12   2    1.21    0.67
  -4  12   2    1.41    0.67
   4  12  -2    0.13    0.58
   4 -12   2    1.28    0.77
  -4 -12  -2    0.73    0.69
   4  12   2    1.51    0.66
  -4  12  -2   -1.14    0.61
   4 -12  -2    1.89    0.78
   4  12   2    1.13    0.68
   4  12   2    1.44    0.58
  -4 -12   2    0.70    0.66
   4 -12  -2    0.97    0.65
   5  12  -2    1.71    0.74
  -5 -12  -2   -0.41    0.75
   5 -12   2    1.41    0.73
   5  12  -2    1.54    0.63
   5  12  -2    1.40    0.63
   5 -12   2    1.93    0.91
   5 -12  -2    1.14    0.86
   5 -12  -2    1.91    0.84
   5  12   2    2.19    0.67
  -5 -12   2    0.16    0.71
   5  12   2    2.30    0.77
   5  12   2    2.66    0.74
   6 -12   2    0.00    0.90
   6  12  -2    1.18    0.71
   6 -12   2   -0.45    0.65
   6  12  -2    0.96    0.67
   6  12  -2    0.28    0.63
  -6 -12  -2   -0.30    0.81
  -6  12   2    0.45    0.70
   6 -12   2   -0.91    0.81
   6 -12  -2   -0.43    0.87
   6  12   2    1.41    0.62
  -6  12  -2    0.23    0.66
  -6 -12   2    0.52    0.79
   6  12   2    0.66    0.69
   6  12   2    0.41    0.67
   6 -12  -2    0.70    0.83
   6 -12  -2   -0.12    0.72
   0  13   2    0.61    0.94
   0 -13   2    0.91    0.62
   0 -13  -2    0.03    0.39
   0  13  -2    0.57    0.86
   0  13  -2    0.23    0.71
   0  13  -2    1.15    0.54
   0 -13  -2    0.32    0.63
   0  13   2    0.97    0.52
   0  13   2    0.29    0.80
   0 -13   2    0.91    0.36
  -1 -13  -2    2.66    0.73
   1 -13   2    3.49    0.50
  -1  13   2    1.85    0.57
   1 -13   2    3.24    0.73
   1  13  -2    2.93    0.88
  -1  13   2    2.63    0.92
   1  13  -2    2.89    0.82
  -1 -13   2    3.28    0.69
   1 -13  -2    2.29    0.70
  -1  13  -2    3.22    0.96
   1  13   2    3.20    0.85
   1 -13  -2    3.28    0.50
   1  13   2    0.97    0.89
  -1  13  -2    2.84    0.61
   2 -13   2    2.22    0.73
  -2 -13  -2    3.16    0.73
  -2  13   2    2.32    1.03
   2  13  -2    2.25    0.73
   2 -13   2    2.64    0.54
  -2  13   2    2.00    0.62
   2  13  -2    1.54    0.77
   2 -13  -2    1.41    0.69
  -2  13  -2    3.47    0.70
   2  13   2    2.07    0.87
   2  13   2    2.15    0.73
  -2  13  -2    4.18    1.08
   2 -13  -2    1.83    0.54
  -2 -13   2    1.62    0.64
   3  13  -2   10.52    1.14
  -3 -13  -2   11.84    1.03
  -3  13   2   10.53    0.94
   3  13  -2   10.41    1.04
   3 -13   2   10.21    0.90
   3  13  -2   10.09    0.99
   3 -13   2   10.98    1.13
  -3 -13   2   11.29    0.97
   3 -13  -2   10.29    1.10
   3 -13  -2   11.37    0.93
   3  13   2   10.14    1.01
   3  13   2    9.41    1.17
  -3  13  -2    9.14    0.93
  -4  13   2   -0.25    0.63
   4 -13   2   -0.13    0.66
   4  13  -2    1.52    0.64
   4  13  -2    0.75    0.63
   4  13  -2    1.17    0.64
  -4 -13  -2    0.71    0.74
   4 -13   2    0.62    0.76
  -4  13  -2    1.25    0.69
   4 -13  -2    0.38    0.75
  -4 -13   2   -0.33    0.65
   4  13   2    1.56    0.63
   4  13   2    0.58    0.67
   4 -13  -2    0.29    0.64
   4  13   2    0.32    0.66
   5 -13   2    0.74    0.75
   5  13  -2    1.50    0.73
   5  13  -2    0.12    0.57
   5 -13   2    0.91    0.89
   5  13  -2    1.06    0.69
  -5 -13   2   -0.24    0.72
   5 -13  -2   -0.46    0.83
   5 -13  -2    0.39    0.79
   5  13   2    0.65    0.73
   5  13   2    1.89    0.71
   5  13   2    1.67    0.83
  -5  13  -2    1.18    0.80
   6 -13   2    0.88    0.89
   6  13  -2    1.54    0.83
   6 -13   2    0.57    0.71
   6  13  -2    1.61    0.68
  -6 -13  -2   -0.37    0.85
   6 -13   2    1.93    1.00
   6  13  -2    0.99    0.75
  -6  13   2    0.30    0.65
   6 -13  -2    0.80    0.87
   6 -13  -2    0.85    0.92
   6  13   2    0.43    0.72
  -6 -13   2   -1.02    0.80
   6  13   2    0.56    0.73
  -6  13  -2    0.54    0.73
   6  13   2    1.61    0.68
   6 -13  -2   -0.24    0.75
   0  14   2    1.57    0.97
   0  14  -2    0.31    0.84
   0  14  -2    1.12    0.93
   0 -14   2    0.36    0.36
   0  14   2    0.66    0.52
   0  14   2    1.47    0.88
   0 -14  -2    1.02    0.41
   0  14  -2    0.00    0.49
   0 -14   2   -0.34    0.57
   0 -14  -2   -0.98    0.59
   1 -14   2   15.48    0.87
   1  14  -2   16.24    1.31
   1 -14   2   14.92    1.21
   1  14  -2   13.99    1.44
  -1  14   2   16.20    1.05
  -1  14   2   17.13    1.51
  -1 -14  -2   13.95    1.15
   1  14   2   14.44    1.35
  -1  14  -2   15.01    1.36
   1 -14  -2   15.18    1.19
   1 -14  -2   14.60    0.86
   1  14   2   14.44    1.52
  -1  14  -2   18.06    1.13
  -1 -14   2   16.81    1.13
   2 -14   2    3.90    0.62
  -2  14   2    3.91    0.69
   2 -14   2    3.78    0.81
   2  14  -2    4.03    0.95
  -2 -14  -2    3.85    0.79
  -2  14   2    5.30    1.09
   2  14  -2    3.54    0.83
   2 -14  -2    4.10    0.83
   2  14   2    3.40    1.00
  -2  14  -2    3.09    0.66
  -2  14  -2    2.12    0.96
   2 -14  -2    3.20    0.61
   2  14   2    4.11    0.88
  -2 -14   2    4.19    0.72
   3 -14   2    1.90    0.63
   3  14  -2    1.20    0.77
   3  14  -2    1.87    0.71
   3 -14   2    1.16    0.74
  -3 -14  -2    0.70    0.71
  -3  14   2    0.76    0.64
  -3 -14   2    0.76    0.65
   3 -14  -2    1.85    0.76
  -3  14  -2    0.50    0.61
   3 -14  -2    1.73    0.62
   3  14   2    0.90    0.73
   3  14   2    1.70    0.67
   4  14  -2    2.29    0.73
  -4 -14  -2    2.66    0.82
   4  14  -2    4.27    0.94
  -4  14   2    3.20    0.80
   4 -14   2    2.85    0.78
   4 -14   2    3.30    0.95
   4  14  -2    3.56    0.77
   4  14   2    1.95    0.79
   4  14   2    2.19    0.88
   4  14   2    4.03    0.81
  -4  14  -2    2.67    0.78
   4 -14  -2    2.36    0.72
   4 -14  -2    3.75    0.96
  -4 -14   2    1.99    0.77
   5 -14   2    5.77    1.15
   5  14  -2    4.84    1.01
  -5 -14  -2    3.39    0.94
   5  14  -2    5.08    0.92
   5 -14   2    3.83    0.92
   5  14  -2    3.48    0.87
   5  14   2    4.50    0.93
   5 -14  -2    5.84    1.14
   5  14   2    5.64    0.91
  -5 -14   2    4.26    0.90
   5 -14  -2    5.35    0.97
   5  14   2    4.40    1.03
  -5  14  -2    3.37    0.96
   0  15   2   -1.24    0.84
   0  15   2    0.54    0.55
   0 -15  -2   -0.23    0.39
   0  15  -2   -0.34    0.89
   0 -15  -2    0.80    0.68
   0 -15   2    0.00    0.39
   0  15  -2   -0.18    0.84
   0  15  -2    0.04    0.53
   0 -15   2    0.81    0.66
   1  15  -2   -0.43    0.72
   1 -15   2    0.18    0.42
  -1  15   2    0.33    0.98
  -1 -15  -2   -0.28    0.66
  -1  15   2    0.26    0.56
   1  15  -2    0.16    0.76
   1 -15   2    0.51    0.66
   1  15   2    0.28    0.80
  -1  15  -2   -0.11    0.54
   1 -15  -2   -0.03    0.64
  -1  15  -2   -0.61    0.89
  -1 -15   2    0.64    0.64
   1 -15  -2    0.63    0.47
   1  15   2    0.21    0.84
  -2 -15  -2    8.88    0.93
  -2  15   2    8.55    1.33
   2 -15   2   10.04    1.04
   2  15  -2    7.97    1.18
  -2  15   2    8.00    0.85
   2 -15   2    7.82    0.74
   2  15  -2    8.91    1.05
   2  15   2    7.93    1.22
   2 -15  -2    8.60    0.98
  -2  15  -2    8.82    0.91
   2  15   2    9.85    1.10
  -2  15  -2    7.08    1.30
  -2 -15   2    9.14    0.88
   2 -15  -2    8.79    0.79
   3 -15   2   -0.16    0.59
  -3 -15  -2   -0.15    0.70
   3  15  -2    1.08    0.72
  -3  15   2   -0.68    0.61
   3 -15   2    0.97    0.77
   3  15  -2    0.74    0.81
  -3  15  -2   -0.58    0.58
   3 -15  -2   -1.35    0.66
   3 -15  -2   -0.09    0.59
  -3 -15   2   -0.15    0.68
   3  15   2    0.08    0.80
   3  15   2    0.06    0.67
   4 -15   2    2.81    0.76
   4 -15   2    2.31    0.89
   4  15  -2    1.94    0.77
   4  15  -2    1.91    0.77
   4  15  -2    2.21    0.83
  -4  15   2    1.70    0.77
  -4 -15  -2    0.85    0.82
   4  15   2    2.98    0.75
   4  15   2    1.59    0.83
  -4  15  -2    0.80    0.73
   4 -15  -2    2.42    0.91
   4 -15  -2    2.00    0.78
  -4 -15   2    0.18    0.74
   5  15  -2    3.13    0.98
  -5 -15  -2    2.04    0.90
   5  15  -2    3.14    0.89
   5 -15   2    4.01    1.06
   5  15  -2    1.93    0.77
   5 -15   2    2.94    0.90
   5  15   2    1.70    0.89
   5 -15  -2    0.61    0.93
   5 -15  -2    3.90    0.91
  -5 -15   2    1.12    0.81
   5  15   2    2.29    0.86
   5  15   2    2.88    0.75
  -5  15  -2    2.32    0.90
   0  16   2    9.02    1.27
   0 -16  -2   10.29    0.72
   0  16   2   10.06    0.88
   0 -16  -2    9.40    0.96
   0  16  -2    8.60    0.85
   0  16  -2    5.58    1.23
   0 -16   2    8.57    0.95
   0 -16   2    9.78    0.71
   0  16  -2    9.29    1.28
   1  16  -2    2.06    0.95
  -1 -16  -2    2.22    0.73
   1 -16   2    1.31    0.68
  -1  16   2    2.99    0.68
   1  16  -2    2.22    0.94
  -1  16   2    2.49    1.07
   1 -16   2    1.96    0.49
  -1 -16   2    1.83    0.69
   1  16   2    2.61    0.92
  -1  16  -2    2.25    0.68
   1  16   2    1.55    1.05
  -1  16  -2    1.84    0.97
   1 -16  -2    1.80    0.74
   1 -16  -2    2.02    0.51
  -2  16   2    2.62    0.70
  -2  16   2    1.27    1.10
   2 -16   2    3.10    0.62
   2  16  -2    2.61    0.93
   2  16  -2    2.55    0.88
  -2 -16  -2    2.18    0.78
   2 -16   2    3.41    0.81
  -2  16  -2    2.93    1.05
  -2  16  -2    3.50    0.72
   2 -16  -2    3.41    0.65
   2  16   2    2.51    0.97
  -2 -16   2    2.35    0.75
   2 -16  -2    5.12    0.88
   2  16   2    1.05    0.83
  -3  16   2    4.77    0.80
   3  16  -2    3.08    0.90
   3  16  -2    3.24    1.00
   3 -16   2    3.36    0.91
   3 -16   2    3.56    0.70
  -3 -16  -2    1.09    0.80
  -3  16  -2    2.57    0.77
   3 -16  -2    1.44    0.70
   3  16   2    3.30    1.05
   3 -16  -2    3.55    0.89
  -3 -16   2    3.63    0.73
   3  16   2    3.56    0.92
   4  16  -2    4.61    1.01
  -4 -16  -2    2.47    0.91
   4  16  -2    3.74    0.89
   4 -16   2    3.36    1.02
   4 -16   2    3.22    0.81
  -4  16   2    2.22    0.83
   4 -16  -2    3.59    0.84
  -4  16  -2    3.17    0.86
   4  16   2    3.96    1.12
   4 -16  -2    4.17    1.05
  -4 -16   2    2.43    0.84
   4  16   2    2.55    0.84
   0  17  -2   25.90    1.36
   0 -17  -2   22.69    1.49
   0  17   2   26.01    1.36
   0 -17   2   25.53    1.50
   0 -17  -2   24.01    1.13
   0  17   2   24.95    1.86
   0 -17   2   25.31    1.15
  -1  17   2    2.33    1.02
  -1 -17  -2    0.44    0.70
   1  17  -2    0.51    0.95
   1 -17   2    0.04    0.71
   1  17  -2    2.18    1.00
   1 -17   2    1.38    0.52
  -1  17   2    0.62    0.61
   1 -17  -2    0.39    0.47
  -1  17  -2    0.25    0.61
  -1  17  -2    1.76    1.03
  -1 -17   2    1.50    0.71
   1  17   2    0.51    1.07
   1  17   2    1.12    0.89
  -1 -17   2    1.01    0.41
   1 -17  -2    0.60    0.70
  -2 -17  -2    1.45    0.79
  -2  17   2    1.16    1.07
  -2  17   2    1.22    0.61
   2  17  -2   -0.12    0.79
   2  17  -2    0.53    0.91
   2 -17   2    0.28    0.55
   2 -17   2    0.57    0.74
   2 -17  -2    1.25    0.60
   2  17   2    0.92    1.02
  -2 -17   2    0.92    0.70
  -2  17  -2    0.12    0.96
   2 -17  -2    0.46    0.77
   2  17   2    0.04    0.84
  -2  17  -2    2.02    0.69
   3  17  -2    1.19    0.95
   3 -17   2    1.19    0.85
   3  17  -2    1.52    0.81
  -3 -17  -2    0.94    0.82
   3 -17   2    1.89    0.69
  -3  17   2    0.33    0.69
   3  17   2   -0.26    0.83
  -3 -17   2    0.98    0.75
   3 -17  -2    1.49    0.71
   3  17   2    0.74    1.06
   3 -17  -2    2.17    0.89
  -3  17  -2   -0.45    0.67
   4  17  -2    1.23    0.81
   4 -17   2    0.38    0.72
  -4  17   2    1.08    0.80
   4  17  -2    1.30    0.89
  -4 -17  -2    0.76    0.84
   4 -17   2    0.16    0.83
   4 -17  -2    0.20    0.86
  -4 -17   2   -0.46    0.77
   4 -17  -2    0.41    0.76
  -4  17  -2    0.05    0.78
   4  17   2    0.67    0.98
   4  17   2    1.30    0.78
   0  18  -2    1.93    0.66
   0  18   2    0.89    0.63
   0 -18   2    0.49    0.46
   0  18   2    0.95    1.05
   0 -18  -2    1.39    0.47
   0  18  -2    0.72    0.92
   0 -18   2    1.67    0.76
   0 -18  -2   -0.05    0.74
   1  18  -2    4.82    1.09
  -1  18   2    5.30    0.77
  -1  18   2    6.24    1.34
   1 -18   2    4.09    0.89
  -1 -18  -2    5.42    0.62
   1 -18   2    4.56    0.67
   1  18  -2    5.34    1.27
  -1 -18  -2    5.27    0.90
   1  18   2    5.77    0.78
   1 -18  -2    3.47    0.85
   1  18   2    4.09    1.13
   1  18   2    5.30    1.27
  -1 -18   2    5.26    0.57
   1 -18  -2    5.53    0.69
  -1  18  -2    4.85    0.80
  -1  18  -2    4.14    1.26
  -1 -18   2    5.94    0.89
   2  18  -2    0.82    0.93
  -2  18   2    1.34    1.14
  -2  18   2    1.23    0.71
   2 -18   2    1.06    0.78
   2 -18   2    1.53    0.62
  -2 -18  -2    0.93    0.78
   2  18  -2    0.76    0.95
  -2  18  -2    2.12    1.12
   2 -18  -2    0.18    0.61
  -2  18  -2    2.83    0.75
   2  18   2    1.94    1.19
   2  18   2    1.11    0.94
   2 -18  -2    1.82    0.85
  -2 -18   2    0.74    0.75
   3  18  -2    1.77    0.98
  -3  18   2    0.38    0.73
   3  18  -2   -0.08    0.73
  -3 -18  -2    1.96    0.85
   3 -18   2    0.40    0.85
   3 -18   2    1.64    0.70
   3  18   2    1.53    1.11
   3 -18  -2    0.21    0.82
  -3 -18   2    0.54    0.77
   3  18   2    1.04    0.88
  -3  18  -2    1.27    0.76
   3 -18  -2    1.42    0.74
   0  19  -2    1.28    0.72
   0  19  -2    3.21    1.18
   0  19   2    2.22    0.71
   0 -19  -2    0.40    0.78
   0  19   2    3.29    1.21
   0 -19  -2    0.77    0.50
   0 -19   2    0.53    0.47
   0 -19   2    1.86    0.79
  -1  19   2    0.32    1.04
  -1  19   2    1.50    0.67
   1 -19   2   -0.20    0.54
   1  19  -2    1.34    0.66
  -1 -19  -2    1.28    0.50
   1 -19   2    1.86    0.87
  -1 -19  -2    0.99    0.82
   1  19  -2    1.37    1.18
   1  19  -2    1.40    1.08
  -1  19  -2    0.99    0.67
  -1 -19   2    1.09    0.47
   1  19   2    1.79    0.67
  -1 -19   2    1.56    0.80
   1  19   2    0.15    1.02
   1  19   2   -0.46    0.99
  -1  19  -2    1.52    1.19
   1 -19  -2    1.45    0.59
   1 -19  -2    1.85    0.85
   2  19  -2    1.26    0.93
  -2  19   2    1.49    0.75
   2 -19   2    0.76    0.85
   2 -19   2    1.25    0.60
  -2  19   2   -0.34    1.18
   2  19  -2    0.25    0.96
  -2 -19  -2   -0.52    0.78
   2 -19  -2    0.36    0.63
  -2  19  -2    0.70    1.10
   2  19   2    1.26    1.17
   2  19   2    1.41    0.99
  -2  19  -2    0.64    0.70
  -2 -19   2    0.20    0.77
   2 -19  -2   -0.04    0.81
   3 -19   2    2.51    0.98
   3  19  -2    2.39    1.07
  -3 -19  -2    1.27    0.91
   3 -19   2    1.06    0.69
   3  19  -2    1.88    1.15
  -3  19   2    1.20    0.79
   3 -19  -2    3.49    1.01
  -3  19  -2    1.36    0.85
   3 -19  -2    1.19    0.76
   3  19   2    1.35    1.18
   3  19   2    0.53    0.96
  -3 -19   2    0.36    0.80
   0  20   2    1.13    0.68
   0  20  -2    1.38    1.21
   0 -20  -2    2.94    0.90
   0 -20  -2    2.02    0.60
   0  20  -2    0.96    0.74
   0 -20   2    2.17    0.57
   0 -20   2    2.08    0.88
   0  20   2    1.87    1.22
   1 -20   2    0.15    0.57
   1 -20   2    0.02    0.81
  -1 -20  -2    1.72    0.54
  -1 -20  -2    0.12    0.81
   1  20  -2    1.85    0.71
  -1  20   2    0.63    1.21
   1  20  -2    1.23    1.16
  -1  20   2   -0.48    0.65
   1  20  -2    1.41    1.20
   1  20   2    0.58    1.21
  -1 -20   2    0.04    0.43
   1 -20  -2    0.34    0.79
  -1  20  -2    0.68    1.21
  -1 -20   2    0.90    0.84
   1  20   2    0.01    0.62
  -1  20  -2    0.99    0.78
   1  20   2    0.71    1.11
   1 -20  -2    0.05    0.58
   2  20  -2   -0.01    0.89
   2 -20   2    0.78    0.64
  -2 -20  -2   -0.24    0.83
   2  20  -2    2.04    1.24
  -2  20   2   -0.10    0.72
  -2  20   2   -1.03    1.27
   2 -20   2    1.62    0.90
   2  20   2    2.59    1.14
   2 -20  -2    1.08    0.88
  -2 -20   2   -0.13    0.78
   2  20   2   -0.16    1.05
   2 -20  -2    1.16    0.69
  -2  20  -2    0.06    0.76
  -2  20  -2    2.13    1.34
   0 -21   2    0.93    0.56
   0 -21  -2    0.36    0.56
   0   0  -3   -0.02    0.05
   0   0   3    0.03    0.06
  -1   0   3  447.40   15.40
  -1   0   3  475.88   15.95
  -1   0  -3  478.72   13.38
  -1   0  -3  465.79   14.60
   1   0  -3  490.40   14.23
   1   0  -3  474.25   15.96
   1   0   3  484.73   15.36
   1   0   3  484.29   14.22
   1   0   3  469.50   14.60
  -1   0  -3  468.30   16.03
  -1   0   3  486.47   14.22
   1   0  -3  491.25   15.41
   1   0   3  461.66   13.38
  -1   0  -3  487.70   15.36
  -1   0  -3  475.41   14.23
   1   0   3  467.77   16.03
   2   0  -3  505.29   14.79
  -2   0   3  481.46   15.64
   2   0  -3  464.25   15.64
  -2   0   3  481.40   14.46
  -2   0  -3  489.68   16.29
  -2   0  -3  475.14   14.46
  -2   0   3  485.30   16.20
   2   0  -3  485.37   16.21
   2   0   3  477.99   15.59
   2   0   3  481.23   14.45
  -2   0  -3  495.00   15.60
   2   0   3  487.77   14.84
   2   0   3  484.22   13.62
   2   0  -3  463.69   14.46
   2   0   3  471.95   16.28
  -2   0  -3  456.07   14.83
   3   0  -3    2.15    0.44
  -3   0  -3    2.34    0.44
  -3   0   3    2.59    0.47
   3   0   3    2.36    0.51
   3   0  -3    2.35    0.44
   3   0  -3    4.05    0.52
  -3   0  -3    2.16    0.49
   3   0   3    2.56    0.43
   3   0  -3    2.88    0.52
   3   0   3    2.42    0.50
   4   0   3   -0.16    0.51
   4   0   3   -0.22    0.43
   4   0   3    0.56    0.49
   4   0  -3    0.26    0.53
   4   0  -3    0.41    0.52
   4   0  -3    0.16    0.46
   5   0  -3    0.53    0.63
   5   0  -3   -0.28    0.63
   5   0  -3   -0.25    0.54
   5   0   3    0.10    0.61
   5   0   3   -1.28    0.58
   5   0   3   -0.15    0.56
   6   0  -3   15.82    1.20
   6   0   3   15.05    1.27
   6   0  -3   14.46    1.17
   6   0  -3   14.14    1.15
   6   0   3   14.23    1.05
   6   0   3   15.20    1.13
   7   0   3    0.40    0.65
   7   0  -3    1.18    0.67
   7   0  -3    1.05    0.74
   7   0   3    0.14    0.66
   7   0   3    1.26    0.72
   7   0  -3    1.17    0.72
   0   1  -3  201.93    6.37
   0   1  -3  194.89    6.62
   0   1  -3  203.33    6.13
   0  -1   3  187.09    6.62
  -1  -1  -3  269.02    8.10
   1  -1   3  269.74    7.43
   1   1  -3  264.01    8.80
   1  -1   3  257.57    8.21
  -1  -1  -3  228.86    8.87
   1   1  -3  272.87    8.54
   1  -1   3  262.85    7.87
  -1   1   3  262.92    8.02
   1   1  -3  262.82    7.87
  -1  -1  -3  255.06    7.87
  -1  -1  -3  260.80    8.49
  -1   1   3  260.94    7.87
  -1   1   3  260.76    8.82
   1  -1   3  267.29    8.47
   1  -1   3  246.44    8.88
   1   1   3  263.25    8.50
   1  -1  -3  260.14    7.88
  -1  -1   3  265.82    7.87
  -1   1  -3  273.51    7.43
   1  -1  -3  261.22    8.82
  -1   1  -3  261.65    7.87
  -1  -1   3  267.43    8.80
   1   1   3  260.92    7.87
   1   1   3  269.11    8.10
  -1   1  -3  254.42    8.88
   1   1   3  248.37    8.88
  -1  -1   3  271.85    8.54
  -1   1  -3  266.57    8.47
  -2   1   3  147.63    4.65
  -2   1   3  149.37    5.11
   2   1  -3  150.89    5.09
   2  -1   3  144.67    4.59
  -2  -1  -3  154.34    4.92
   2  -1   3  138.60    4.35
   2  -1   3  145.73    5.19
   2   1  -3  153.51    4.97
  -2   1   3  154.96    4.60
   2  -1   3  150.37    4.90
  -2  -1  -3  150.66    4.60
   2   1  -3  150.31    4.59
  -2  -1  -3  147.59    5.19
  -2  -1   3  150.66    5.10
   2  -1  -3  146.06    5.12
   2   1   3  147.26    4.74
  -2   1  -3  150.93    5.20
  -2   1  -3  148.45    4.89
   2  -1  -3  149.51    4.66
  -2  -1   3  145.81    4.97
   2   1   3  141.73    4.57
  -2   1  -3  145.04    4.72
   2  -1  -3  148.08    4.96
   2   1   3  143.84    5.17
   2  -1  -3  142.07    4.59
  -2   1  -3  146.06    4.60
   2   1   3  147.29    4.90
  -2  -1   3  149.04    4.59
   3  -1   3   35.04    1.41
   3   1  -3   36.33    1.49
   3   1  -3   34.67    1.44
   3  -1   3   35.82    1.62
   3  -1   3   37.39    1.42
   3   1  -3   35.80    1.50
  -3   1   3   34.53    1.54
   3  -1  -3   35.79    1.50
   3  -1  -3   35.74    1.53
   3   1   3   35.44    1.58
  -3   1  -3   38.05    1.45
  -3   1  -3   34.19    1.47
   3  -1  -3   34.08    1.42
   3   1   3   35.18    1.42
   3   1   3   33.39    1.38
  -3  -1   3   36.77    1.53
   3  -1  -3   36.98    1.43
   4   1  -3    5.36    0.63
   4  -1   3    6.04    0.70
   4  -1   3    5.84    0.76
   4   1  -3    4.28    0.66
   4   1  -3    5.31    0.70
   4  -1   3    4.64    0.62
   4   1   3    3.88    0.61
   4   1   3    5.33    0.71
   4  -1  -3    4.94    0.69
   4   1   3    5.54    0.62
   4  -1  -3    4.58    0.69
  -4   1  -3    5.75    0.66
   4  -1  -3    4.18    0.65
   5   1  -3    8.89    0.89
   5  -1   3    8.45    0.89
   5   1  -3    8.56    0.89
   5  -1   3    7.54    0.95
   5  -1   3   10.23    0.87
   5   1  -3    8.41    0.88
   5  -1  -3    9.50    0.93
   5   1   3    9.48    0.87
   5  -1  -3    8.60    0.92
   5   1   3    8.37    0.95
   5   1   3    7.62    0.79
   5  -1  -3    9.54    0.94
   6  -1   3   15.79    1.11
   6   1  -3   14.12    1.15
   6   1  -3   13.52    1.14
   6  -1   3   14.11    1.05
   6  -1   3   15.81    1.30
   6   1  -3   15.48    1.17
   6  -1  -3   13.45    1.08
   6   1   3   15.47    1.07
   6   1   3   14.82    1.10
   6  -1  -3   15.28    1.15
   6  -1  -3   16.30    1.23
   6   1   3   15.69    1.26
   7  -1   3    3.01    0.78
   7   1  -3    3.55    0.85
   7  -1   3    4.39    0.79
   7  -1   3    4.25    0.94
   7   1  -3    4.90    0.86
   7   1  -3    3.10    0.86
   7  -1  -3    4.11    0.88
   7  -1  -3    2.94    0.83
   7   1   3    3.78    0.75
   7  -1  -3    4.32    0.88
   7   1   3    4.13    0.79
   7   1   3    5.01    0.91
   0   2  -3  342.96   10.76
   0  -2   3  364.46   10.76
   0  -2   3  354.05   10.28
   0   2   3  341.86    9.66
   0   2  -3  346.86   11.17
   0   2   3  347.60   11.63
   0   2  -3  351.20   11.61
   0  -2   3  341.06   11.61
   0   2   3  338.65   10.78
   0  -2   3  343.66   11.16
   0  -2  -3  323.33   11.29
   0  -2  -3  350.96   10.79
   0  -2  -3  343.32   11.63
  -1   2   3  120.02    4.12
   1  -2   3  117.43    3.90
  -1  -2  -3  126.04    4.21
   1   2  -3  124.74    4.01
   1  -2   3  120.78    3.69
   1  -2   3  115.30    4.19
  -1  -2  -3  124.46    3.99
  -1   2   3  126.80    3.69
  -1  -2  -3  121.15    3.69
   1  -2   3  119.54    3.51
   1   2  -3  120.75    3.67
   1  -2  -3  119.14    4.13
   1  -2  -3  121.78    3.70
  -1   2  -3  121.18    3.52
   1   2   3  115.01    4.00
   1   2   3  119.37    3.78
  -1   2  -3  123.15    3.69
  -1  -2   3  122.10    3.68
  -1   2  -3  121.93    3.92
  -1   2  -3  115.53    4.19
  -1  -2   3  122.31    4.11
  -1  -2   3  117.17    4.09
   1   2   3  110.52    3.69
   1   2   3  122.50    4.22
   1  -2  -3  122.31    3.48
  -1  -2   3  123.46    4.02
  -2  -2  -3   14.00    0.86
   2  -2   3   13.55    0.64
  -2   2   3   14.21    0.69
   2   2  -3   13.08    0.69
   2  -2   3   12.43    0.68
   2   2  -3   14.46    0.69
  -2   2   3   12.97    0.73
   2  -2   3   13.84    0.85
  -2  -2  -3   13.18    0.69
  -2   2   3   14.75    0.67
  -2  -2  -3   12.94    0.69
   2  -2   3   11.43    0.68
   2   2  -3   12.92    0.75
  -2   2  -3   11.95    0.77
   2   2   3   13.36    0.64
  -2  -2   3   13.02    0.72
  -2  -2   3   13.59    0.69
  -2   2  -3   14.01    0.74
  -2  -2   3   13.64    0.73
   2   2   3   13.05    0.65
   2  -2  -3   12.41    0.69
   2  -2  -3   14.32    0.77
   2   2   3   12.04    0.78
   2  -2  -3   14.09    0.70
  -2   2  -3   14.67    0.76
  -2   2  -3   14.20    0.87
   2   2   3   11.59    0.75
  -3   2   3   10.66    0.73
   3   2  -3    9.31    0.79
   3  -2   3   10.24    0.66
   3   2  -3    9.81    0.71
   3  -2   3    9.75    0.74
   3  -2   3    9.65    0.87
   3   2  -3    8.64    0.71
   3  -2  -3    9.61    0.78
   3   2   3    9.96    0.68
  -3  -2   3   10.19    0.83
  -3   2  -3    8.95    0.80
   3   2   3    8.77    0.65
   3  -2  -3    9.25    0.77
   3  -2  -3    9.74    0.81
   3   2   3    9.78    0.83
   4  -2   3   30.58    1.62
   4  -2   3   31.73    1.42
   4   2  -3   30.20    1.39
   4  -2   3   31.64    1.41
   4   2  -3   32.29    1.48
   4   2  -3   32.20    1.46
   4   2   3   30.87    1.57
   4   2   3   31.55    1.40
   4  -2  -3   29.32    1.42
   4  -2  -3   32.03    1.56
   4  -2  -3   30.97    1.44
   4   2   3   32.32    1.37
  -4   2  -3   30.59    1.43
   5   2  -3   -0.02    0.56
   5   2  -3    0.82    0.55
   5  -2   3    1.07    0.69
   5  -2   3    1.26    0.65
   5  -2   3    0.30    0.58
   5   2  -3    0.66    0.63
   5  -2  -3    0.62    0.65
   5   2   3    0.84    0.63
  -5   2  -3    0.63    0.62
   5   2   3    0.07    0.54
   5   2   3    1.37    0.56
   5  -2  -3    0.79    0.63
   5  -2  -3    2.66    0.74
   6  -2   3   15.27    1.15
   6  -2   3   15.19    1.09
   6   2  -3   15.81    1.19
   6   2  -3   15.71    1.11
   6   2  -3   18.31    1.23
   6  -2   3   17.72    1.37
   6  -2  -3   15.30    1.19
   6  -2  -3   15.18    1.24
   6   2   3   16.06    1.28
   6   2   3   15.83    1.08
   6  -2  -3   18.12    1.23
   6   2   3   17.02    1.10
   7   2  -3    0.63    0.68
   7   2  -3    3.51    0.76
   7  -2   3    2.15    0.76
   7  -2   3    1.05    0.69
   7   2  -3    1.07    0.75
   7  -2   3    1.09    0.80
   7   2   3    1.15    0.67
   7   2   3    2.32    0.79
   7  -2  -3    2.36    0.78
   7  -2  -3    2.66    0.83
   7   2   3    1.42    0.65
   7  -2  -3    1.29    0.78
   0   3   3   97.95    3.34
   0  -3  -3   94.98    3.13
   0   3   3   84.45    3.33
   0  -3   3  101.12    3.18
   0  -3   3  100.46    3.10
   0  -3   3   96.09    2.88
   0  -3  -3   96.29    3.33
   0   3  -3   97.53    3.20
   0   3  -3   97.06    3.12
   0   3   3   93.67    3.14
   0  -3  -3   93.96    3.34
   0  -3   3   95.19    3.30
   0   3  -3   98.81    3.30
   1  -3   3   74.26    2.61
  -1   3   3   74.74    2.40
  -1   3   3   77.97    2.71
  -1  -3  -3   79.98    2.43
  -1  -3  -3   68.37    2.75
   1  -3   3   77.03    2.42
   1   3  -3   79.67    2.68
  -1  -3  -3   73.95    2.81
  -1  -3  -3   81.00    2.46
   1   3  -3   75.94    2.38
   1  -3   3   78.77    2.35
   1   3  -3   80.15    2.64
   1  -3   3   75.05    2.78
  -1   3   3   76.80    2.30
  -1  -3  -3   78.35    2.64
   1   3  -3   81.02    2.52
  -1  -3   3   79.88    2.68
  -1   3  -3   72.45    2.62
   1  -3  -3   72.30    2.41
  -1  -3   3   77.41    2.63
  -1   3  -3   77.17    2.40
  -1   3  -3   79.58    2.79
   1  -3  -3   76.79    2.29
   1   3   3   78.48    2.48
  -1   3  -3   74.72    2.33
   1   3   3   79.05    2.46
   1   3   3   73.62    2.66
  -1  -3   3   78.14    2.40
   1  -3  -3   77.46    2.72
   2  -3   3   15.04    0.95
  -2  -3  -3   15.67    0.91
  -2   3   3   13.49    0.72
  -2  -3  -3   14.22    0.76
   2  -3   3   15.45    0.69
   2  -3   3   14.88    0.92
  -2  -3  -3   14.56    0.73
   2   3  -3   14.87    0.78
   2  -3   3   14.26    0.79
   2   3  -3   14.80    0.70
   2   3  -3   15.56    0.81
  -2   3   3   15.10    0.81
   2  -3   3   14.54    0.75
   2  -3  -3   13.56    0.82
   2  -3  -3   14.76    0.76
   2   3   3   13.49    0.69
  -2   3  -3   15.94    0.79
  -2   3  -3   15.45    0.75
  -2  -3   3   14.63    0.85
   2   3   3   14.89    0.90
  -2   3  -3   15.92    0.95
   2   3   3   13.84    0.67
   2  -3  -3   14.72    0.75
  -2  -3   3   14.31    0.76
  -2  -3   3   15.28    0.76
   3   3  -3   51.90    2.08
   3  -3   3   55.97    1.99
   3  -3   3   53.44    2.22
   3  -3   3   52.10    1.94
   3   3  -3   57.29    2.09
  -3   3   3   55.06    1.94
   3   3  -3   51.78    1.89
  -3  -3   3   56.03    2.11
   3   3   3   50.93    1.98
   3   3   3   53.06    1.88
   3  -3  -3   54.30    2.15
   3  -3  -3   54.25    2.06
  -3   3  -3   52.52    2.00
   3  -3  -3   52.71    1.96
   3   3   3   53.60    2.19
   4   3  -3   39.45    1.63
  -4   3   3   39.10    1.61
   4   3  -3   38.96    1.73
   4  -3   3   38.31    1.65
   4  -3   3   40.20    1.91
   4   3  -3   40.27    1.74
   4  -3   3   40.87    1.67
  -4   3  -3   41.91    1.73
   4   3   3   39.05    1.57
   4  -3  -3   38.70    1.82
   4   3   3   40.48    1.66
   4   3   3   39.01    1.84
   4  -3  -3   34.40    1.65
   4  -3  -3   39.86    1.73
   5  -3   3   32.76    1.59
   5   3  -3   34.92    1.67
   5   3  -3   31.52    1.51
   5  -3   3   32.37    1.82
   5   3  -3   34.66    1.67
   5  -3   3   33.45    1.55
  -5   3  -3   35.44    1.67
   5  -3  -3   31.49    1.58
   5   3   3   32.21    1.54
   5   3   3   31.91    1.75
   5   3   3   34.11    1.51
   5  -3  -3   35.68    1.78
   5  -3  -3   33.23    1.62
   6  -3   3    3.29    0.77
   6   3  -3    4.50    0.74
   6  -3   3    4.02    0.73
   6  -3   3    3.93    0.87
   6   3  -3    2.70    0.74
   6   3  -3    4.22    0.73
   6  -3  -3    3.60    0.78
   6   3   3    3.81    0.68
   6  -3  -3    3.24    0.81
   6  -3  -3    3.62    0.79
   6   3   3    3.39    0.79
   6   3   3    4.12    0.68
   7  -3   3    2.24    0.83
   7  -3   3    1.94    0.86
   7   3  -3    1.59    0.75
   7  -3   3    2.15    0.77
   7   3  -3    2.67    0.77
   7   3  -3    1.83    0.71
   7   3   3    2.18    0.67
   7  -3  -3    3.43    0.86
   7  -3  -3    2.53    0.84
   7  -3  -3    2.14    0.85
   7   3   3    2.14    0.67
   7   3   3    2.70    0.80
   0   4   3   -0.09    0.50
   0  -4   3    0.34    0.25
   0  -4   3    0.80    0.32
   0   4  -3    0.41    0.27
   0  -4  -3    0.64    0.37
   0   4  -3    0.36    0.31
   0  -4   3    0.41    0.30
   0   4   3    0.20    0.39
   0   4  -3   -0.38    0.29
   0  -4  -3    0.72    0.45
   0  -4  -3    0.56    0.32
   0   4   3    0.73    0.32
  -1   4   3   46.97    1.47
   1   4  -3   50.57    1.75
  -1  -4  -3   48.05    1.59
   1   4  -3   47.88    1.62
   1   4  -3   46.92    1.70
  -1  -4  -3   46.84    1.72
  -1   4   3   47.71    1.77
   1  -4   3   44.55    1.81
  -1  -4  -3   48.00    1.82
  -1  -4  -3   47.71    1.58
   1   4  -3   47.00    1.50
  -1   4   3   47.39    1.52
   1  -4   3   45.69    1.56
   1  -4   3   47.09    1.75
   1  -4   3   42.46    1.78
   1  -4   3   45.12    1.54
  -1  -4   3   48.17    1.52
   1  -4  -3   46.34    1.83
  -1   4  -3   44.12    1.75
   1   4   3   45.05    1.86
  -1  -4   3   46.91    1.71
  -1   4  -3   48.83    1.52
  -1   4  -3   43.46    1.53
  -1   4  -3   50.40    1.83
   1   4   3   45.32    1.62
   1  -4  -3   46.15    1.48
  -1  -4   3   47.52    1.72
   1   4   3   45.26    1.61
   1  -4  -3   45.76    1.55
   1   4   3   46.03    1.75
   1  -4  -3   43.80    1.76
  -1  -4   3   49.86    1.63
   2  -4   3  139.06    4.41
  -2  -4  -3  149.36    4.77
   2   4  -3  134.07    4.76
   2  -4   3  134.08    4.73
   2   4  -3  144.23    4.37
  -2  -4  -3  143.44    5.01
   2  -4   3  132.78    4.99
  -2   4   3  145.77    4.93
   2  -4  -3  134.95    4.42
   2  -4  -3  142.80    4.96
  -2   4  -3  148.77    4.41
   2  -4  -3  144.30    4.18
   2   4   3  140.95    4.77
  -2   4  -3  142.09    4.22
  -2  -4   3  137.06    4.87
  -2  -4   3  138.46    4.39
  -2  -4   3  143.46    4.91
   2   4   3  144.20    4.50
   2   4   3  140.46    4.40
  -3   4   3   -0.11    0.37
   3  -4   3   -0.14    0.45
   3  -4   3   -0.09    0.47
   3   4  -3   -0.42    0.36
   3   4  -3    0.46    0.41
   3  -4   3   -0.02    0.35
   3   4  -3   -0.24    0.38
  -3   4  -3    0.70    0.47
   3   4   3    0.12    0.45
   3  -4  -3   -0.08    0.46
  -3   4  -3   -0.05    0.43
   3  -4  -3    0.01    0.45
   3   4   3   -0.37    0.32
  -3  -4   3    0.28    0.36
   3   4   3   -0.25    0.35
   4  -4   3    3.58    0.72
   4   4  -3    2.85    0.57
   4   4  -3    3.71    0.57
   4  -4   3    3.43    0.58
  -4   4   3    3.25    0.56
   4  -4   3    3.20    0.66
   4   4  -3    3.45    0.65
   4   4   3    2.72    0.54
   4   4   3    3.02    0.66
  -4   4  -3    3.45    0.66
   4   4   3    3.49    0.54
   4  -4  -3    2.92    0.67
   4  -4  -3    3.73    0.64
   4  -4  -3    2.66    0.64
  -5   4   3   12.17    1.05
   5  -4   3   12.45    1.17
   5  -4   3   10.53    1.02
   5  -4   3   12.19    0.95
   5   4  -3   11.77    0.92
   5   4  -3   12.13    1.04
   5   4  -3   12.96    1.06
   5  -4  -3   12.83    1.16
   5   4   3   13.18    0.91
   5   4   3   12.09    1.15
   5   4   3   12.81    0.95
   5  -4  -3   13.50    1.05
   5  -4  -3   12.19    1.07
  -5   4  -3   12.49    1.05
   6  -4   3    1.29    0.78
   6   4  -3   -0.30    0.62
   6   4  -3    0.88    0.56
   6  -4   3    0.64    0.70
   6  -4   3    1.20    0.65
   6   4  -3    1.59    0.63
  -6   4  -3    0.23    0.62
   6  -4  -3   -0.11    0.68
   6  -4  -3    1.98    0.69
   6  -4  -3    0.88    0.71
   6   4   3    0.63    0.55
   6   4   3    1.72    0.73
   6   4   3    0.47    0.55
   7   4  -3    1.92    0.77
   7  -4   3    1.95    0.87
   7   4  -3    3.69    0.74
   7  -4   3    0.29    0.81
   7   4  -3    2.92    0.80
   7  -4   3    1.24    0.68
   7  -4  -3    0.52    0.75
   7  -4  -3    1.72    0.83
   7   4   3    2.17    0.67
   7  -4  -3    0.92    0.84
   7   4   3    1.55    0.65
   7   4   3    1.86    0.80
   0   5  -3  170.59    5.66
   0  -5  -3  162.65    5.76
   0   5   3  163.61    5.81
   0  -5  -3  172.94    5.48
   0   5  -3  169.48    5.47
   0   5   3  165.74    5.49
   0   5   3  170.13    5.83
   0  -5   3  171.53    5.61
   0  -5   3  170.12    5.43
   0   5  -3  173.87    5.79
   0  -5  -3  168.61    5.82
   0  -5   3  167.88    5.79
   1  -5   3   34.76    1.39
   1   5  -3   33.34    1.16
   1   5  -3   32.86    1.30
  -1   5   3   31.88    1.14
   1  -5   3   33.26    1.40
   1   5  -3   35.73    1.33
   1   5  -3   32.48    1.24
   1  -5   3   31.41    1.40
  -1   5   3   32.80    1.14
  -1  -5  -3   33.03    1.41
  -1   5   3   33.56    1.36
  -1  -5  -3   31.95    1.20
   1  -5   3   33.68    1.17
   1  -5   3   33.74    1.22
  -1  -5  -3   37.18    1.38
  -1  -5  -3   34.32    1.23
  -1  -5   3   35.74    1.29
  -1  -5   3   34.97    1.24
   1  -5  -3   29.66    1.15
   1   5   3   33.25    1.28
   1   5   3   35.55    1.39
  -1   5  -3   32.36    1.41
   1   5   3   33.08    1.27
   1  -5  -3   32.10    1.48
  -1   5  -3   33.36    1.37
  -1   5  -3   34.29    1.22
  -1  -5   3   34.80    1.13
  -1  -5   3   34.48    1.31
   1  -5  -3   33.40    1.13
  -1   5  -3   33.89    1.12
   1  -5  -3   33.14    1.34
   1   5   3   32.64    1.39
   2  -5   3   74.78    2.47
  -2  -5  -3   73.39    2.75
  -2   5   3   78.52    2.39
   2   5  -3   72.02    2.39
   2   5  -3   75.50    2.52
   2  -5   3   70.66    2.81
   2   5  -3   69.72    2.64
   2  -5  -3   74.39    2.47
   2   5   3   73.61    2.46
  -2  -5   3   73.25    2.69
  -2   5  -3   74.18    2.40
  -2  -5   3   74.70    2.75
   2  -5  -3   75.32    2.35
   2   5   3   72.53    2.68
  -2  -5   3   80.12    2.45
  -2   5  -3   77.46    2.44
   2   5   3   74.95    2.48
   2  -5  -3   75.55    2.78
   3  -5   3   27.04    1.16
   3  -5   3   26.56    1.22
   3   5  -3   26.38    1.23
   3   5  -3   25.87    1.07
   3  -5   3   25.88    1.40
   3   5   3   27.47    1.06
   3  -5  -3   24.15    1.19
  -3   5  -3   25.74    1.22
   3   5   3   25.52    1.09
   3  -5  -3   26.86    1.34
   3   5   3   26.33    1.21
  -3  -5   3   25.82    1.22
   4  -5   3    2.94    0.74
   4  -5   3    4.44    0.60
   4  -5   3    3.42    0.72
   4   5  -3    3.54    0.56
   4   5  -3    2.78    0.64
  -4   5   3    2.87    0.56
   4   5   3    3.30    0.54
   4  -5  -3    3.53    0.72
   4   5   3    2.99    0.58
  -4   5  -3    4.25    0.69
   4  -5  -3    3.54    0.69
   4  -5  -3    3.28    0.65
   4   5   3    3.39    0.72
   5   5  -3    3.90    0.73
   5   5  -3    3.59    0.70
   5  -5   3    3.03    0.67
   5  -5   3    2.74    0.73
   5  -5   3    3.61    0.83
  -5   5   3    2.55    0.67
   5   5  -3    2.14    0.61
   5   5   3    3.80    0.61
   5  -5  -3    3.47    0.80
   5   5   3    2.96    0.65
   5  -5  -3    3.51    0.73
   5   5   3    2.85    0.78
   5  -5  -3    3.22    0.78
  -5   5  -3    3.16    0.73
   6  -5   3    8.42    1.02
   6   5  -3    9.77    0.92
   6  -5   3    7.55    0.88
   6   5  -3    8.15    0.97
   6   5  -3    8.04    0.86
   6  -5   3    9.18    1.13
   6   5   3    6.95    0.79
   6  -5  -3    8.42    1.02
   6   5   3    8.14    0.89
   6   5   3    8.80    1.11
   6  -5  -3    8.71    0.97
  -6   5  -3    7.75    0.94
   6  -5  -3    8.11    1.05
   7  -5   3    3.89    0.83
   7  -5   3    2.75    0.95
   7  -5   3    1.98    0.88
   7   5  -3    4.67    0.88
   7   5  -3    2.22    0.76
   7   5  -3    3.35    0.71
   7  -5  -3    2.22    0.89
   7  -5  -3    3.29    0.87
   7   5   3    3.94    0.99
   7  -5  -3    3.56    0.96
   7   5   3    2.94    0.73
   7   5   3    2.44    0.69
   0  -6   3   38.87    1.50
   0   6   3   35.77    1.73
   0  -6  -3   39.29    1.58
   0  -6   3   43.54    1.54
   0   6   3   38.17    1.59
   0   6   3   39.79    1.61
   0  -6   3   38.99    1.54
   0   6  -3   37.30    1.54
   0  -6  -3   41.23    1.74
   0  -6  -3   40.63    1.57
   0   6  -3   42.40    1.62
   0   6  -3   42.58    1.56
  -1  -6  -3   30.90    1.40
  -1  -6  -3   33.64    1.25
   1   6  -3   32.64    1.30
  -1   6   3   34.12    1.37
   1  -6   3   33.18    1.39
   1   6  -3   36.08    1.39
   1  -6   3   33.17    1.45
  -1  -6  -3   32.68    1.23
   1  -6   3   35.77    1.46
  -1   6   3   33.75    1.15
   1   6  -3   31.80    1.21
  -1   6   3   34.99    1.54
   1  -6   3   32.45    1.15
   1   6  -3   30.99    1.31
  -1   6   3   33.48    1.14
  -1  -6   3   33.20    1.13
  -1   6  -3   33.33    1.40
   1   6   3   32.66    1.47
   1  -6  -3   35.43    1.17
   1  -6  -3   33.24    1.47
   1   6   3   28.51    1.29
  -1   6  -3   33.27    1.11
   1  -6  -3   31.52    1.35
  -1  -6   3   32.56    1.31
  -1  -6   3   35.17    1.33
   1  -6  -3   32.10    1.16
  -1   6  -3   30.80    1.43
  -1   6  -3   32.27    1.23
   1   6   3   31.62    1.29
   2  -6   3   42.96    2.01
   2   6  -3   50.67    1.81
  -2  -6  -3   49.81    2.00
   2   6  -3   51.29    1.70
  -2   6   3   53.60    1.73
   2  -6   3   57.54    1.80
   2   6  -3   51.20    1.92
  -2  -6   3   49.88    2.00
   2  -6  -3   49.68    2.00
  -2  -6   3   51.78    1.93
   2  -6  -3   47.60    1.76
   2   6   3   48.55    1.79
  -2  -6   3   49.87    1.72
  -2   6  -3   48.90    1.73
   2   6   3   48.60    1.96
   2   6   3   47.63    1.77
  -2   6  -3   48.59    2.09
   3   6  -3   55.80    2.22
   3  -6   3   60.21    2.10
   3   6  -3   60.93    2.10
   3   6  -3   59.06    1.99
  -3  -6  -3   55.86    2.35
   3  -6   3   56.61    2.40
   3   6   3   59.76    2.06
   3   6   3   60.78    2.03
   3  -6  -3   53.48    2.09
   3   6   3   58.11    2.22
  -3   6  -3   56.49    2.06
  -3  -6   3   56.45    2.24
   3  -6  -3   55.17    2.34
   4   6  -3    5.43    0.68
   4  -6   3    5.63    0.80
   4  -6   3    7.00    0.69
  -4  -6  -3    6.01    0.86
  -4   6   3    5.38    0.67
   4  -6   3    5.29    0.87
   4   6  -3    5.18    0.60
  -4   6  -3    6.81    0.79
   4  -6  -3    6.40    0.84
   4   6   3    5.27    0.61
   4  -6  -3    6.63    0.75
   4   6   3    6.60    0.59
   4  -6  -3    4.07    0.76
  -4  -6   3    5.64    0.72
   4   6   3    5.03    0.65
   5   6  -3   18.58    1.17
   5  -6   3   19.61    1.47
   5  -6   3   17.74    1.12
  -5   6   3   22.88    1.26
   5   6  -3   20.08    1.11
   5  -6   3   20.33    1.26
   5  -6  -3   19.61    1.24
   5   6   3   19.69    1.08
   5   6   3   19.55    1.18
   5  -6  -3   20.16    1.42
   5   6   3   19.71    1.05
   5  -6  -3   19.01    1.33
  -5   6  -3   19.73    1.29
  -5  -6   3   17.68    1.29
  -6   6   3    0.21    0.63
   6   6  -3    1.55    0.67
   6   6  -3    2.12    0.62
   6  -6   3    1.45    0.67
   6  -6   3    1.19    0.76
   6  -6   3    1.48    0.83
   6  -6  -3    1.37    0.70
   6   6   3    2.47    0.66
   6   6   3    1.35    0.57
  -6   6  -3    0.48    0.66
   6   6   3    0.58    0.70
   6  -6  -3    1.10    0.77
   6  -6  -3    1.55    0.76
  -6  -6   3    1.77    0.72
   6   6   3    0.15    0.48
   7  -6   3    0.33    0.71
   7  -6   3    1.95    0.94
   7   6  -3    1.53    0.64
   7   6  -3    1.41    0.74
   7  -6   3    1.60    0.82
   7   6   3    1.49    0.59
  -7   6  -3    0.91    0.75
   7  -6  -3   -0.19    0.79
   7   6   3    1.69    0.70
   7  -6  -3    1.89    0.80
   7  -6  -3    0.90    0.84
  -7  -6   3    2.05    0.82
   7   6   3    1.90    0.65
   0   7   3   28.13    1.30
   0  -7  -3   23.56    1.16
   0   7  -3   26.65    1.22
   0  -7   3   28.54    1.17
   0   7   3   25.43    1.40
   0  -7  -3   25.71    1.18
   0   7  -3   26.92    1.20
   0   7  -3   25.14    1.26
   0  -7   3   27.19    1.16
  -1  -7  -3   30.89    1.37
   1   7  -3   32.11    1.34
  -1  -7  -3   31.06    1.24
  -1   7   3   32.55    1.15
   1  -7   3   29.76    1.12
   1   7  -3   30.20    1.32
   1  -7   3   30.61    1.42
  -1   7   3   33.42    1.57
   1  -7   3   30.35    1.38
   1   7  -3   34.91    1.38
   1  -7  -3   29.83    1.35
  -1  -7   3   29.01    1.29
  -1  -7   3   33.47    1.12
   1  -7  -3   32.76    1.16
   1   7   3   33.26    1.36
   1   7   3   31.32    1.49
  -1   7  -3   31.74    1.08
  -1   7  -3   30.03    1.18
   1  -7  -3   30.26    1.14
  -1   7  -3   29.71    1.44
   2   7  -3   66.13    2.31
  -2   7   3   67.34    2.15
   2   7  -3   68.18    2.44
   2  -7   3   65.39    2.22
   2   7  -3   63.79    2.17
   2  -7   3   62.47    2.56
  -2  -7  -3   64.81    2.53
   2  -7  -3   61.32    2.51
   2   7   3   64.58    2.29
   2   7   3   64.10    2.48
  -2  -7   3   65.22    2.44
  -2   7  -3   67.93    2.62
   2  -7  -3   61.41    2.21
   2   7   3   67.47    2.30
  -2   7  -3   62.88    2.16
   3   7  -3    0.23    0.39
   3   7  -3   -0.04    0.32
   3  -7   3    0.18    0.56
  -3  -7  -3    0.61    0.50
   3  -7   3    0.49    0.51
   3   7  -3    0.02    0.44
  -3   7  -3    0.34    0.46
   3   7   3    0.01    0.34
   3   7   3   -0.27    0.44
   3   7   3    0.14    0.39
   3  -7  -3    0.82    0.55
   3  -7  -3   -0.15    0.49
  -3  -7   3    1.00    0.46
   4   7  -3    4.83    0.61
  -4  -7  -3    5.47    0.83
   4  -7   3    6.43    0.71
   4   7  -3    6.23    0.67
   4   7  -3    4.60    0.72
  -4   7   3    4.73    0.67
   4  -7   3    5.26    0.76
   4  -7   3    6.36    0.92
   4  -7  -3    5.89    0.86
  -4  -7   3    5.11    0.68
   4   7   3    6.44    0.75
   4  -7  -3    5.75    0.81
   4   7   3    5.96    0.61
   4   7   3    4.02    0.60
  -4   7  -3    5.60    0.81
   5  -7   3    4.41    0.92
   5   7  -3    6.32    0.78
   5  -7   3    4.81    0.73
   5  -7   3    6.61    0.88
   5   7  -3    5.94    0.67
   5   7  -3    5.40    0.69
  -5   7   3    6.56    0.78
  -5  -7  -3    5.66    0.92
   5   7   3    5.39    0.69
   5  -7  -3    6.74    0.96
   5   7   3    5.47    0.62
  -5  -7   3    6.12    0.73
   5  -7  -3    5.11    0.78
  -5   7  -3    6.77    0.85
   5  -7  -3    4.79    0.85
   5   7   3    7.10    0.83
   6   7  -3    2.70    0.61
   6  -7   3    2.61    0.92
  -6  -7  -3    3.44    0.89
   6   7  -3    3.03    0.74
  -6   7   3    1.94    0.65
   6  -7   3    2.92    0.73
   6   7  -3    1.79    0.62
   6  -7   3    4.61    0.87
  -6  -7   3    2.13    0.69
   6  -7  -3    2.99    0.85
  -6   7  -3    3.41    0.77
   6  -7  -3    2.22    0.87
   6   7   3    2.75    0.58
   6  -7  -3    1.81    0.73
   6   7   3    2.63    0.63
   6   7   3    4.16    0.74
   7  -7   3    2.51    1.00
  -7  -7  -3    1.76    0.96
   7  -7   3    2.04    0.79
   7  -7   3    5.26    1.02
   7   7  -3    3.44    0.83
   7   7  -3    2.51    0.68
   7   7  -3    2.64    0.73
  -7  -7   3    2.77    0.79
   7  -7  -3    4.41    1.03
   7   7   3    2.47    0.70
   7  -7  -3    3.05    0.90
   7   7   3    1.16    0.65
   7  -7  -3    2.01    0.94
   7   7   3    4.19    0.82
  -7   7  -3    2.94    0.86
   0  -8   3    7.96    0.67
   0  -8   3    7.88    0.41
   0   8  -3    7.92    0.75
   0   8  -3    9.15    0.81
   0   8   3    8.70    0.97
   0   8   3    7.71    0.80
   0  -8  -3    7.83    0.71
  -1   8   3    8.90    0.61
  -1  -8  -3    9.30    0.79
   1   8  -3    8.84    0.79
  -1   8   3    8.68    0.93
   1  -8   3    9.81    0.57
   1  -8   3   10.83    0.86
   1  -8   3    9.69    0.84
   1   8  -3    9.79    0.77
   1   8   3    9.19    0.78
  -1  -8   3    9.25    0.72
   1  -8  -3    8.34    0.76
  -1   8  -3    8.31    0.87
   1   8   3    8.98    0.87
  -1  -8   3    9.94    0.56
   1  -8  -3   10.71    0.60
  -1   8  -3    9.36    0.71
  -2   8   3    4.10    0.51
   2   8  -3    4.55    0.50
   2   8  -3    5.05    0.59
  -2  -8  -3    3.94    0.61
   2  -8   3    4.08    0.52
   2   8  -3    3.96    0.52
   2  -8   3    4.30    0.64
   2   8   3    3.58    0.63
  -2   8  -3    4.69    0.86
   2  -8  -3    3.72    0.50
   2   8   3    4.19    0.58
   2  -8  -3    3.67    0.59
  -2  -8   3    4.22    0.52
   2   8   3    3.72    0.54
  -2   8  -3    3.79    0.53
   3   8  -3   58.58    2.34
  -3  -8  -3   59.14    2.48
   3   8  -3   57.58    2.21
   3  -8   3   57.09    2.53
  -3   8   3   61.40    2.16
   3   8  -3   59.06    2.10
   3  -8   3   61.54    2.20
   3   8   3   60.62    2.43
   3  -8  -3   59.49    2.24
   3   8   3   60.97    2.21
  -3   8  -3   61.66    2.20
  -3  -8   3   61.62    2.38
   3  -8  -3   58.99    2.49
   3   8   3   62.08    2.19
  -4  -8  -3    0.03    0.60
   4   8  -3   -0.09    0.48
   4   8  -3   -0.25    0.41
   4  -8   3   -0.04    0.61
   4  -8   3   -0.35    0.71
   4   8  -3    0.30    0.56
   4  -8  -3    0.17    0.68
  -4   8  -3    0.28    0.58
   4   8   3    0.47    0.43
   4   8   3   -0.17    0.54
   4  -8  -3    1.02    0.67
   4   8   3    0.47    0.47
  -4  -8   3    0.60    0.56
   5  -8   3    2.34    0.60
  -5  -8  -3    2.34    0.68
   5  -8   3    1.92    0.71
   5  -8   3    1.68    0.80
   5   8  -3    2.31    0.57
   5   8  -3    2.43    0.57
   5   8  -3    1.45    0.64
  -5   8   3    1.29    0.57
   5  -8  -3    1.75    0.64
  -5  -8   3    1.94    0.64
   5   8   3    1.94    0.53
  -5   8  -3    1.50    0.64
   5   8   3    3.40    0.69
   5  -8  -3    0.95    0.68
   5  -8  -3    3.54    0.84
   5   8   3    2.43    0.58
   6  -8   3    4.68    1.02
  -6  -8  -3    5.69    0.92
   6   8  -3    5.12    0.71
   6  -8   3    5.39    0.80
   6   8  -3    5.07    0.84
   6  -8   3    4.53    0.92
   6   8  -3    4.30    0.73
  -6   8   3    3.78    0.77
   6  -8  -3    5.44    1.03
   6   8   3    4.82    0.76
   6   8   3    4.31    0.82
   6  -8  -3    5.51    1.01
   6   8   3    3.29    0.62
  -6  -8   3    4.74    0.78
  -6   8  -3    3.80    0.84
   6  -8  -3    4.23    0.85
   7   8  -3    0.19    0.61
   7  -8   3    0.16    0.71
  -7   8   3    0.44    0.73
   7  -8   3    0.04    0.87
   7   8  -3    0.67    0.59
   7   8  -3    1.29    0.72
   7  -8   3    0.69    0.93
  -7  -8  -3    1.11    0.83
   7   8   3    0.90    0.67
  -7   8  -3    0.03    0.79
   7   8   3    1.13    0.59
   7  -8  -3    1.24    0.89
   7  -8  -3    1.18    0.79
   7  -8  -3    0.56    0.86
  -7  -8   3    0.57    0.69
   7   8   3   -0.06    0.58
   0  -9   3    5.64    0.57
   0   9  -3    6.75    0.75
   0   9   3    5.76    0.78
   0   9  -3    5.17    0.75
   0  -9   3    6.07    0.38
   0   9   3    4.85    0.90
   0   9   3    6.26    0.51
   0  -9  -3    5.91    0.60
  -1   9   3    8.51    0.99
  -1   9   3    7.94    0.61
   1   9  -3    8.49    0.80
   1   9  -3    8.26    0.78
  -1  -9  -3    7.89    0.71
   1  -9   3    7.91    0.78
   1  -9   3    7.60    0.53
   1  -9  -3    8.69    0.55
  -1  -9   3    7.78    0.72
  -1   9  -3    7.67    0.87
  -1   9  -3    7.38    0.65
  -1  -9   3    8.70    0.59
   1   9   3    6.96    0.76
   1  -9  -3    8.20    0.74
   1   9   3    6.76    0.84
   2  -9   3    2.15    0.61
   2   9  -3    2.59    0.50
   2   9  -3    2.33    0.55
  -2  -9  -3    3.14    0.60
   2   9  -3    2.59    0.51
   2  -9   3    2.20    0.48
  -2   9   3    2.63    0.52
   2   9   3    1.84    0.55
  -2   9  -3    1.79    0.52
   2   9   3    1.69    0.52
  -2  -9   3    2.44    0.51
   2  -9  -3    1.88    0.56
   2   9   3    1.31    0.57
   2  -9  -3    1.84    0.49
  -2   9  -3    2.28    0.77
   3   9  -3   20.30    1.11
  -3   9   3   19.96    1.14
   3   9  -3   18.73    1.12
   3  -9   3   21.15    1.10
   3  -9   3   21.47    1.40
   3   9  -3   22.11    1.06
  -3  -9  -3   23.11    1.37
   3   9   3   20.84    1.12
   3   9   3   18.66    1.16
   3   9   3   19.41    1.25
   3  -9  -3   19.39    1.12
   3  -9  -3   19.63    1.32
  -3   9  -3   22.96    1.21
  -3  -9   3   21.40    1.20
   4  -9   3   17.84    1.16
   4   9  -3   18.51    1.00
   4   9  -3   19.43    1.09
   4   9  -3   20.11    1.22
   4  -9   3   21.06    1.46
  -4  -9  -3   19.34    1.35
  -4   9  -3   18.25    1.24
   4   9   3   17.40    1.17
   4  -9  -3   18.79    1.20
   4   9   3   18.77    1.09
  -4  -9   3   18.39    1.22
   4   9   3   19.74    1.04
   4  -9  -3   17.94    1.38
   5   9  -3    1.83    0.56
   5  -9   3    1.89    0.71
  -5  -9  -3    2.35    0.72
   5   9  -3    1.87    0.62
   5  -9   3    2.21    0.62
   5   9  -3    1.85    0.56
   5  -9   3    1.11    0.79
  -5   9   3    1.35    0.59
   5  -9  -3    0.78    0.71
   5  -9  -3    0.73    0.60
   5   9   3    1.94    0.67
  -5   9  -3    1.34    0.63
   5  -9  -3    1.65    0.79
   5   9   3    1.01    0.49
   5   9   3    1.79    0.57
  -5  -9   3    1.91    0.68
   6  -9   3    3.18    1.00
   6   9  -3    2.38    0.62
   6   9  -3    2.36    0.64
   6  -9   3    1.65    0.87
  -6  -9  -3    0.44    0.72
   6  -9   3    2.05    0.71
  -6   9   3    1.18    0.69
   6   9  -3    2.85    0.75
  -6  -9   3    2.38    0.75
   6   9   3    1.86    0.64
   6   9   3    3.03    0.64
   6  -9  -3    2.79    0.93
   6   9   3    2.58    0.74
   6  -9  -3    2.47    0.80
  -6   9  -3    1.76    0.76
   6  -9  -3    1.17    0.85
   0  10   3   60.99    2.76
   0  10  -3   62.27    2.66
   0  10   3   61.95    2.57
   0 -10   3   66.71    2.08
   0  10   3   69.51    2.12
   0 -10  -3   63.67    2.50
   0 -10   3   63.73    2.48
   0  10  -3   64.65    2.58
   1 -10   3    4.18    0.62
   1  10  -3    2.98    0.63
  -1  10   3    2.58    0.75
  -1  10   3    3.18    0.50
  -1 -10  -3    3.36    0.61
   1 -10   3    3.72    0.42
   1  10  -3    3.31    0.64
   1 -10  -3    3.09    0.42
  -1 -10   3    3.83    0.55
   1  10   3    2.29    0.66
  -1  10  -3    3.35    0.56
  -1  10  -3    1.92    0.72
   1  10   3    2.00    0.70
   1 -10  -3    3.39    0.59
   2 -10   3    0.20    0.46
  -2 -10  -3    0.54    0.60
   2  10  -3   -0.18    0.47
   2  10  -3   -0.01    0.47
   2 -10   3    0.49    0.60
  -2  10   3    0.36    0.45
   2  10  -3   -0.42    0.49
   2 -10  -3    0.52    0.55
   2 -10  -3    0.92    0.49
  -2 -10   3    0.97    0.54
  -2  10  -3    1.14    0.84
  -2  10  -3    1.12    0.48
   2  10   3    0.54    0.51
   2  10   3   -0.71    0.58
   2  10   3    0.22    0.53
   3 -10   3    0.91    0.56
  -3 -10  -3    0.55    0.68
   3  10  -3    0.57    0.52
   3  10  -3    0.93    0.53
   3  10  -3    0.28    0.53
  -3  10   3    0.98    0.57
   3 -10   3    0.46    0.67
   3 -10  -3    2.23    0.73
  -3 -10   3    0.09    0.59
   3  10   3    0.92    0.52
   3  10   3    0.99    0.66
   3 -10  -3    1.26    0.61
  -3  10  -3    0.82    0.61
   3  10   3    1.83    0.63
   4  10  -3    2.22    0.60
   4  10  -3    3.07    0.57
   4  10  -3    1.00    0.63
   4 -10   3    2.89    0.69
  -4 -10  -3    2.21    0.75
   4 -10   3    2.15    0.80
  -4 -10   3    2.02    0.69
   4 -10  -3    1.83    0.76
   4  10   3    3.08    0.62
   4 -10  -3    2.52    0.71
   4  10   3    2.48    0.69
  -4  10  -3    2.54    0.71
   4  10   3    2.65    0.68
   5  10  -3   16.57    1.22
  -5 -10  -3   16.61    1.37
   5  10  -3   16.09    1.05
   5  10  -3   17.43    1.09
   5 -10   3   17.65    1.16
   5 -10   3   17.27    1.22
  -5  10   3   17.90    1.20
   5 -10   3   16.72    1.43
   5 -10  -3   16.01    1.36
   5 -10  -3   13.95    1.24
   5  10   3   18.54    1.08
  -5  10  -3   16.54    1.26
   5  10   3   16.60    1.26
   5 -10  -3   17.63    1.22
  -5 -10   3   15.65    1.24
   5  10   3   16.71    1.11
   6  10  -3    1.71    0.60
   6 -10   3    1.04    0.66
   6 -10   3    1.68    0.94
   6 -10   3    1.31    0.86
   6  10  -3    1.39    0.62
   6  10  -3    2.30    0.72
  -6 -10  -3    2.21    0.87
  -6  10   3   -0.01    0.65
   6 -10  -3    1.25    0.73
  -6 -10   3    1.23    0.77
   6 -10  -3    0.64    0.86
   6  10   3    1.74    0.75
   6 -10  -3    0.41    0.86
   6  10   3    2.34    0.63
  -6  10  -3    0.50    0.71
   6  10   3    2.09    0.68
   0 -11   3    1.83    0.53
   0  11   3    0.64    0.80
   0  11   3    2.13    0.47
   0  11   3    1.47    0.69
   0  11  -3    2.80    0.70
   0 -11  -3    2.51    0.57
   0  11  -3    1.97    0.77
   0 -11   3    1.60    0.31
  -1  11   3    9.57    0.72
   1 -11   3    8.87    0.84
  -1  11   3    6.93    1.00
   1 -11   3    8.92    0.61
  -1 -11  -3    9.16    0.83
   1  11  -3    6.90    0.83
   1  11  -3    9.74    0.99
  -1  11  -3    7.66    0.74
   1 -11  -3    7.78    0.61
   1 -11  -3    9.31    0.90
  -1 -11   3    8.88    0.82
  -1  11  -3    7.18    0.98
   1  11   3    9.28    1.11
   1  11   3    7.98    0.92
  -2  11   3    1.04    0.50
   2  11  -3    1.18    0.60
   2 -11   3    0.51    0.49
   2 -11   3    0.73    0.64
   2  11  -3    0.75    0.60
  -2 -11  -3    0.92    0.67
  -2 -11   3    0.49    0.57
   2  11   3    1.13    0.60
  -2  11  -3    1.07    0.55
   2 -11  -3   -0.74    0.45
   2  11   3    1.30    0.73
  -2  11  -3   -0.34    0.80
   2 -11  -3    0.30    0.58
   3  11  -3    2.53    0.62
   3 -11   3    1.82    0.62
  -3 -11  -3    1.41    0.73
   3  11  -3    1.31    0.61
   3  11  -3    1.91    0.64
   3 -11   3    2.44    0.76
  -3  11   3    1.65    0.63
   3  11   3    2.47    0.72
  -3 -11   3    1.94    0.67
   3 -11  -3    2.92    0.77
   3  11   3    1.65    0.59
   3 -11  -3    2.02    0.62
   3  11   3    2.96    0.74
  -3  11  -3    2.53    0.66
   4  11  -3   10.13    0.91
   4 -11   3   11.22    1.19
   4 -11   3   11.39    0.98
   4  11  -3    9.48    0.99
   4  11  -3    9.47    0.88
  -4 -11  -3   12.06    1.13
   4 -11  -3    9.40    0.94
   4  11   3   11.47    0.88
  -4  11  -3   10.51    1.01
   4  11   3   10.56    1.13
   4  11   3    9.11    0.94
   4 -11  -3   11.17    1.14
  -4 -11   3   10.47    0.93
   5 -11   3    4.63    0.98
   5 -11   3    2.55    0.69
   5  11  -3    2.38    0.65
  -5  11   3    3.63    0.74
  -5 -11  -3    3.19    0.86
   5  11  -3    3.57    0.77
   5  11  -3    3.30    0.70
   5 -11   3    3.68    0.82
   5  11   3    2.23    0.72
   5  11   3    3.58    0.70
   5 -11  -3    3.02    0.94
   5  11   3    2.78    0.80
  -5 -11   3    2.51    0.75
   5 -11  -3    4.50    0.90
  -6  11   3    1.77    0.76
   6 -11   3    0.48    0.95
   6 -11   3    1.74    0.74
   6  11  -3    1.25    0.65
   6  11  -3    2.39    0.67
   6 -11   3    1.89    0.83
  -6 -11  -3    1.23    0.87
   6  11  -3    2.07    0.74
   6 -11  -3    1.94    0.95
   6  11   3    3.45    0.88
   6 -11  -3   -0.14    0.72
  -6 -11   3    1.73    0.80
   6 -11  -3    1.47    0.87
  -6  11  -3    1.52    0.78
   6  11   3    1.91    0.73
   6  11   3    2.99    0.69
   0 -12   3    0.50    0.31
   0  12  -3   -1.05    0.63
   0 -12  -3    0.47    0.38
   0  12   3   -0.38    0.75
   0  12  -3   -0.10    0.67
   0  12   3    0.36    0.47
   0 -12   3    0.73    0.57
   0 -12  -3    0.02    0.57
   0  12   3   -0.83    0.76
  -1  12   3   13.01    0.86
  -1 -12  -3   11.88    1.07
  -1  12   3   11.16    1.28
   1  12  -3   11.28    1.02
   1 -12   3   12.08    1.08
   1 -12   3   13.46    0.78
   1  12  -3   12.84    1.11
  -1 -12   3   13.43    1.00
  -1  12  -3   14.69    0.97
  -1  12  -3   11.47    1.20
   1 -12  -3   14.27    0.78
   1 -12  -3   13.41    1.04
   1  12   3   14.09    1.15
   1  12   3   14.56    1.29
   2 -12   3    1.98    0.54
   2 -12   3    1.67    0.71
   2  12  -3    1.15    0.64
   2  12  -3    2.01    0.64
  -2 -12  -3    2.78    0.76
  -2  12   3    2.47    0.61
   2  12   3    3.53    0.84
   2  12   3    2.76    0.73
  -2  12  -3    1.62    0.85
  -2 -12   3    1.50    0.64
  -2  12  -3    2.53    0.64
   2 -12  -3    2.37    0.55
   2 -12  -3    1.20    0.68
   3 -12   3   11.20    0.88
  -3 -12  -3   11.04    1.04
   3  12  -3    9.33    1.04
  -3  12   3   10.98    0.94
   3  12  -3   10.32    0.95
   3  12  -3   10.30    1.00
   3 -12   3   11.54    1.15
  -3  12  -3   11.42    0.99
   3 -12  -3   10.05    1.06
   3  12   3    9.97    1.15
   3 -12  -3   10.97    0.93
   3  12   3   10.15    0.97
  -3 -12   3   11.73    0.95
   3  12   3    7.11    0.97
   4  12  -3    7.94    0.89
   4  12  -3    9.65    0.86
   4 -12   3    9.35    1.13
   4  12  -3    9.41    1.01
  -4  12   3    9.23    0.96
   4 -12   3    8.97    0.91
  -4 -12  -3    8.90    0.97
  -4  12  -3    9.27    0.96
   4 -12  -3   10.11    1.13
   4 -12  -3   10.59    0.99
  -4 -12   3    8.72    0.88
   4  12   3   10.79    0.90
   4  12   3   10.07    1.10
   4  12   3    8.03    0.98
   5 -12   3    1.79    0.91
   5 -12   3    2.68    0.83
  -5 -12  -3    2.55    0.88
   5  12  -3    3.28    0.70
   5  12  -3    2.56    0.68
   5  12  -3    2.83    0.78
  -5  12  -3    1.48    0.80
   5  12   3    2.02    0.73
   5  12   3    3.06    0.85
   5  12   3    4.04    0.73
   5 -12  -3    3.73    0.93
  -5 -12   3    1.66    0.78
   5 -12  -3    3.30    0.83
   6  12  -3    2.98    0.77
   6  12  -3    3.49    0.76
  -6  12   3    1.33    0.73
  -6 -12  -3    1.24    0.88
   6 -12   3    2.40    1.02
   6  12  -3    1.81    0.70
   6 -12   3    2.60    0.75
   6 -12   3    2.47    0.92
   6 -12  -3    2.72    0.91
   6  12   3    3.11    0.81
   6 -12  -3    2.52    1.03
  -6  12  -3    2.00    0.76
   6  12   3    3.56    0.74
   6 -12  -3    1.56    0.76
   6  12   3    1.12    0.81
  -6 -12   3    1.73    0.83
   0 -13  -3    0.63    0.64
   0  13  -3    0.87    0.86
   0  13  -3    0.80    0.52
   0  13   3    1.36    0.78
   0 -13   3    0.76    0.61
   0 -13  -3    1.14    0.42
   0 -13   3    0.59    0.36
   0  13   3    2.49    0.94
   0  13  -3    1.11    0.74
   0  13   3    1.29    0.51
   1 -13   3    2.77    0.71
  -1 -13  -3    3.16    0.75
   1  13  -3    2.01    0.78
   1 -13   3    3.07    0.50
   1  13  -3    2.64    0.80
  -1  13   3    2.47    1.00
  -1  13   3    2.16    0.54
   1  13   3    2.96    0.92
  -1  13  -3    2.76    0.96
   1  13   3    2.88    0.84
   1 -13  -3    2.57    0.72
   1 -13  -3    2.48    0.49
  -1 -13   3    2.08    0.64
  -1  13  -3    2.29    0.62
   2  13  -3    5.78    0.94
  -2  13   3    4.54    0.66
   2 -13   3    6.69    0.90
  -2 -13  -3    6.00    0.84
  -2  13   3    5.05    1.17
   2 -13   3    5.36    0.64
   2  13  -3    5.36    0.82
  -2 -13   3    5.24    0.73
   2 -13  -3    4.97    0.84
   2 -13  -3    4.78    0.65
   2  13   3    4.87    0.84
  -2  13  -3    5.94    0.75
  -2  13  -3    4.04    1.00
   2  13   3    4.93    0.96
   3  13  -3   10.92    1.13
   3  13  -3   10.85    1.06
   3 -13   3   11.98    0.95
  -3 -13  -3   12.34    1.08
   3  13  -3    9.69    0.96
  -3  13   3    9.65    0.94
   3 -13   3   12.44    1.19
   3 -13  -3   11.19    0.94
  -3  13  -3   11.10    0.99
   3  13   3   10.11    1.21
   3 -13  -3   11.01    1.11
   3  13   3   11.19    1.01
  -3 -13   3   10.58    0.99
   4  13  -3    1.59    0.65
   4 -13   3    1.01    0.79
   4 -13   3   -0.94    0.56
  -4 -13  -3    1.13    0.76
   4  13  -3    0.56    0.61
   4  13  -3    0.22    0.59
  -4  13   3   -0.34    0.64
   4 -13  -3    0.50    0.77
  -4  13  -3    0.11    0.65
   4  13   3    0.00    0.68
  -4 -13   3    0.28    0.68
   4 -13  -3   -0.08    0.63
   4  13   3    1.29    0.74
   4  13   3    0.20    0.57
   5  13  -3    1.22    0.70
   5 -13   3    1.09    0.75
   5  13  -3    2.32    0.80
   5  13  -3    2.41    0.73
  -5 -13  -3    0.28    0.81
   5 -13   3    0.59    0.90
  -5  13  -3    1.11    0.78
   5  13   3    2.41    0.70
   5 -13  -3    1.04    0.82
   5  13   3    1.20    0.82
   5 -13  -3    1.50    0.91
   5  13   3    2.00    0.80
  -5 -13   3    0.64    0.74
  -6  13   3    5.00    0.89
   6 -13   3    4.88    1.01
   6 -13  -3    5.52    0.99
   6 -13  -3    3.81    1.01
  -6  13  -3    4.15    0.93
   0  14  -3    1.72    0.81
   0 -14   3    0.75    0.61
   0 -14   3    0.41    0.35
   0  14  -3    0.85    0.89
   0 -14  -3    0.00    0.64
   0 -14  -3    0.43    0.41
   0  14   3    0.72    0.47
   0  14  -3    1.24    0.56
   0  14   3    0.73    0.85
   1 -14   3    1.26    0.44
  -1 -14  -3    1.71    0.70
   1  14  -3    0.74    0.77
   1  14  -3    0.26    0.83
   1 -14   3    1.34    0.67
  -1  14   3    1.18    0.90
  -1  14   3    1.92    0.58
   1 -14  -3    1.44    0.68
  -1  14  -3    1.95    0.88
   1  14   3    1.88    0.85
   1 -14  -3    1.14    0.45
  -1  14  -3    1.38    0.61
  -1 -14   3    0.92    0.63
   1  14   3    1.67    0.99
   2  14  -3   16.90    1.32
  -2 -14  -3   18.25    1.27
  -2  14   3   16.87    1.04
  -2  14   3   14.07    1.51
   2  14  -3   16.68    1.29
   2 -14   3   16.22    0.99
   2 -14   3   16.58    1.28
   2  14   3   17.42    1.28
  -2 -14   3   15.37    1.11
  -2  14  -3   18.01    1.16
   2  14   3   14.46    1.50
  -2  14  -3   18.55    1.60
   2 -14  -3   16.38    1.24
   2 -14  -3   17.81    1.05
   3  14  -3   15.16    1.21
  -3  14   3   14.17    1.12
   3 -14   3   17.47    1.07
   3 -14   3   16.39    1.35
   3  14  -3   14.72    1.24
  -3 -14  -3   13.37    1.23
   3  14   3   16.41    1.20
  -3  14  -3   15.65    1.14
  -3 -14   3   15.29    1.12
   3 -14  -3   14.53    1.04
   3 -14  -3   14.82    1.26
   3  14   3   15.20    1.34
  -4 -14  -3    1.62    0.82
  -4  14   3    2.06    0.75
   4 -14   3    3.49    0.74
   4  14  -3    2.95    0.77
   4  14  -3    3.54    0.89
   4 -14   3    2.58    0.92
   4  14  -3    3.07    0.76
   4 -14  -3    2.85    0.80
  -4  14  -3    2.25    0.78
   4  14   3    2.38    0.76
  -4 -14   3    2.75    0.77
   4  14   3    2.81    0.93
   4  14   3    3.78    0.84
   4 -14  -3    2.56    0.93
   5 -14   3    2.71    1.00
   5  14  -3    2.97    0.79
   5  14  -3    2.20    0.81
   5 -14   3    3.03    0.88
   5  14  -3    2.75    0.88
  -5 -14  -3    2.30    0.90
   5 -14  -3    3.98    1.02
   5 -14  -3    2.22    0.84
  -5  14  -3    0.56    0.80
   5  14   3    2.61    0.86
  -5 -14   3    1.64    0.79
   5  14   3    3.55    0.77
   5  14   3    1.50    0.92
   0  15  -3    5.21    0.73
   0  15   3    5.38    0.70
   0  15  -3    4.73    1.11
   0 -15  -3    5.52    0.59
   0 -15  -3    5.32    0.83
   0  15   3    5.89    1.15
   0  15  -3    3.72    0.96
   0 -15   3    6.00    0.53
   0 -15   3    6.22    0.82
   1  15  -3    3.72    0.96
  -1  15   3    4.06    1.15
  -1  15   3    4.78    0.69
   1  15  -3    4.50    0.99
  -1 -15  -3    5.53    0.83
   1 -15   3    4.32    0.82
   1 -15   3    4.75    0.57
  -1  15  -3    4.88    1.04
  -1 -15   3    4.04    0.74
   1  15   3    4.39    0.91
   1 -15  -3    4.38    0.61
   1  15   3    5.04    1.18
   1 -15  -3    4.15    0.78
  -1  15  -3    4.51    0.73
  -2  15   3    9.62    0.88
  -2 -15  -3   10.32    1.03
   2 -15   3    9.65    0.81
   2 -15   3    9.71    1.06
   2  15  -3    7.15    1.13
   2  15  -3    8.45    1.09
  -2  15   3    8.74    1.40
  -2  15  -3    9.36    0.91
  -2 -15   3    9.63    0.89
   2 -15  -3   10.65    0.84
   2  15   3    8.20    1.11
   2  15   3    8.60    1.28
  -2  15  -3    7.64    1.27
   2 -15  -3   11.79    1.11
  -3 -15  -3    6.18    0.95
   3 -15   3    6.06    1.00
   3 -15   3    7.78    0.85
   3  15  -3    7.30    1.00
   3  15  -3    7.51    1.12
  -3  15   3    6.09    0.85
  -3 -15   3    7.58    0.84
   3 -15  -3    6.89    1.01
   3  15   3    5.73    1.13
   3  15   3    8.67    1.06
  -3  15  -3    7.75    0.94
   3 -15  -3    6.59    0.85
   4  15  -3    5.60    0.92
  -4 -15  -3    2.70    0.89
   4 -15   3    2.46    0.75
   4  15  -3    3.49    0.90
   4 -15   3    5.05    1.04
  -4  15   3    3.85    0.85
   4  15  -3    3.12    0.84
   4 -15  -3    2.66    0.83
   4  15   3    3.91    0.86
  -4  15  -3    3.04    0.84
   4 -15  -3    3.31    0.99
   4  15   3    4.07    1.07
  -4 -15   3    3.71    0.84
   5  15  -3    1.59    0.79
   5 -15   3    0.41    0.90
   5  15  -3    2.13    0.94
   5  15  -3    1.91    0.79
  -5 -15  -3    0.13    0.88
   5 -15   3    1.36    0.82
   5 -15  -3    0.96    0.93
   5 -15  -3    1.79    0.88
  -5  15  -3    1.25    0.87
   5  15   3    1.08    0.84
   5  15   3    1.01    0.93
  -5 -15   3    1.88    0.80
   0 -16   3    0.92    0.39
   0 -16  -3    1.40    0.45
   0  16  -3    0.34    0.56
   0  16   3   -0.47    0.90
   0 -16   3    0.36    0.65
   0 -16  -3    1.48    0.70
   0  16  -3    0.96    0.84
   0  16   3    0.60    0.56
   0  16  -3    0.99    0.99
   1  16  -3   14.02    1.41
  -1  16   3   17.73    1.10
   1  16  -3   15.02    1.57
   1 -16   3   15.89    1.25
  -1  16   3   16.07    1.64
   1 -16   3   16.20    0.91
  -1 -16  -3   16.45    1.21
   1  16   3   11.52    1.57
   1 -16  -3   16.66    1.26
   1 -16  -3   17.93    0.98
  -1 -16   3   15.77    1.15
  -1  16  -3   18.71    1.16
  -1  16  -3   16.98    1.67
   1  16   3   15.21    1.34
  -2 -16  -3   12.37    1.10
   2 -16   3   11.67    0.90
   2  16  -3   10.85    1.26
   2 -16   3   12.75    1.22
   2  16  -3    9.49    1.27
  -2  16   3    7.23    1.46
  -2  16   3   11.55    0.98
  -2  16  -3   11.39    1.03
  -2 -16   3    9.87    0.99
   2 -16  -3   12.08    1.16
  -2  16  -3   12.18    1.53
   2 -16  -3   11.40    0.93
   2  16   3   11.77    1.47
   2  16   3   11.48    1.28
   3  16  -3    5.53    1.10
   3  16  -3    4.94    0.98
   3 -16   3    5.09    1.01
  -3 -16  -3    2.86    0.88
  -3  16   3    4.45    0.83
   3 -16   3    5.78    0.79
  -3 -16   3    4.77    0.84
   3  16   3    4.34    1.14
   3  16   3    4.55    0.93
   3 -16  -3    5.49    0.81
  -3  16  -3    4.78    0.84
   3 -16  -3    6.25    1.01
   4  16  -3    2.72    0.96
   4 -16   3    3.31    1.01
  -4 -16  -3    1.63    0.89
  -4  16   3    2.17    0.76
   4 -16   3    3.10    0.80
   4  16  -3    3.47    0.89
   4  16   3    3.18    0.87
   4  16   3    4.29    1.09
  -4  16  -3    2.05    0.82
   4 -16  -3    2.68    0.79
  -4 -16   3    1.12    0.78
   4 -16  -3    2.82    0.93
   0  17  -3    0.73    0.61
   0 -17   3    0.45    0.68
   0 -17   3    1.02    0.42
   0  17  -3   -0.26    0.85
   0 -17  -3   -0.14    0.43
   0  17  -3    0.28    0.99
   0  17   3   -0.48    0.97
   0  17   3    0.53    0.58
   0 -17  -3    0.07    0.68
  -1 -17  -3    3.89    0.82
   1  17  -3    3.28    1.02
   1 -17   3    4.48    0.62
   1 -17   3    2.69    0.79
   1  17  -3    2.94    1.07
  -1  17   3    4.61    1.26
  -1  17   3    2.65    0.65
  -1  17  -3    4.92    1.20
   1  17   3    4.14    1.07
   1  17   3    2.08    1.14
   1  17   3    3.79    0.67
  -1 -17   3    4.04    0.77
  -1  17  -3    3.82    0.75
   1 -17  -3    5.06    0.90
   1 -17  -3    4.75    0.64
  -1 -17   3    4.10    0.51
   2  17  -3    0.83    0.92
  -2  17   3   -0.08    0.61
  -2 -17  -3   -0.13    0.73
   2  17  -3    0.62    0.81
   2 -17   3    0.44    0.74
  -2  17   3    0.20    1.07
   2 -17   3   -0.83    0.52
   2  17   3   -0.67    0.88
  -2  17  -3   -1.11    1.00
   2 -17  -3    0.13    0.73
  -2 -17   3    0.48    0.69
   2  17   3    0.89    0.87
  -2  17  -3    0.49    0.65
   2 -17  -3    0.79    0.57
  -3 -17  -3    0.26    0.80
   3  17  -3   -0.72    0.83
   3 -17   3    0.33    0.64
   3  17  -3    1.45    0.79
   3 -17   3    1.16    0.84
  -3  17   3   -0.56    0.66
   3  17   3   -0.64    0.85
   3 -17  -3    0.38    0.68
   3 -17  -3    0.96    0.81
   3  17   3    0.11    0.83
  -3 -17   3   -0.05    0.69
  -3  17  -3    0.99    0.73
   4 -17   3    1.96    0.93
   4  17  -3   -0.03    0.88
   4 -17   3    1.19    0.72
   4  17  -3    1.59    0.82
  -4 -17  -3    0.42    0.86
  -4  17   3    0.08    0.75
   4  17   3    1.61    0.82
   4 -17  -3    0.91    0.79
  -4  17  -3    1.63    0.87
   4  17   3    1.04    1.03
  -4 -17   3   -0.13    0.75
   4 -17  -3    2.24    0.95
   0  18  -3    1.31    1.08
   0 -18  -3    1.76    0.52
   0  18   3    2.26    0.68
   0 -18   3    2.34    0.80
   0 -18   3    2.21    0.50
   0  18   3    1.04    1.02
   0  18  -3    2.31    0.70
   0 -18  -3    2.31    0.80
   1  18  -3    2.99    1.06
   1  18  -3    1.63    0.91
  -1  18   3   -0.05    0.62
  -1  18   3    0.25    1.01
   1 -18   3    1.54    0.81
  -1 -18  -3    1.75    0.81
   1 -18   3    1.88    0.53
  -1 -18   3    2.05    0.76
   1  18   3    0.53    0.98
   1  18   3    1.31    0.58
   1 -18  -3    1.57    0.57
  -1  18  -3    2.36    1.16
   1 -18  -3    2.57    0.84
  -1 -18   3    1.67    0.44
   1  18   3    0.57    1.02
  -1  18  -3    1.37    0.69
  -2 -18  -3    2.63    0.88
  -2  18   3    1.68    0.71
   2  18  -3    0.68    1.00
  -2  18   3    3.24    1.28
   2  18  -3    3.83    1.09
   2 -18   3    2.47    0.64
   2 -18   3    2.38    0.86
  -2  18  -3    2.15    0.76
   2 -18  -3    1.56    0.64
  -2  18  -3    2.17    1.12
  -2 -18   3    2.31    0.79
   2  18   3    2.12    1.03
   2  18   3    2.81    1.25
   2 -18  -3    3.78    0.93
  -3 -18  -3    1.59    0.87
  -3  18   3    2.75    0.76
   3 -18   3    2.85    0.75
   3 -18   3    3.27    0.99
   3  18  -3    2.78    1.07
   3  18  -3    3.40    0.94
   3  18   3    4.04    1.21
  -3 -18   3    2.30    0.81
   3 -18  -3    2.81    0.80
   3  18   3    3.69    1.06
  -3  18  -3    3.10    0.83
   3 -18  -3    2.08    0.93
   0  19  -3    4.68    1.27
   0 -19   3    5.94    0.94
   0 -19  -3    5.72    0.66
   0  19   3    4.18    0.77
   0  19  -3    4.94    0.83
   0 -19  -3    4.40    0.93
   0  19   3    5.26    1.23
   0 -19   3    5.17    0.64
  -1 -19  -3   -0.06    0.78
  -1  19   3    1.34    1.19
   1  19  -3    1.29    1.11
  -1 -19  -3    1.70    0.52
   1  19  -3    0.38    1.08
   1 -19   3   -0.20    0.75
   1 -19   3    0.42    0.50
   1  19  -3    0.82    0.67
  -1  19   3    0.37    0.67
   1 -19  -3    1.64    0.84
  -1  19  -3   -0.34    1.15
   1  19   3    1.23    1.11
   1 -19  -3    0.71    0.57
  -1 -19   3   -0.15    0.42
  -1  19  -3    0.62    0.68
   1  19   3    1.46    0.66
   1  19   3    0.10    1.01
  -1 -19   3    0.77    0.74
   2  19  -3    1.90    1.17
   2  19  -3    1.62    1.05
   2 -19   3    2.22    0.66
  -2 -19  -3    2.30    0.89
  -2  19   3    1.55    0.71
   2 -19   3    4.12    0.98
  -2  19   3    0.44    1.12
  -2  19  -3    1.22    0.75
  -2  19  -3    2.44    1.28
   2  19   3    2.05    1.05
   2 -19  -3    1.45    0.84
  -2 -19   3    2.18    0.82
   2 -19  -3    2.63    0.68
   2  19   3    1.81    1.24
   3  19  -3    4.44    1.19
   3  19  -3    4.73    1.16
   3 -19   3    5.52    1.13
  -3  19   3    2.58    0.85
  -3 -19  -3    3.25    1.00
   3 -19   3    4.79    0.83
   3  19   3    4.11    1.32
   3 -19  -3    5.27    0.89
   3 -19  -3    4.91    1.06
   3  19   3    4.04    1.18
  -3  19  -3    3.26    0.90
  -3 -19   3    4.93    0.94
   0  20  -3    1.34    1.24
   0 -20  -3    0.44    0.50
   0 -20  -3   -0.34    0.79
   0 -20   3   -0.52    0.73
   0 -20   3   -0.12    0.49
   0  20   3    1.09    1.19
   0  20   3    1.09    0.70
   0  20  -3   -0.29    0.69
   1 -20   3    2.16    0.63
   1 -20   3    2.78    0.90
  -1 -20  -3    0.84    0.88
   1  20  -3    1.83    0.76
   1  20  -3    1.87    1.28
  -1 -20  -3    2.27    0.58
   1  20  -3   -0.58    1.01
  -1  20   3    1.76    1.21
  -1  20   3    2.15    0.74
  -1  20  -3    3.25    1.31
  -1  20  -3    2.96    0.81
   1  20   3    1.81    0.70
  -1 -20   3    2.71    0.88
   1  20   3    3.22    1.25
  -1 -20   3    3.05    0.53
   1 -20  -3    2.51    0.67
   1 -20  -3    3.53    0.92
   2  20  -3    3.99    1.14
   2  20  -3    2.56    1.22
   2 -20   3    2.32    0.69
   2 -20   3    3.35    0.97
  -2 -20  -3    1.43    0.86
  -2  20   3    1.95    0.78
   2  20   3    2.85    1.17
  -2  20  -3    0.04    1.24
   2 -20  -3    2.17    0.93
  -2  20  -3    1.39    0.81
   2 -20  -3    2.07    0.72
  -2 -20   3    3.22    0.90
   2  20   3    0.27    1.24
   0   0   4  639.07   21.35
   0   0  -4  634.49   21.35
  -1   0  -4  250.28    7.06
   1   0   4  252.56    7.48
  -1   0   4  249.28    8.36
   1   0  -4  252.58    8.12
   1   0   4  266.47    7.72
  -1   0  -4  244.40    8.46
  -1   0  -4  244.42    8.05
   1   0   4  255.93    8.06
  -1   0  -4  245.06    7.49
   1   0   4  246.51    7.76
  -1   0   4  253.00    7.48
   1   0  -4  247.45    8.37
   1   0   4  245.36    8.46
   1   0  -4  246.40    7.49
  -1   0  -4  235.04    7.70
   1   0   4  245.37    7.05
  -2   0  -4  143.44    4.77
  -2   0  -4  144.19    5.08
   2   0   4  139.90    4.46
   2   0  -4  148.42    4.54
   2   0  -4  141.28    4.85
   2   0   4  142.62    5.07
   2   0  -4  142.93    4.96
   2   0   4  148.09    4.26
  -2   0  -4  142.84    4.49
   2   0  -4  143.88    4.48
  -2   0   4  143.52    4.47
   2   0   4  143.64    4.63
  -2   0  -4  144.85    4.63
   2   0   4  143.54    4.76
  -2   0   4  140.55    4.95
  -2   0   4  151.90    4.86
   3   0   4    1.65    0.49
  -3   0  -4    2.32    0.46
   3   0  -4    2.53    0.45
   3   0  -4    2.70    0.53
   3   0   4    2.98    0.48
  -3   0   4    2.86    0.45
  -3   0  -4    4.18    0.46
   3   0  -4    3.00    0.46
   3   0  -4    2.42    0.51
   4   0   4    0.49    0.53
   4   0  -4    1.32    0.53
   4   0   4    0.55    0.47
   4   0  -4   -0.20    0.53
   4   0  -4    0.37    0.47
   4   0   4    0.11    0.48
   5   0  -4    3.09    0.74
   5   0  -4    2.59    0.66
   5   0   4    2.34    0.73
   5   0   4    2.69    0.60
   5   0  -4    3.13    0.64
   5   0   4    2.37    0.65
   6   0  -4    7.29    0.93
   6   0  -4    7.00    0.85
   6   0  -4    5.78    0.86
   6   0   4    6.56    0.80
   6   0   4    7.37    0.98
   6   0   4    4.98    0.78
   7   0  -4    0.11    0.75
   7   0   4    1.35    0.76
   7   0   4    2.32    0.74
   7   0   4    1.07    0.61
   7   0  -4    0.83    0.64
   7   0  -4   -0.04    0.66
   0  -1  -4    3.63    0.31
   0   1  -4    2.32    0.24
   0  -1   4    3.50    0.28
   0   1  -4    2.29    0.22
   0   1  -4    2.21    0.16
   0   1  -4    2.20    0.23
   0   1   4    2.74    0.22
   0  -1  -4    2.93    0.26
   0   1   4    0.83    0.29
   0  -1   4    2.25    0.26
   0  -1   4    2.26    0.21
   1   1  -4   28.74    1.01
   1  -1   4   27.44    0.98
   1   1  -4   28.40    0.99
   1  -1   4   28.91    0.97
  -1  -1  -4   27.87    1.01
  -1  -1  -4   29.53    0.98
   1   1  -4   29.76    1.08
   1  -1   4   29.52    1.05
   1  -1   4   28.86    0.98
  -1   1   4   28.65    1.05
   1  -1   4   27.83    1.17
  -1   1   4   30.13    0.99
  -1  -1  -4   28.91    1.17
   1   1   4   28.82    0.98
   1   1   4   29.19    1.09
   1  -1  -4   28.22    1.07
  -1   1  -4   28.30    1.19
  -1  -1   4   29.18    0.97
  -1   1  -4   29.06    1.00
   1   1   4   27.09    1.16
  -1  -1   4   27.93    1.02
  -1   1  -4   28.44    0.98
  -1   1  -4   29.62    0.97
   1  -1  -4   28.17    0.98
  -1   1  -4   28.80    1.05
   1   1   4   28.10    1.03
   1  -1  -4   28.06    0.93
  -1  -1   4   29.02    1.10
   1   1   4   26.96    0.95
  -2   1   4  186.77    5.55
   2  -1   4  183.97    6.29
  -2   1   4  176.35    6.17
   2   1  -4  163.13    6.00
  -2  -1  -4  167.04    5.72
  -2  -1  -4  183.21    5.57
  -2  -1  -4  179.92    5.95
   2   1  -4  177.60    5.55
   2  -1   4  187.18    5.28
   2  -1   4  183.04    5.93
   2   1  -4  180.98    6.16
  -2  -1  -4  185.36    6.29
   2  -1   4  179.92    5.55
   2   1   4  190.50    5.75
   2  -1  -4  181.96    5.63
   2   1   4  182.14    6.28
   2  -1  -4  178.47    5.56
   2   1   4  180.13    5.54
  -2   1  -4  163.50    5.71
  -2   1  -4  189.81    5.93
   2  -1  -4  178.97    6.01
  -2  -1   4  185.86    6.17
   2  -1  -4  182.93    6.19
  -2  -1   4  172.01    6.01
   2   1   4  181.49    5.94
  -2   1  -4  186.87    5.58
  -2   1  -4  181.19    5.27
  -2   1  -4  179.69    6.29
  -2  -1   4  181.06    5.55
   3   1  -4    3.48    0.55
   3   1  -4    4.73    0.56
   3  -1   4    3.48    0.53
   3  -1   4    3.46    0.58
   3   1  -4    3.88    0.51
  -3   1   4    4.73    0.51
   3   1  -4    4.19    0.47
  -3  -1  -4    5.12    0.50
   3  -1   4    3.96    0.47
   3  -1  -4    4.61    0.49
  -3  -1   4    5.26    0.51
  -3   1  -4    3.21    0.50
   3  -1  -4    4.57    0.59
  -3   1  -4    4.16    0.48
   3  -1  -4    4.83    0.57
   3   1   4    3.80    0.56
   3   1   4    4.37    0.47
   3  -1  -4    4.01    0.51
   3   1   4    4.49    0.52
   4   1  -4   11.39    0.96
   4  -1   4   10.63    1.04
   4   1  -4   11.97    0.91
   4   1  -4   11.86    0.89
   4  -1   4   11.50    0.88
   4  -1   4   12.76    0.86
   4  -1  -4   10.46    0.92
  -4   1  -4   11.57    0.97
   4  -1  -4   11.21    0.96
   4   1   4   11.87    0.82
   4   1   4   10.29    0.83
   4  -1  -4   13.52    0.98
   4   1   4   12.45    1.04
   5  -1   4   11.19    0.93
   5  -1   4   10.33    0.93
   5  -1   4   10.33    1.04
   5   1  -4    9.13    0.94
   5   1  -4   10.34    0.98
   5   1  -4   11.03    1.01
   5   1   4   10.41    0.87
   5   1   4   11.26    0.94
   5  -1  -4    9.20    0.97
   5  -1  -4   13.00    1.04
   5  -1  -4    9.34    0.92
   5   1   4    9.96    1.03
   6  -1   4   -0.42    0.57
   6   1  -4   -0.12    0.60
   6  -1   4    0.69    0.67
   6   1  -4    0.22    0.56
   6   1  -4    0.82    0.62
   6  -1   4    0.60    0.59
   6   1   4    0.15    0.51
   6   1   4    0.16    0.61
   6  -1  -4    0.96    0.64
   6  -1  -4    1.55    0.75
   6  -1  -4    0.94    0.61
   6   1   4    0.43    0.58
   7  -1   4    1.22    0.64
   7   1  -4    1.27    0.74
   7   1  -4    0.50    0.75
   7  -1   4    0.72    0.68
   7  -1   4    2.24    0.83
   7   1  -4    2.84    0.72
   7   1   4    1.72    0.67
   7   1   4    1.48    0.78
   7  -1  -4    0.52    0.76
   7  -1  -4    2.83    0.88
   7  -1  -4    1.43    0.72
   7   1   4    2.65    0.71
   0  -2  -4  140.35    4.32
   0  -2  -4  136.47    4.63
   0   2  -4  137.62    4.28
   0   2  -4  134.03    4.41
   0  -2   4  136.49    4.27
   0   2  -4  137.80    4.60
   0  -2   4  127.78    4.60
   0  -2   4  134.21    4.42
  -1   2   4   34.27    1.05
   1  -2   4   32.71    1.08
   1   2  -4   29.21    1.15
  -1  -2  -4   30.00    1.12
   1  -2   4   30.33    1.17
   1  -2   4   30.30    1.05
  -1   2   4   31.99    1.17
  -1  -2  -4   29.88    1.25
  -1  -2  -4   30.89    1.04
   1   2  -4   28.99    1.04
   1  -2   4   27.92    1.27
  -1   2  -4   30.65    1.06
  -1  -2   4   29.05    1.19
  -1   2  -4   29.87    1.29
   1  -2  -4   29.01    1.06
  -1  -2   4   28.92    1.04
   1   2   4   29.33    0.99
   1   2   4   29.18    1.06
  -1  -2   4   29.59    1.09
  -1  -2   4   28.01    1.10
   1  -2  -4   31.54    1.17
  -1   2  -4   31.16    1.07
   1   2   4   29.16    1.14
  -1   2  -4   30.89    1.20
   1   2   4   29.08    1.26
  -2   2   4   36.07    1.27
   2  -2   4   35.20    1.53
  -2   2   4   35.54    1.41
   2  -2   4   38.54    1.32
  -2  -2  -4   36.70    1.35
   2   2  -4   33.76    1.36
   2  -2   4   35.42    1.30
  -2   2   4   37.71    1.30
  -2  -2  -4   35.83    1.31
  -2  -2  -4   35.94    1.53
   2  -2   4   35.37    1.47
   2  -2   4   35.97    1.32
   2   2  -4   36.86    1.42
   2   2  -4   35.21    1.28
  -2   2  -4   34.83    1.37
  -2   2  -4   36.40    1.56
  -2   2  -4   34.36    1.27
   2   2   4   36.36    1.34
  -2   2  -4   36.61    1.32
   2   2   4   34.13    1.41
  -2  -2   4   38.24    1.32
   2   2   4   35.12    1.27
   2  -2  -4   34.28    1.31
   2   2   4   35.08    1.51
  -2  -2   4   36.26    1.38
  -2  -2   4   34.08    1.43
   2  -2  -4   35.11    1.42
   3  -2   4   32.24    1.31
   3   2  -4   30.33    1.37
   3   2  -4   32.00    1.36
  -3   2   4   32.84    1.29
   3  -2   4   32.22    1.55
  -3   2   4   33.52    1.44
   3   2  -4   31.39    1.33
   3  -2   4   32.98    1.36
   3   2   4   31.75    1.27
   3  -2  -4   31.58    1.41
   3  -2  -4   32.65    1.43
   3  -2  -4   33.82    1.36
   3   2   4   32.20    1.33
  -3   2  -4   29.98    1.35
   3   2   4   31.06    1.50
  -3  -2   4   33.59    1.42
   4  -2   4   15.93    1.21
   4   2  -4   15.05    1.07
   4   2  -4   16.61    1.01
   4   2  -4   15.62    1.00
   4  -2   4   17.46    1.03
   4  -2   4   17.56    0.99
   4  -2  -4   16.91    1.12
   4  -2  -4   15.16    0.99
  -4   2  -4   17.98    1.11
   4   2   4   15.36    1.14
   4  -2  -4   15.72    1.06
   4   2   4   16.73    0.95
   4   2   4   15.18    0.93
   5   2  -4   10.52    0.95
   5   2  -4    8.82    0.94
   5   2  -4    9.97    0.95
   5  -2   4   10.46    0.95
   5  -2   4   10.63    0.86
   5  -2   4    9.51    1.03
   5  -2  -4    9.52    0.97
   5  -2  -4    9.65    0.97
   5   2   4    9.73    0.85
   5  -2  -4    8.97    0.94
   5   2   4    9.51    0.99
   5   2   4    9.39    0.84
  -5   2  -4   10.26    0.96
   6  -2   4   13.21    1.05
   6   2  -4   12.87    1.07
   6  -2   4   11.51    0.95
   6   2  -4   10.32    0.99
   6   2  -4   11.29    1.07
   6  -2   4    9.80    1.12
   6  -2  -4   10.24    1.07
   6   2   4   11.83    0.94
   6  -2  -4   10.98    1.08
   6   2   4   12.49    1.18
   6   2   4   11.51    0.93
   6  -2  -4   11.25    1.08
   7  -2   4    0.76    0.69
   7   2  -4    1.17    0.75
   7   2  -4    0.90    0.62
   7  -2   4    1.17    0.81
   7  -2   4    0.97    0.68
   7   2  -4    0.76    0.68
   7   2   4    1.01    0.74
   7   2   4    0.84    0.63
   7  -2  -4   -0.03    0.72
   7   2   4    0.91    0.59
   7  -2  -4    1.02    0.69
   7  -2  -4    0.01    0.75
   0   3   4    7.48    0.31
   0  -3   4    7.49    0.46
   0  -3  -4    6.78    0.62
   0  -3  -4    7.83    0.56
   0   3   4    8.32    0.58
   0  -3   4    7.42    0.40
   0   3  -4    7.73    0.41
   0  -3  -4    7.51    0.52
   0   3  -4    7.10    0.49
   0  -3   4    7.14    0.48
   0   3   4    7.88    0.54
   0  -3   4    8.14    0.27
   0   3  -4    7.07    0.45
  -1   3   4   91.27    2.68
   1   3  -4   90.41    2.98
  -1  -3  -4   86.86    2.71
  -1  -3  -4   85.58    2.73
  -1   3   4   87.41    3.02
  -1  -3  -4   86.51    2.95
  -1  -3  -4   79.19    3.13
  -1  -3  -4   84.23    3.11
   1  -3   4   83.05    2.60
   1  -3   4   82.06    3.09
   1  -3   4   83.90    2.68
   1   3  -4   84.82    2.81
   1   3  -4   85.47    2.92
   1   3  -4   83.95    2.64
   1  -3   4   89.07    2.90
  -1  -3   4   89.58    2.66
  -1   3  -4   88.51    3.11
  -1   3  -4   84.47    2.60
   1  -3  -4   87.75    2.54
  -1   3  -4   86.55    2.92
   1  -3  -4   84.94    2.69
  -1   3  -4   86.05    2.68
   1   3   4   85.33    2.99
   1   3   4   77.17    2.74
  -1  -3   4   85.77    2.93
   1  -3  -4   83.42    3.02
   1   3   4   86.47    2.76
  -1  -3   4   91.85    2.97
   2  -3   4   14.34    0.90
  -2  -3  -4   14.69    0.73
   2  -3   4   14.93    0.81
   2  -3   4   15.92    0.74
  -2   3   4   17.33    0.75
   2  -3   4   15.81    0.69
   2   3  -4   14.84    0.71
   2  -3   4   15.58    0.94
  -2  -3  -4   15.64    0.76
   2   3  -4   15.68    0.78
  -2   3   4   15.29    0.70
  -2  -3  -4   14.83    0.91
  -2   3   4   15.22    0.81
   2   3   4   14.20    0.73
   2   3   4   14.86    0.90
   2  -3  -4   15.91    0.76
   2   3   4   14.81    0.69
  -2  -3   4   14.98    0.75
  -2  -3   4   15.46    0.74
   2  -3  -4   17.11    0.77
  -2  -3   4   15.12    0.87
  -2   3  -4   15.42    0.80
   2   3   4   14.32    0.82
  -2   3  -4   13.90    0.74
   2  -3  -4   13.75    0.81
  -2  -3   4   13.77    0.75
   3   3  -4   12.47    0.78
   3  -3   4   12.38    0.70
   3  -3   4   12.13    0.80
   3  -3   4   12.32    0.96
   3   3  -4   10.74    0.79
  -3   3   4   11.68    0.75
   3   3  -4   11.99    0.79
   3   3   4   12.08    0.72
   3  -3  -4   13.12    0.85
   3   3   4   13.05    0.75
   3  -3  -4   13.54    0.91
  -3  -3   4   12.93    0.86
   3  -3  -4   12.02    0.85
  -3   3  -4   12.76    0.89
   3   3   4   14.30    0.96
   4  -3   4   24.56    1.17
   4  -3   4   24.44    1.24
   4   3  -4   23.74    1.25
   4   3  -4   25.60    1.32
   4  -3   4   23.74    1.46
  -4   3   4   23.11    1.19
   4   3  -4   25.86    1.24
   4  -3  -4   25.96    1.37
  -4   3  -4   24.86    1.27
   4  -3  -4   26.33    1.29
   4  -3  -4   23.05    1.24
   4   3   4   23.45    1.18
   4   3   4   24.85    1.40
   4   3   4   23.31    1.14
   5  -3   4    4.82    0.79
   5   3  -4    5.15    0.79
   5  -3   4    5.26    0.88
   5   3  -4    6.59    0.78
   5  -3   4    3.96    0.65
   5   3  -4    5.55    0.72
   5   3   4    4.89    0.69
   5  -3  -4    5.37    0.82
   5   3   4    4.71    0.82
   5   3   4    4.58    0.65
   5  -3  -4    5.03    0.79
  -5   3  -4    6.17    0.82
   5  -3  -4    5.51    0.83
   6   3  -4    8.53    0.89
   6  -3   4    8.31    0.87
   6  -3   4    8.53    0.95
   6  -3   4    9.94    1.12
   6   3  -4    7.94    0.94
   6   3  -4    9.72    0.94
   6  -3  -4   10.42    1.05
   6   3   4    9.31    1.05
   6  -3  -4    7.45    0.98
   6   3   4    8.86    0.89
  -6   3  -4    7.03    0.94
   6  -3  -4    9.24    1.02
   6   3   4    8.15    0.87
   7  -3   4   -0.03    0.69
   7  -3   4    1.95    0.86
   7   3  -4    1.72    0.67
   7   3  -4    0.43    0.74
   7   3  -4    1.13    0.65
   7  -3   4   -0.28    0.59
   7   3   4    1.40    0.64
   7  -3  -4    0.58    0.81
   7   3   4    0.59    0.61
   7   3   4    1.59    0.77
   7  -3  -4    0.68    0.73
   7  -3  -4    0.40    0.77
   0  -4   4  178.18    5.60
   0  -4  -4  171.96    6.04
   0   4   4  170.35    5.66
   0  -4  -4  176.71    5.65
   0   4   4  174.40    4.98
   0   4   4  177.98    6.05
   0  -4  -4  164.01    5.96
   0   4  -4  182.81    6.00
   0  -4   4  182.55    5.77
   0   4  -4  179.67    5.64
   0  -4   4  176.54    5.26
   0   4  -4  177.49    5.80
   0  -4   4  171.42    6.00
   1  -4   4   28.66    1.17
  -1  -4  -4   28.57    1.06
   1   4  -4   29.45    1.13
   1  -4   4   27.51    1.04
   1  -4   4   28.72    1.23
  -1  -4  -4   28.93    1.01
  -1   4   4   28.41    0.98
  -1   4   4   27.49    1.16
  -1   4   4   28.32    0.98
   1   4  -4   29.05    1.08
  -1  -4  -4   29.81    1.15
   1  -4   4   27.77    1.20
  -1  -4  -4   26.84    1.24
   1  -4   4   28.75    1.00
   1   4  -4   29.24    1.12
   1   4  -4   28.03    0.95
  -1  -4   4   29.42    1.10
  -1   4  -4   28.72    1.24
   1   4   4   26.70    1.19
  -1   4  -4   27.76    1.20
   1   4   4   27.85    1.05
   1   4   4   27.63    1.11
  -1   4  -4   28.24    1.04
   1  -4  -4   27.15    1.15
   1  -4  -4   25.73    1.00
   1   4   4   31.62    1.31
  -1  -4   4   29.06    0.97
   1  -4  -4   27.53    1.31
  -1   4  -4   28.77    0.98
  -1  -4   4   27.96    1.11
   1  -4  -4   30.00    0.97
   2   4  -4   43.63    1.67
   2  -4   4   42.91    1.78
  -2   4   4   45.32    1.71
   2   4  -4   43.97    1.48
   2  -4   4   42.92    1.53
  -2  -4  -4   42.66    1.64
   2  -4   4   40.37    1.80
  -2  -4   4   43.08    1.66
  -2  -4   4   45.30    1.54
   2   4   4   43.32    1.66
   2   4   4   45.36    1.49
   2  -4  -4   43.61    1.49
  -2   4  -4   44.19    1.54
  -2   4  -4   42.81    1.55
   2   4   4   42.96    1.51
   2  -4  -4   41.02    1.55
   2  -4  -4   41.94    1.72
  -2  -4   4   42.79    1.64
   3   4  -4   13.92    0.81
   3  -4   4   13.66    1.03
   3   4  -4   15.51    0.94
   3  -4   4   15.02    0.80
   3  -4   4   14.95    0.93
  -3   4   4   14.83    0.82
   3  -4  -4   14.47    0.89
   3   4   4   15.00    1.05
  -3   4  -4   14.04    0.93
   3   4   4   13.96    0.78
   3  -4  -4   14.02    0.98
  -3  -4   4   15.74    0.91
   3   4   4   16.23    0.84
   4  -4   4    0.26    0.46
   4   4  -4    0.49    0.47
  -4   4   4    0.16    0.47
   4   4  -4    1.20    0.57
   4  -4   4    0.79    0.57
   4  -4   4    1.70    0.66
   4   4  -4    0.36    0.50
   4   4   4    0.95    0.44
   4  -4  -4    0.51    0.59
  -4   4  -4    0.03    0.55
   4   4   4    0.18    0.55
   4  -4  -4    0.67    0.57
   4  -4  -4    0.13    0.54
   4   4   4    0.80    0.43
   5   4  -4    2.97    0.63
   5   4  -4    0.94    0.64
   5  -4   4    1.24    0.71
   5  -4   4    1.27    0.74
  -5   4   4    2.47    0.62
   5  -4   4    2.74    0.63
   5   4  -4    2.01    0.60
   5  -4  -4    2.55    0.74
   5   4   4    1.49    0.55
   5   4   4    2.88    0.59
   5   4   4    1.50    0.67
   5  -4  -4    1.57    0.61
   5  -4  -4    2.06    0.70
  -5   4  -4    1.69    0.63
   6  -4   4    0.03    0.72
   6   4  -4    1.03    0.58
   6   4  -4    0.15    0.65
   6  -4   4    0.06    0.56
   6  -4   4    0.33    0.66
   6   4  -4    0.92    0.60
   6  -4  -4    0.65    0.68
   6  -4  -4    0.21    0.72
   6  -4  -4    1.10    0.68
   6   4   4    0.42    0.51
   6   4   4    0.69    0.54
  -6   4  -4    0.50    0.66
   6   4   4    0.12    0.68
   7   4  -4    0.02    0.69
   7  -4   4    1.46    0.75
   7  -4   4    0.81    0.84
   7  -4   4    0.03    0.66
   7   4  -4    1.96    0.72
   7   4  -4    1.53    0.67
   7   4   4    1.36    0.63
   7  -4  -4    0.23    0.73
   7   4   4    1.65    0.69
   7  -4  -4    0.68    0.81
   7  -4  -4    1.13    0.79
   7   4   4    0.69    0.77
   0  -5  -4   51.52    1.87
   0  -5   4   51.56    1.81
   0   5   4   50.64    1.89
   0   5  -4   53.62    1.89
   0   5  -4   50.89    1.84
   0  -5  -4   50.73    1.92
   0   5   4   50.39    1.55
   0  -5   4   52.65    1.58
   0  -5   4   51.51    1.80
   0   5   4   44.18    2.03
   0   5  -4   53.12    1.87
   0  -5  -4   51.25    2.04
   0   5   4   53.02    1.96
   0  -5   4   51.10    1.88
   1  -5   4   11.66    0.58
  -1  -5  -4   12.70    0.66
   1   5  -4   11.78    0.62
   1  -5   4   11.97    0.70
   1   5  -4   12.42    0.54
  -1   5   4   11.85    0.71
   1  -5   4   12.46    0.78
   1   5  -4   12.90    0.72
   1  -5   4   11.74    0.74
   1   5  -4   12.40    0.65
  -1   5   4   12.59    0.59
  -1  -5  -4   12.51    0.59
  -1   5   4   12.28    0.55
  -1  -5  -4   11.94    0.80
  -1  -5  -4   12.07    0.75
   1  -5   4   13.14    0.75
  -1   5  -4   11.73    0.78
  -1  -5   4   12.70    0.65
  -1  -5   4   12.31    0.68
   1   5   4   11.92    0.87
   1  -5  -4   12.00    0.70
  -1   5  -4   12.87    0.52
  -1   5  -4   11.57    0.75
  -1  -5   4   11.60    0.64
   1   5   4   10.51    0.80
   1   5   4   10.54    0.71
  -1  -5   4   11.90    0.51
   1  -5  -4   12.15    0.93
   1  -5  -4   13.16    0.59
   1  -5  -4   11.41    0.56
   1   5   4   12.18    0.66
  -1   5  -4   11.53    0.68
   2   5  -4   28.67    1.03
   2   5  -4   26.61    1.09
   2  -5   4   27.17    1.34
   2   5  -4   26.91    1.20
  -2  -5  -4   25.98    1.29
   2  -5   4   29.51    1.13
  -2  -5   4   27.43    1.17
   2   5   4   26.32    1.11
   2   5   4   27.56    1.05
   2  -5  -4   27.45    1.13
   2   5   4   25.80    1.19
  -2   5  -4   25.71    1.31
  -2  -5   4   29.36    1.23
   2  -5  -4   27.36    1.08
  -2   5  -4   28.15    1.15
   2  -5  -4   28.92    1.27
  -2  -5   4   28.19    1.10
  -2   5  -4   28.18    1.10
   3   5  -4    7.87    0.69
   3  -5   4    9.31    0.74
   3   5  -4    9.50    0.65
   3  -5   4    9.69    0.67
  -3   5   4    9.52    0.70
   3  -5   4    9.09    0.85
  -3  -5   4   11.19    0.76
  -3   5  -4   10.13    0.83
   3   5   4   10.85    0.59
   3   5   4    9.93    0.68
   3  -5  -4    9.19    0.76
   3  -5  -4   10.16    0.85
   3   5   4    9.87    0.65
  -3  -5   4   10.16    0.70
   4   5  -4    8.95    0.79
   4  -5   4    9.66    0.80
   4  -5   4    9.17    0.86
  -4   5   4   10.22    0.85
   4  -5   4    8.98    0.98
   4   5  -4    9.69    0.87
  -4  -5   4    9.85    0.93
   4   5   4    8.21    0.96
   4  -5  -4    9.10    0.91
  -4   5  -4    8.90    0.86
   4  -5  -4    9.25    0.85
   4   5   4   10.09    0.75
   4   5   4    8.19    0.74
   4  -5  -4    8.10    0.86
   5   5  -4    3.96    0.73
   5  -5   4    4.14    0.69
   5   5  -4    4.64    0.77
   5   5  -4    5.59    0.73
   5  -5   4    3.77    0.87
  -5   5   4    6.14    0.75
   5  -5   4    5.88    0.84
   5  -5  -4    5.19    0.79
   5   5   4    5.54    0.90
   5   5   4    4.81    0.66
  -5   5  -4    4.72    0.79
   5  -5  -4    3.89    0.82
   5  -5  -4    4.21    0.82
   5   5   4    4.28    0.68
   6   5  -4   13.08    1.18
   6  -5   4   12.05    1.15
   6   5  -4   12.11    1.02
   6   5  -4   12.18    0.95
   6  -5   4   12.73    1.29
   6  -5   4   12.34    1.04
   6  -5  -4   11.44    1.14
   6   5   4   12.79    0.95
   6  -5  -4   12.73    1.24
   6   5   4   13.56    1.02
   6  -5  -4   11.56    1.11
   6   5   4   13.37    1.30
  -6   5  -4   12.50    1.14
   7  -5   4    1.89    0.94
   7   5  -4    0.97    0.64
   7  -5   4    1.31    0.72
   7   5  -4    2.13    0.69
   7  -5   4    2.52    0.84
   7   5   4    2.26    0.66
   7  -5  -4    1.97    0.84
   7  -5  -4    0.19    0.81
   7   5   4    2.20    0.84
   7   5   4    1.05    0.58
  -7   5  -4   -0.12    0.76
   7  -5  -4    1.54    0.80
   0   6  -4   59.62    2.15
   0  -6   4   56.83    1.79
   0  -6  -4   51.90    2.25
   0   6   4   57.99    2.19
   0  -6  -4   57.61    2.17
   0  -6   4   57.68    2.13
   0  -6   4   59.18    2.07
   0   6  -4   59.37    2.13
   0   6   4   56.88    2.15
   0  -6   4   61.07    2.06
   0  -6  -4   58.51    2.12
   0   6  -4   56.41    2.12
   0   6   4   57.41    1.77
  -1   6   4  133.23    3.90
   1  -6   4  134.40    4.10
   1   6  -4  134.67    4.52
   1  -6   4  137.84    4.47
   1   6  -4  131.68    4.14
   1  -6   4  124.66    4.69
   1   6  -4  129.73    4.36
   1  -6   4  133.03    4.56
   1   6  -4  143.62    4.65
  -1  -6  -4  130.66    4.70
  -1  -6  -4  134.91    4.31
   1   6   4  125.12    4.64
   1  -6  -4  136.80    3.91
   1   6   4  134.95    4.37
   1  -6  -4  135.88    4.13
  -1   6  -4  127.20    4.49
   1  -6  -4  129.16    4.66
  -1  -6   4  133.86    4.08
  -1  -6   4  136.98    4.50
  -1   6  -4  140.04    4.07
  -1  -6   4  128.49    4.60
  -1   6  -4  131.89    3.98
  -2   6   4   23.74    1.03
   2  -6   4   24.35    1.26
   2   6  -4   24.75    1.07
   2  -6   4   25.28    1.06
  -2  -6  -4   24.27    1.23
   2   6  -4   24.20    1.13
   2   6  -4   24.85    0.95
   2   6   4   21.84    1.06
   2   6   4   24.89    1.02
  -2  -6   4   25.94    1.01
  -2   6  -4   24.36    1.31
  -2  -6   4   23.70    1.10
   2  -6  -4   24.67    1.20
  -2   6  -4   26.18    1.02
   2  -6  -4   22.70    1.04
   2   6   4   24.75    1.20
  -2   6  -4   24.58    1.11
   3  -6   4    1.30    0.54
   3   6  -4    0.99    0.44
   3   6  -4    1.64    0.39
   3   6  -4    1.50    0.44
   3  -6   4    2.01    0.61
  -3  -6  -4    1.35    0.59
   3   6   4    2.10    0.44
   3   6   4    1.77    0.46
   3   6   4    1.92    0.37
  -3   6  -4    1.57    0.49
   3  -6  -4    2.17    0.53
  -3  -6   4    1.41    0.45
   3  -6  -4    1.60    0.54
   4   6  -4    1.90    0.56
  -4  -6  -4    1.95    0.76
   4   6  -4    1.04    0.49
  -4   6   4    1.16    0.53
   4  -6   4    1.50    0.64
   4  -6   4    2.29    0.75
   4  -6   4    2.49    0.55
  -4   6  -4    0.50    0.61
  -4  -6   4    1.58    0.51
   4   6   4    1.30    0.54
   4   6   4    2.77    0.52
   4   6   4    1.97    0.43
   4  -6  -4    1.00    0.59
   4  -6  -4    0.38    0.63
   4  -6  -4    1.89    0.67
  -4   6  -4    2.00    0.67
   5   6  -4   22.76    1.33
   5  -6   4   21.62    1.50
   5  -6   4   21.83    1.31
  -5   6   4   21.76    1.27
   5   6  -4   22.34    1.17
   5  -6   4   21.39    1.22
  -5   6  -4   22.49    1.37
   5   6   4   21.41    1.24
   5  -6  -4   22.12    1.47
  -5  -6   4   22.40    1.33
   5  -6  -4   22.17    1.35
   5   6   4   22.27    1.08
   5   6   4   22.55    1.53
   5  -6  -4   20.76    1.25
   5   6   4   20.79    1.14
   6   6  -4    2.23    0.71
   6  -6   4    2.11    0.86
   6  -6   4    1.81    0.63
   6  -6   4    2.44    0.76
   6   6  -4    1.68    0.63
  -6   6   4    2.43    0.69
  -6  -6   4    2.13    0.70
   6  -6  -4    2.07    0.86
   6   6   4    2.51    0.67
   6  -6  -4    2.91    0.85
   6   6   4    2.31    0.83
  -6   6  -4    1.37    0.71
   6   6   4    2.05    0.59
   6   6   4    1.79    0.55
   6  -6  -4    1.94    0.75
   7   6  -4    0.86    0.72
   7  -6   4    0.68    0.84
   7  -6   4    0.83    0.68
   7   6  -4    1.55    0.65
   7  -6   4   -0.53    0.83
   7   6   4   -0.40    0.57
   7  -6  -4    1.74    0.79
   7   6   4    1.65    0.66
  -7  -6   4    1.23    0.75
  -7   6  -4   -0.61    0.72
   7   6   4    1.10    0.62
   7  -6  -4    1.14    0.84
   7  -6  -4    1.30    0.92
   0   7   4    3.62    0.62
   0  -7  -4    4.16    0.49
   0  -7  -4    3.67    0.54
   0   7  -4    4.62    0.46
   0  -7   4    3.70    0.46
   0   7   4    3.19    0.74
   0   7  -4    4.29    0.58
   0   7   4    3.79    0.37
   0  -7   4    4.53    0.45
   0   7  -4    3.73    0.55
   0  -7   4    4.03    0.29
   1   7  -4    7.61    0.65
   1   7  -4    6.50    0.61
  -1  -7  -4    7.49    0.58
   1  -7   4    8.60    0.52
  -1   7   4    7.67    0.89
   1  -7   4    8.09    0.66
   1   7  -4    9.34    0.72
  -1  -7  -4    8.33    0.78
   1  -7   4   10.06    0.76
  -1   7   4    8.02    0.56
  -1   7  -4    8.22    0.44
   1  -7  -4    9.41    0.58
   1   7   4    8.55    0.80
  -1   7  -4    8.93    0.66
  -1  -7   4    7.84    0.61
  -1  -7   4    8.79    0.47
   1  -7  -4    7.66    0.70
   1  -7  -4    7.69    0.50
   1   7   4    7.76    0.66
  -1   7  -4    8.51    0.84
   2   7  -4   12.27    0.65
   2   7  -4   11.34    0.80
   2   7  -4   12.09    0.91
  -2  -7  -4   11.96    0.66
  -2   7   4   12.05    0.78
   2  -7   4   11.74    0.95
   2   7  -4   11.28    0.75
  -2  -7  -4   11.93    0.94
   2  -7   4   11.58    0.75
   2  -7   4   10.57    1.00
   2  -7  -4   12.17    0.88
  -2  -7   4   12.86    0.68
  -2   7  -4   11.04    0.98
  -2   7  -4   12.47    0.77
   2   7   4   10.99    0.83
   2  -7  -4    9.98    0.72
   2   7   4   12.17    0.74
   2   7   4   11.92    0.83
  -2  -7   4   13.10    0.79
   3   7  -4   21.19    1.00
   3   7  -4   19.34    1.10
   3  -7   4   19.98    1.29
   3   7  -4   21.37    0.95
   3  -7   4   19.05    1.05
   3   7   4   20.71    1.15
   3  -7  -4   21.91    1.26
  -3   7  -4   20.30    1.09
   3  -7  -4   19.78    1.08
   3   7   4   20.85    1.03
   3   7   4   22.48    0.98
  -3  -7   4   21.22    1.11
   4  -7   4    3.34    0.70
   4   7  -4    3.01    0.61
  -4   7   4    2.71    0.57
   4   7  -4    3.77    0.60
   4  -7   4    3.84    0.60
  -4  -7  -4    5.02    0.83
   4  -7   4    3.59    0.83
   4   7  -4    3.61    0.55
   4   7   4    2.41    0.55
  -4   7  -4    3.77    0.73
  -4  -7   4    3.09    0.63
   4  -7  -4    2.67    0.75
   4  -7  -4    3.65    0.74
   4   7   4    3.90    0.52
   4   7   4    3.64    0.66
   5  -7   4    5.46    0.88
   5   7  -4    5.97    0.81
   5  -7   4    6.02    0.98
   5  -7   4    6.85    0.76
  -5   7   4    5.82    0.74
   5   7  -4    5.97    0.73
  -5  -7  -4    6.52    0.94
   5   7  -4    6.23    0.68
  -5   7  -4    5.15    0.81
   5  -7  -4    5.29    0.86
   5   7   4    6.06    0.71
   5  -7  -4    6.22    0.79
   5   7   4    6.36    0.78
   5  -7  -4    6.17    0.94
   5   7   4    5.98    0.65
  -5  -7   4    5.57    0.69
   6  -7   4    5.90    0.83
   6   7  -4    4.94    0.75
  -6   7   4    4.20    0.76
   6   7  -4    5.57    0.76
   6  -7   4    5.47    0.93
  -6  -7  -4    3.90    0.96
   6   7  -4    6.00    0.85
   6  -7   4    5.24    1.01
   6  -7  -4    4.89    0.93
  -6  -7   4    5.42    0.77
  -6   7  -4    5.92    0.90
   6  -7  -4    4.65    0.85
   6   7   4    4.99    0.68
   6  -7  -4    5.15    0.97
   6   7   4    6.57    0.85
   6   7   4    5.76    0.79
   7   7  -4    1.29    0.74
   7  -7   4   -1.13    0.71
   7   7  -4    1.26    0.64
   7  -7   4    0.90    0.94
   7   7  -4   -0.12    0.67
   7  -7   4    0.89    0.70
  -7  -7  -4    2.21    0.96
   7   7   4    1.56    0.67
   7  -7  -4    0.37    0.85
   7   7   4    1.37    0.66
   7  -7  -4    0.46    0.81
  -7   7  -4    1.25    0.81
   7  -7  -4    1.33    0.85
   0   8   4   14.81    1.03
   0  -8   4   13.91    0.84
   0   8   4   12.98    1.19
   0  -8   4   16.03    0.60
   0   8  -4   15.39    0.95
   0  -8  -4   14.25    0.87
   0   8   4   15.68    0.70
   0   8  -4   13.15    0.96
   1  -8   4    5.47    0.63
   1  -8   4    7.34    0.51
   1  -8   4    4.90    0.59
  -1   8   4    5.87    0.49
  -1   8   4    6.82    0.88
   1   8  -4    4.96    0.60
  -1  -8  -4    5.17    0.60
   1   8  -4    6.17    0.61
   1   8   4    5.47    0.65
   1  -8  -4    5.03    0.44
  -1  -8   4    6.52    0.62
   1   8   4    5.33    0.75
  -1   8  -4    4.74    0.56
   1  -8  -4    3.96    0.54
  -1   8  -4    5.92    0.76
  -1  -8   4    6.22    0.47
   2   8  -4   16.51    0.92
   2  -8   4   17.01    0.87
   2   8  -4   15.71    0.86
  -2   8   4   16.26    0.91
   2   8  -4   16.78    0.84
   2  -8   4   15.66    1.07
  -2  -8  -4   18.37    1.10
   2  -8  -4   14.63    0.83
  -2  -8   4   17.59    0.94
   2   8   4   16.19    1.03
   2  -8  -4   16.92    1.04
   2   8   4   15.54    0.88
  -2   8  -4   15.11    1.14
  -2   8  -4   17.59    0.97
   2   8   4   15.92    0.97
   3   8  -4    3.87    0.59
   3   8  -4    3.44    0.56
   3  -8   4    5.14    0.64
   3  -8   4    4.93    0.78
   3   8  -4    3.78    0.48
  -3  -8  -4    4.66    0.75
  -3   8   4    3.26    0.62
   3  -8  -4    3.53    0.61
   3   8   4    4.47    0.55
   3  -8  -4    3.62    0.69
  -3   8  -4    3.58    0.64
  -3  -8   4    4.83    0.60
   3   8   4    4.74    0.70
   3   8   4    4.16    0.62
   4  -8   4    1.65    0.69
   4   8  -4   -0.06    0.49
   4   8  -4   -0.33    0.53
   4   8  -4    0.13    0.41
   4  -8   4    0.20    0.70
  -4  -8  -4    0.88    0.61
   4  -8   4    1.08    0.50
  -4  -8   4   -0.26    0.54
   4  -8  -4   -0.21    0.63
   4   8   4    0.31    0.45
  -4   8  -4    0.13    0.63
   4  -8  -4    0.40    0.70
   4   8   4    1.18    0.60
   4   8   4   -0.14    0.48
   5   8  -4   21.29    1.29
   5  -8   4   21.21    1.34
  -5   8   4   22.17    1.26
   5   8  -4   21.95    1.10
   5  -8   4   22.36    1.22
  -5  -8  -4   19.40    1.35
   5  -8   4   19.66    1.52
   5   8  -4   18.79    1.10
   5  -8  -4   21.53    1.49
  -5   8  -4   20.81    1.34
   5   8   4   21.33    1.10
   5  -8  -4   19.07    1.30
   5   8   4   20.04    1.23
   5   8   4   20.46    1.19
   5  -8  -4   20.46    1.31
  -5  -8   4   22.68    1.32
   6   8  -4    0.53    0.56
   6  -8   4    1.36    0.74
   6   8  -4    0.09    0.61
  -6  -8  -4   -0.18    0.73
   6   8  -4    0.00    0.56
   6  -8   4   -0.15    0.82
  -6   8   4    0.25    0.58
   6  -8   4    1.05    0.66
   6   8   4   -0.18    0.56
   6  -8  -4   -0.72    0.75
  -6  -8   4    0.44    0.62
   6   8   4    0.32    0.60
   6   8   4   -0.40    0.50
   6  -8  -4    0.19    0.66
  -6   8  -4    1.53    0.72
   6  -8  -4    0.04    0.78
   7   8  -4    0.93    0.64
   7  -8   4    3.34    1.04
   7   8  -4    1.39    0.73
   7   8  -4    2.02    0.75
  -7  -8  -4    1.92    0.89
   7  -8   4    1.99    0.88
   7  -8  -4   -0.25    0.76
   7  -8  -4    0.44    0.88
   7   8   4    1.08    0.65
   7   8   4    2.44    0.80
   7  -8  -4   -0.01    0.83
  -7   8  -4    1.46    0.83
   0  -9   4    3.71    0.52
   0  -9   4    3.65    0.31
   0  -9  -4    4.40    0.56
   0   9   4    3.88    0.72
   0   9  -4    3.75    0.68
   0   9  -4    3.13    0.66
   0   9   4    3.19    0.83
   0   9   4    3.52    0.42
   1  -9   4   34.67    1.25
   1   9  -4   31.86    1.52
  -1   9   4   36.33    1.30
  -1   9   4   34.13    1.74
  -1  -9  -4   32.77    1.55
   1   9  -4   33.53    1.56
   1  -9   4   34.24    1.58
  -1   9  -4   34.92    1.72
  -1  -9   4   37.12    1.28
  -1  -9   4   33.38    1.46
  -1   9  -4   37.17    1.41
   1   9   4   35.00    1.57
   1   9   4   33.43    1.77
   1  -9  -4   35.94    1.54
   1  -9  -4   35.86    1.29
   2  -9   4    5.25    0.57
   2   9  -4    5.02    0.65
  -2   9   4    5.33    0.57
   2  -9   4    3.95    0.67
  -2  -9  -4    5.12    0.68
   2   9  -4    4.72    0.56
   2   9  -4    4.69    0.61
  -2   9  -4    4.57    0.60
   2   9   4    4.89    0.69
   2   9   4    4.77    0.75
  -2   9  -4    4.97    0.87
   2  -9  -4    4.71    0.55
  -2  -9   4    5.59    0.60
   2  -9  -4    5.37    0.67
   2   9   4    4.60    0.60
   3   9  -4   30.78    1.37
   3  -9   4   27.84    1.62
  -3  -9  -4   31.41    1.62
  -3   9   4   29.75    1.35
   3   9  -4   28.86    1.26
   3  -9   4   26.43    1.31
   3   9  -4   28.00    1.40
   3  -9  -4   29.19    1.59
   3  -9  -4   27.79    1.35
   3   9   4   29.23    1.34
   3   9   4   29.19    1.55
   3   9   4   29.54    1.45
  -3   9  -4   29.85    1.42
  -3  -9   4   30.03    1.44
  -4  -9  -4    0.01    0.69
   4  -9   4    0.62    0.63
   4   9  -4    1.00    0.47
   4  -9   4    0.91    0.76
   4   9  -4    0.30    0.51
   4   9  -4    0.91    0.53
   4  -9  -4    0.48    0.69
   4   9   4    0.18    0.52
   4  -9  -4    0.22    0.63
   4   9   4    0.73    0.48
  -4   9  -4    0.29    0.58
  -4  -9   4    1.18    0.63
   4   9   4    1.23    0.65
   5   9  -4    8.16    0.94
   5   9  -4    8.19    0.83
   5  -9   4    7.56    0.95
   5  -9   4    8.73    0.83
  -5   9   4    8.31    0.85
   5  -9   4    9.55    1.15
  -5  -9  -4    8.44    0.93
   5   9  -4    9.05    0.75
   5   9   4    9.29    1.00
  -5   9  -4    7.85    0.91
   5   9   4    9.57    0.78
   5   9   4    7.63    0.84
   5  -9  -4    8.93    1.07
   5  -9  -4    8.30    0.97
  -5  -9   4    7.39    0.85
   5  -9  -4    8.96    0.96
   6  -9   4    6.44    0.87
   6  -9   4    8.57    1.10
   6   9  -4    7.57    0.86
   6   9  -4    5.34    0.74
   6  -9   4    6.79    1.18
  -6  -9  -4    6.97    0.96
   6   9  -4    6.47    0.92
  -6   9   4    5.07    0.83
   6   9   4    6.59    0.87
   6  -9  -4    6.97    1.07
   6  -9  -4    5.44    0.90
   6  -9  -4    6.83    1.08
  -6   9  -4    5.59    0.93
  -6  -9   4    5.96    0.89
   6   9   4    6.78    0.77
   6   9   4    5.90    0.91
   0  10   4    3.89    0.85
   0  10  -4    6.04    0.82
   0  10  -4    4.65    0.73
   0 -10  -4    5.40    0.64
   0  10   4    5.39    0.51
   0 -10   4    5.64    0.41
   0 -10   4    5.72    0.62
   0  10   4    5.83    0.85
   1  10  -4   17.03    1.11
  -1  10   4   15.83    0.86
  -1 -10  -4   16.63    1.07
   1  10  -4   16.58    1.08
   1 -10   4   17.03    1.10
  -1  10   4   14.40    1.28
   1 -10   4   18.74    0.81
  -1  10  -4   17.58    1.28
   1  10   4   17.25    1.11
   1  10   4   14.27    1.29
   1 -10  -4   16.51    0.80
  -1 -10   4   17.02    0.97
  -1  10  -4   16.99    0.98
   1 -10  -4   16.01    1.03
  -2  10   4    4.21    0.59
   2  10  -4    4.48    0.60
   2  10  -4    3.63    0.63
   2  10  -4    4.07    0.64
   2 -10   4    3.99    0.56
   2 -10   4    5.01    0.76
  -2 -10  -4    3.96    0.69
   2  10   4    3.83    0.66
  -2 -10   4    5.76    0.63
  -2  10  -4    3.43    0.61
   2 -10  -4    3.73    0.66
  -2  10  -4    5.74    0.99
   2 -10  -4    3.83    0.56
   2  10   4    3.68    0.78
   3  10  -4   18.61    1.03
   3  10  -4   17.65    1.04
  -3 -10  -4   17.90    1.31
   3 -10   4   14.27    1.28
  -3  10   4   21.07    1.12
   3  10  -4   16.96    1.14
   3 -10   4   18.11    1.08
   3 -10  -4   18.86    1.32
   3 -10  -4   19.63    1.15
   3  10   4   19.26    1.30
  -3 -10   4   17.56    1.13
  -3  10  -4   18.09    1.16
   3  10   4   17.23    1.15
   3  10   4   16.87    1.03
   4 -10   4   12.84    1.01
  -4 -10  -4   12.70    1.21
   4  10  -4   11.39    0.94
   4  10  -4   13.55    0.90
   4  10  -4   11.80    0.98
   4 -10   4   15.50    1.34
   4 -10  -4   13.66    1.25
   4  10   4   14.20    0.96
   4  10   4   12.50    1.14
  -4  10  -4   11.84    1.04
   4 -10  -4   12.16    1.05
  -4 -10   4   12.13    1.07
   4  10   4   12.88    1.05
   5  10  -4    1.85    0.61
   5 -10   4    1.89    0.86
   5 -10   4    3.03    0.76
  -5  10   4    1.51    0.61
  -5 -10  -4    2.05    0.80
   5  10  -4    1.30    0.55
   5  10  -4    1.20    0.59
   5 -10   4    1.93    0.58
  -5 -10   4    1.54    0.70
   5  10   4    1.87    0.63
   5 -10  -4    2.56    0.80
   5 -10  -4    2.44    0.84
   5  10   4    2.61    0.59
  -5  10  -4    0.90    0.68
   5  10   4    1.98    0.73
   6  10  -4    3.50    0.76
   6 -10   4    2.61    1.00
   6  10  -4    2.40    0.70
   6 -10   4    1.11    0.68
  -6  10   4    1.78    0.68
   6 -10   4    1.05    0.87
  -6 -10  -4    1.89    0.88
   6  10  -4    3.48    0.68
   6  10   4    2.53    0.79
   6  10   4    2.33    0.75
   6 -10  -4    2.36    0.94
   6  10   4    3.48    0.65
   6 -10  -4    2.21    0.78
  -6  10  -4    1.60    0.82
  -6 -10   4    2.35    0.80
   6 -10  -4    2.17    0.92
   0  11  -4   26.10    1.58
   0 -11  -4   26.50    1.37
   0 -11   4   28.42    1.03
   0  11   4   28.53    1.16
   0  11   4   30.36    1.61
   0 -11   4   27.79    1.37
   0  11  -4   26.14    1.54
   1 -11   4   11.07    0.97
  -1  11   4   12.51    0.81
   1  11  -4   11.54    1.03
  -1 -11  -4   12.11    0.99
   1 -11   4   11.98    0.70
  -1  11   4   10.83    1.18
   1  11  -4   10.03    0.98
   1  11   4    9.72    1.13
  -1 -11   4   13.27    0.92
   1 -11  -4   11.50    0.98
  -1  11  -4   10.93    1.12
   1 -11  -4   11.60    0.70
   1  11   4    9.80    1.00
  -1  11  -4   11.64    0.81
   2 -11   4   17.96    0.98
  -2 -11  -4   16.81    1.20
   2  11  -4   17.79    1.14
   2 -11   4   18.94    1.26
   2  11  -4   16.06    1.12
  -2  11   4   15.92    0.97
  -2  11  -4   15.81    1.33
   2  11   4   16.32    1.26
  -2  11  -4   18.01    1.10
   2 -11  -4   19.14    1.21
   2 -11  -4   16.67    0.96
   2  11   4   17.44    1.13
  -2 -11   4   18.30    1.10
   3  11  -4    7.18    0.84
   3  11  -4    6.99    0.78
  -3 -11  -4    9.62    0.95
   3 -11   4   10.00    0.83
   3  11  -4    7.20    0.88
  -3  11   4    9.06    0.84
   3 -11   4    8.82    1.00
   3 -11  -4    8.96    0.97
   3 -11  -4    8.01    0.83
   3  11   4    7.64    1.02
   3  11   4    7.26    0.84
  -3 -11   4    9.32    0.91
  -3  11  -4    8.10    0.85
   3  11   4    9.44    0.97
   4  11  -4    4.94    0.70
   4  11  -4    6.06    0.85
   4  11  -4    5.14    0.71
  -4 -11  -4    6.83    0.91
   4 -11   4    5.65    0.97
   4 -11   4    6.00    0.82
   4  11   4    6.71    0.96
  -4 -11   4    6.54    0.77
   4 -11  -4    5.70    0.83
   4  11   4    5.85    0.75
  -4  11  -4    5.97    0.84
   4  11   4    4.71    0.78
   4 -11  -4    6.21    0.93
   5 -11   4    0.56    0.69
  -5 -11  -4    0.96    0.79
  -5  11   4    0.25    0.59
   5 -11   4    0.98    0.59
   5  11  -4    0.51    0.55
   5  11  -4    1.21    0.59
   5 -11   4    0.17    0.82
   5  11  -4    1.28    0.65
   5  11   4    0.19    0.53
   5 -11  -4    1.12    0.84
   5  11   4    2.03    0.77
   5 -11  -4    0.41    0.72
   5  11   4    0.72    0.63
  -5  11  -4   -0.35    0.72
  -5 -11   4    0.40    0.68
   6 -11   4    1.77    0.96
  -6  11   4   -0.32    0.62
   6 -11   4    0.50    0.66
   6 -11   4    0.02    0.83
   6  11  -4    1.39    0.64
   6  11  -4    1.38    0.73
   6  11  -4    0.55    0.62
  -6 -11  -4   -0.13    0.84
   6  11   4    0.89    0.73
   6  11   4    1.08    0.78
  -6 -11   4    0.86    0.76
  -6  11  -4   -0.13    0.69
   6 -11  -4    0.75    0.86
   6 -11  -4    0.91    0.92
   6 -11  -4    0.45    0.73
   6  11   4    1.35    0.57
   0  12  -4    3.50    0.80
   0 -12   4    3.17    0.65
   0  12  -4    4.57    0.92
   0  12   4    4.45    0.55
   0  12   4    4.38    0.93
   0 -12   4    3.83    0.39
   0 -12  -4    4.19    0.71
  -1  12   4    1.25    0.90
   1  12  -4    0.07    0.68
  -1  12   4    1.66    0.52
   1 -12   4    1.39    0.40
   1  12  -4    1.93    0.70
   1 -12   4    1.07    0.62
  -1 -12  -4    1.86    0.68
   1 -12  -4    1.62    0.44
  -1  12  -4    1.76    0.58
   1 -12  -4    0.92    0.60
   1  12   4    2.54    0.79
  -1 -12   4    1.26    0.57
  -1  12  -4    1.56    0.83
   1  12   4    0.04    0.78
  -2  12   4    2.65    0.60
   2 -12   4    2.86    0.57
  -2 -12  -4    2.56    0.78
   2  12  -4    1.81    0.69
   2  12  -4    2.96    0.73
   2 -12   4    4.05    0.81
   2  12   4    2.95    0.84
   2 -12  -4    2.80    0.57
   2  12   4    2.88    0.75
  -2  12  -4    2.57    0.66
   2 -12  -4    2.36    0.72
  -2  12  -4    2.98    0.99
  -2 -12   4    3.22    0.62
   3 -12   4    6.47    0.96
   3  12  -4    5.35    0.81
   3  12  -4    5.22    0.77
   3  12  -4    4.77    0.81
   3 -12   4    6.72    0.76
  -3  12   4    5.77    0.77
  -3 -12  -4    6.54    0.90
   3  12   4    4.36    0.97
  -3  12  -4    6.44    0.83
   3  12   4    6.12    0.80
   3 -12  -4    8.63    0.99
   3 -12  -4    6.52    0.78
   3  12   4    4.85    0.83
  -3 -12   4    7.10    0.78
   4  12  -4    0.17    0.54
   4  12  -4    0.76    0.64
   4 -12   4    2.86    0.84
   4 -12   4    1.67    0.66
   4  12  -4    0.58    0.53
  -4 -12  -4    0.89    0.73
  -4  12  -4   -0.31    0.57
   4  12   4    0.11    0.65
   4  12   4    1.18    0.67
  -4 -12   4   -0.30    0.61
   4 -12  -4    1.66    0.68
   4  12   4    1.51    0.61
   4 -12  -4    0.20    0.72
  -5 -12  -4    6.74    1.00
   5 -12   4    4.94    0.90
   5  12  -4    4.10    0.82
   5 -12   4    5.49    0.79
   5  12  -4    6.55    0.82
   5 -12   4    3.99    1.03
   5  12  -4    5.41    0.81
   5  12   4    5.75    0.94
   5  12   4    7.13    0.83
   5  12   4    5.83    1.01
  -5  12  -4    5.08    0.93
   5 -12  -4    7.27    1.11
  -5 -12   4    4.80    0.82
   5 -12  -4    6.64    0.98
   6  12  -4    1.42    0.72
   6 -12   4    0.68    0.97
  -6 -12  -4   -1.11    0.85
   6 -12   4    1.11    0.86
   6  12  -4    0.93    0.65
   6  12  -4    0.61    0.66
   6  12   4   -0.14    0.73
   6  12   4    2.00    0.62
   6  12   4    0.89    0.80
   6 -12  -4    1.19    0.92
   6 -12  -4    0.50    0.74
  -6  12  -4    0.45    0.75
  -6 -12   4    0.59    0.79
   6 -12  -4   -0.15    0.81
   0  13   4   15.13    1.28
   0  13  -4   14.63    1.34
   0  13   4   16.45    0.94
   0 -13  -4   16.93    0.87
   0  13  -4   15.48    1.41
   0  13  -4   17.52    1.06
   0 -13   4   17.64    0.80
   0 -13  -4   18.03    1.22
   0 -13   4   15.29    1.12
   1  13  -4   21.73    1.53
  -1  13   4   21.71    1.65
   1  13  -4   24.31    1.49
   1 -13   4   24.13    1.40
  -1  13   4   25.06    1.17
  -1 -13  -4   23.83    1.37
   1 -13   4   23.14    1.05
  -1  13  -4   23.36    1.26
   1 -13  -4   22.82    1.37
  -1  13  -4   22.97    1.55
   1  13   4   21.21    1.47
  -1 -13   4   22.33    1.28
   1  13   4   19.52    1.61
   1 -13  -4   23.67    1.08
   2 -13   4    4.32    0.82
  -2 -13  -4    4.34    0.81
   2  13  -4    5.77    0.87
  -2  13   4    4.45    0.66
   2  13  -4    3.76    0.85
   2 -13   4    4.85    0.66
  -2  13  -4    3.02    1.05
   2 -13  -4    4.85    0.80
   2  13   4    3.87    0.81
   2  13   4    4.61    1.02
  -2  13  -4    4.96    0.74
   2 -13  -4    4.92    0.65
  -2 -13   4    4.22    0.68
  -3 -13  -4   15.65    1.20
   3 -13   4   14.44    1.32
   3 -13   4   17.83    1.06
   3  13  -4   14.44    1.16
  -3  13   4   13.79    1.02
   3  13  -4   16.03    1.17
   3  13  -4   14.42    1.08
   3  13   4   13.79    1.27
   3 -13  -4   14.95    1.09
  -3 -13   4   16.57    1.11
   3 -13  -4   14.58    1.28
  -3  13  -4   14.41    1.11
   3  13   4   16.86    1.14
  -3  13  -4   16.12    1.62
  -4 -13  -4    1.38    0.79
   4 -13   4    2.38    0.72
   4  13  -4    2.42    0.69
   4  13  -4    2.20    0.74
   4  13  -4    1.65    0.68
  -4  13   4    1.57    0.70
   4 -13   4    2.65    0.87
  -4  13  -4    1.62    0.74
   4 -13  -4    2.17    0.83
   4  13   4    0.92    0.65
  -4 -13   4    1.03    0.68
   4  13   4    2.44    0.79
   4 -13  -4    1.53    0.73
   4  13   4    0.07    0.77
   5 -13   4    0.84    0.74
  -5 -13  -4   -0.67    0.80
   5  13  -4    0.98    0.65
   5  13  -4    0.78    0.67
   5 -13   4    1.81    0.96
   5  13  -4   -0.28    0.61
   5 -13  -4    0.99    0.77
  -5 -13   4    0.12    0.71
   5  13   4    0.37    0.75
  -5  13  -4   -1.84    0.68
   5 -13  -4    2.54    0.91
   5  13   4    1.98    0.87
   5  13   4    0.82    0.61
   0  14  -4    3.10    0.97
   0 -14  -4    3.19    0.51
   0 -14   4    3.76    0.46
   0  14  -4    2.29    0.62
   0 -14   4    3.57    0.70
   0  14   4    2.02    0.96
   0  14   4    2.72    0.58
   0  14  -4    2.30    0.89
   0 -14  -4    3.66    0.74
  -1  14   4   18.65    1.05
   1 -14   4   18.66    0.91
   1 -14   4   17.31    1.26
  -1 -14  -4   16.16    1.23
   1  14  -4   15.70    1.28
  -1  14   4   18.22    1.58
   1  14  -4   15.98    1.43
   1  14   4   14.03    1.53
  -1  14  -4   19.44    1.15
   1  14   4   19.32    1.42
   1 -14  -4   18.52    1.26
  -1  14  -4   16.24    1.50
  -1 -14   4   18.34    1.15
   1 -14  -4   17.16    0.97
   2  14  -4    8.19    1.06
  -2 -14  -4    9.71    0.98
  -2  14   4    8.92    0.84
   2 -14   4    9.26    0.80
   2 -14   4    8.77    1.02
   2  14  -4    8.64    1.09
   2 -14  -4    8.00    0.77
   2 -14  -4    8.02    0.97
  -2  14  -4    8.25    1.25
   2  14   4    8.02    1.04
  -2 -14   4    8.94    0.84
  -2  14  -4    8.07    0.87
   2  14   4    7.71    1.15
   3 -14   4    4.10    0.66
   3  14  -4    4.44    0.87
  -3 -14  -4    3.48    0.83
   3  14  -4    4.50    0.84
   3 -14   4    3.22    0.84
  -3  14   4    3.08    0.66
   3 -14  -4    2.27    0.65
   3  14   4    2.33    0.92
   3 -14  -4    4.07    0.83
  -3 -14   4    3.35    0.73
  -3  14  -4    0.89    0.97
   3  14   4    3.24    0.77
  -3  14  -4    2.69    0.73
   4 -14   4    5.73    0.86
  -4  14   4    4.56    0.83
   4  14  -4    6.89    0.92
   4 -14   4    5.75    1.04
  -4 -14  -4    5.30    0.96
   4  14  -4    7.03    0.95
   4  14  -4    7.57    1.06
  -4 -14   4    4.65    0.86
  -4  14  -4    5.08    0.89
   4  14   4    5.07    0.85
   4 -14  -4    6.63    1.08
   4  14   4    5.84    0.97
   4  14   4    5.20    1.08
   4 -14  -4    5.11    0.86
   5  14  -4    2.32    0.86
   5  14  -4    2.93    0.82
   5 -14   4    1.88    0.82
   5 -14   4    3.33    1.03
   5  14  -4    3.67    0.81
  -5 -14  -4   -0.38    0.87
  -5  14  -4    0.29    0.81
   5 -14  -4    2.40    0.94
   5  14   4    4.52    0.81
  -5 -14   4    0.27    0.76
   5  14   4    3.14    0.87
   5 -14  -4    1.56    0.81
   5  14   4    3.14    0.98
   0  15   4    6.29    1.07
   0 -15  -4    5.30    0.83
   0  15  -4    5.39    0.74
   0 -15   4    5.85    0.80
   0  15   4    4.24    0.66
   0  15  -4    3.70    1.02
   0  15  -4    4.26    1.09
   0 -15   4    5.08    0.50
   0 -15  -4    4.83    0.58
   1 -15   4   45.39    2.09
   1  15  -4   41.50    2.15
  -1  15   4   35.80    2.21
   1  15  -4   43.71    2.34
  -1  15   4   47.06    1.77
   1 -15   4   47.85    1.69
  -1 -15  -4   46.47    2.07
  -1  15  -4   44.61    2.37
  -1 -15   4   44.68    1.96
  -1  15  -4   44.15    1.85
   1  15   4   41.29    2.19
   1 -15  -4   38.76    2.02
   1 -15  -4   42.25    1.69
   2 -15   4    4.68    0.64
   2 -15   4    5.05    0.87
  -2 -15  -4    4.19    0.80
  -2  15   4    6.39    0.74
   2  15  -4    4.60    0.91
   2  15  -4    3.98    0.88
   2  15   4    4.24    0.88
   2 -15  -4    5.02    0.68
   2 -15  -4    3.37    0.81
  -2  15  -4    5.84    1.20
   2  15   4    3.46    1.02
  -2 -15   4    4.71    0.72
  -2  15  -4    4.26    0.76
  -3 -15  -4    5.80    0.91
   3  15  -4    4.95    0.90
   3  15  -4    4.93    0.97
   3 -15   4    5.55    0.76
   3 -15   4    3.61    0.90
  -3  15   4    3.23    0.71
  -3  15  -4    3.81    1.23
   3  15   4    5.40    0.93
   3 -15  -4    3.97    0.92
  -3 -15   4    4.52    0.73
  -3  15  -4    5.20    0.86
   3 -15  -4    4.05    0.73
   3  15   4    2.19    0.91
  -4 -15  -4    0.32    0.79
   4 -15   4    0.51    0.68
  -4  15   4    0.32    0.70
   4  15  -4    1.01    0.72
   4  15  -4    1.34    0.76
   4  15  -4    0.67    0.70
   4 -15   4    1.33    0.88
  -4 -15   4    1.27    0.76
   4  15   4    0.95    0.69
   4 -15  -4    0.23    0.73
  -4  15  -4    1.83    0.79
   4  15   4    0.32    0.86
   4 -15  -4    1.21    0.86
   5 -15   4    1.56    0.80
   5  15  -4    3.24    0.87
   5  15  -4    2.02    0.88
   5  15  -4    3.01    0.81
   5 -15   4    0.43    0.92
  -5 -15  -4    1.08    0.94
  -5 -15   4   -0.74    0.73
   5 -15  -4    1.96    0.83
   5 -15  -4    2.21    1.01
  -5  15  -4    0.37    0.83
   5  15   4    0.23    0.81
   5  15   4    2.22    1.00
   0  16  -4   10.18    1.38
   0 -16   4   12.06    0.73
   0  16  -4   13.59    1.04
   0  16  -4   13.54    1.48
   0 -16  -4   12.30    0.80
   0  16   4   12.27    1.43
   0 -16  -4   11.25    1.07
   0  16   4   12.60    0.95
   0 -16   4   13.70    1.09
   1  16  -4   16.80    1.45
   1  16  -4   18.19    1.58
   1 -16   4   16.75    1.29
   1 -16   4   17.22    0.95
  -1  16   4   16.87    1.69
  -1 -16  -4   17.83    1.22
  -1  16   4   18.32    1.09
   1 -16  -4   15.72    1.25
   1 -16  -4   16.48    0.96
   1  16   4   16.08    1.46
  -1 -16   4   16.81    0.83
  -1  16  -4   17.89    1.18
  -1 -16   4   16.29    1.17
  -1  16  -4   15.80    1.63
   2  16  -4    1.86    0.87
   2 -16   4    0.93    0.57
   2 -16   4   -0.37    0.69
   2  16  -4    0.35    0.80
  -2  16   4    0.93    0.62
  -2 -16  -4    0.63    0.76
   2 -16  -4    0.47    0.70
   2 -16  -4    0.65    0.53
  -2  16  -4    0.01    0.97
   2  16   4   -0.25    0.71
  -2  16  -4    0.88    0.70
   2  16   4    2.22    1.06
  -2 -16   4    0.89    0.66
   3  16  -4    2.92    0.97
  -3  16   4    3.05    0.71
  -3 -16  -4    2.57    0.88
   3  16  -4    3.22    0.87
   3 -16   4    2.75    0.91
   3 -16   4    2.92    0.69
   3  16   4    3.44    0.89
   3 -16  -4    3.93    0.75
  -3  16  -4    1.23    1.14
   3 -16  -4    1.70    0.82
  -3  16  -4    2.40    0.78
  -3 -16   4    2.70    0.77
   3  16   4    4.65    1.12
   4 -16   4    3.28    0.82
   4  16  -4    6.19    1.02
   4  16  -4    3.24    0.99
  -4 -16  -4    3.16    0.94
   4 -16   4    5.07    1.11
  -4  16   4    4.75    0.89
   4 -16  -4    2.61    0.81
   4  16   4    5.87    1.25
  -4  16  -4    3.40    0.87
   4  16   4    4.91    0.95
  -4 -16   4    2.90    0.84
   4 -16  -4    3.91    1.03
   0 -17  -4    3.64    0.82
   0  17  -4    1.98    0.65
   0  17  -4    4.38    1.12
   0  17   4    2.09    1.09
   0 -17   4    3.25    0.49
   0 -17  -4    4.41    0.58
   0  17   4    4.13    0.68
   0  17  -4    3.20    1.12
   0 -17   4    2.80    0.73
   1 -17   4   11.82    0.83
  -1  17   4   10.83    1.53
  -1  17   4   13.24    0.95
  -1 -17  -4   12.88    1.15
   1 -17   4   12.86    1.20
   1  17  -4   11.98    1.51
  -1  17  -4   11.66    1.08
  -1  17  -4    9.30    1.48
   1  17   4   12.99    0.96
  -1 -17   4   12.05    1.07
   1 -17  -4   11.04    1.12
   1  17   4   12.56    1.42
   1  17   4   10.22    1.52
   1 -17  -4   11.19    0.85
  -1 -17   4   13.12    0.75
   2  17  -4    1.74    0.84
   2 -17   4    1.08    0.56
   2  17  -4    2.49    1.00
  -2 -17  -4    1.48    0.82
  -2  17   4    1.75    0.65
   2 -17   4    1.89    0.82
   2  17   4    0.44    0.86
  -2  17  -4    1.02    0.69
   2 -17  -4    1.69    0.80
  -2 -17   4    1.76    0.73
   2 -17  -4    1.29    0.63
  -2  17  -4    0.06    1.06
   2  17   4   -0.24    0.99
   3 -17   4    4.64    1.03
   3  17  -4    3.86    0.96
  -3 -17  -4    4.49    0.95
  -3  17   4    2.96    0.80
   3  17  -4    3.34    1.05
   3 -17   4    3.78    0.74
  -3  17  -4    3.06    1.20
  -3 -17   4    3.00    0.81
   3 -17  -4    5.21    0.86
  -3  17  -4    3.61    0.88
   3  17   4    5.20    1.07
   3  17   4    4.43    1.18
   3 -17  -4    4.48    0.98
   4 -17   4    0.98    0.70
  -4  17   4    0.81    0.79
   4  17  -4    1.09    0.96
   4 -17   4    0.70    0.90
   4  17  -4    1.90    0.87
  -4 -17  -4   -1.79    0.80
  -4 -17   4    0.83    0.75
   4  17   4    1.67    0.81
   4 -17  -4    1.06    0.88
   4  17   4    0.35    1.01
   4 -17  -4    0.95    0.81
  -4  17  -4    1.44    0.83
   0  18  -4    3.64    1.21
   0 -18   4    5.50    0.58
   0 -18  -4    4.34    0.63
   0  18   4    6.45    0.78
   0 -18   4    4.61    0.85
   0 -18  -4    5.60    0.91
   0  18   4    5.36    1.27
   0  18  -4    2.75    1.18
   0  18  -4    3.54    0.78
   1  18  -4    0.86    1.02
  -1  18   4    0.77    0.57
  -1  18   4   -1.56    1.02
  -1 -18  -4    0.30    0.77
   1  18  -4    0.33    0.88
   1 -18   4   -0.99    0.47
   1 -18   4    1.23    0.78
   1  18   4    1.17    0.60
  -1  18  -4    0.73    1.05
   1  18   4    0.33    0.94
  -1 -18   4    0.97    0.71
  -1 -18   4    0.29    0.40
   1  18   4    0.79    1.04
   1 -18  -4    1.31    0.79
  -1  18  -4    0.56    0.69
   1 -18  -4    0.47    0.51
   2 -18   4    0.66    0.57
   2  18  -4    0.17    0.95
   2 -18   4   -0.98    0.74
  -2 -18  -4   -0.10    0.79
   2  18  -4    1.29    1.00
  -2  18   4    1.12    0.66
   2  18   4    1.31    0.91
  -2  18  -4   -0.40    1.01
  -2 -18   4   -0.42    0.68
  -2  18  -4    0.42    0.76
   2 -18  -4   -0.09    0.57
   2 -18  -4    0.66    0.78
   2  18   4    0.25    1.12
  -3 -18  -4    4.18    0.96
   3 -18   4    6.32    0.84
  -3  18   4    6.22    0.91
   3  18  -4    5.81    1.11
   3 -18   4    6.37    1.11
   3  18  -4    6.39    1.29
  -3  18  -4    6.98    1.54
   3  18   4    4.30    1.07
   3 -18  -4    4.89    1.05
   3  18   4    2.47    1.17
  -3 -18   4    6.10    0.88
   3 -18  -4    8.24    0.95
  -3  18  -4    4.02    0.94
   0 -19  -4    2.80    0.62
   0  19  -4    2.34    1.17
   0  19   4    2.42    0.69
   0 -19   4    2.82    0.53
   0  19  -4    2.44    0.77
   0 -19  -4    2.51    0.87
   0  19   4    2.10    1.21
   0 -19   4    3.37    0.84
   1  19  -4    1.14    0.70
   1  19  -4    1.04    1.12
  -1 -19  -4    1.18    0.49
   1 -19   4    1.72    0.86
   1  19  -4    4.04    1.20
  -1 -19  -4    1.41    0.86
  -1  19   4    0.98    1.11
   1 -19   4    1.47    0.57
  -1  19   4    1.54    0.68
   1 -19  -4    2.29    0.61
  -1  19  -4    2.73    1.25
   1 -19  -4    1.43    0.86
   1  19   4    0.75    1.20
  -1 -19   4    1.54    0.77
  -1  19  -4    1.27    0.78
   1  19   4    1.29    0.63
   1  19   4    2.75    1.15
  -1 -19   4    2.74    0.49
   2 -19   4    0.46    0.57
  -2  19   4    0.33    0.68
   2  19  -4    0.57    0.95
   2 -19   4    0.56    0.83
   2  19  -4    1.66    0.95
  -2 -19  -4    0.69    0.83
  -2 -19   4    0.55    0.76
   2  19   4    0.58    1.01
  -2  19  -4    0.52    1.22
  -2  19  -4    0.95    0.70
   2  19   4   -0.59    1.08
   2 -19  -4    0.00    0.63
   2 -19  -4    1.03    0.84
   3  19  -4    0.63    1.03
   3  19  -4    0.89    0.86
   3 -19   4    0.13    0.84
  -3 -19  -4   -0.34    0.85
   3 -19   4    1.22    0.68
  -3  19   4    0.55    0.75
   3  19   4    1.30    1.14
   3 -19  -4    1.23    0.91
  -3  19  -4    2.05    0.84
  -3 -19   4   -0.30    0.75
   3  19   4    0.83    1.01
   3 -19  -4    1.72    0.80
   0 -20  -4    7.09    0.77
   0 -20  -4    8.55    1.13
   0  20  -4    6.65    1.44
   0  20  -4    8.58    1.08
   0 -20   4    7.76    1.06
   0  20   4    7.34    1.40
   0  20   4    7.57    0.91
  -1  20   4   -0.05    0.61
   1  20  -4    0.24    0.69
  -1  20   4   -0.34    1.18
   1 -20   4    0.50    0.82
   1  20  -4   -0.15    1.12
   1 -20   4    0.41    0.56
   1  20  -4   -0.13    1.05
  -1 -20  -4    0.21    0.46
  -1 -20  -4    0.60    0.82
   1 -20  -4   -0.05    0.76
   1  20   4    0.40    1.14
  -1 -20   4    1.13    0.77
  -1  20  -4   -0.95    1.02
   1  20   4    0.11    0.61
   1 -20  -4    0.64    0.60
  -1  20  -4   -0.05    0.69
   2  20  -4    2.00    1.07
   2 -20   4    0.64    0.84
   2  20  -4    1.14    1.14
  -2 -20  -4   -0.01    0.84
  -2  20   4    0.69    0.70
   2 -20   4    0.74    0.63
   2 -20  -4    1.07    0.88
  -2  20  -4    0.85    1.14
   2 -20  -4    1.92    0.72
  -2  20  -4    1.25    0.77
   2  20   4   -0.50    1.05
   2  20   4    0.41    1.22
  -2 -20   4   -0.45    0.75
   0   0   5   -0.14    0.16
   0   0  -5   -0.03    0.14
   1   0   5   38.99    1.29
   1   0  -5   40.15    1.40
  -1   0   5   39.08    1.38
   1   0  -5   42.32    1.49
  -1   0   5   40.25    1.32
   1   0   5   35.64    1.52
  -1   0  -5   40.46    1.34
   1   0  -5   40.23    1.34
  -1   0  -5   39.10    1.39
   1   0   5   39.42    1.31
   1   0   5   39.31    1.27
  -1   0  -5   38.22    1.31
  -1   0  -5   40.64    1.28
  -1   0  -5   38.24    1.55
   1   0   5   40.07    1.35
   2   0  -5   47.48    1.76
  -2   0  -5   44.28    1.73
  -2   0   5   51.40    1.67
  -2   0  -5   48.23    1.67
   2   0   5   47.95    1.68
   2   0   5   46.31    1.77
   2   0  -5   49.58    1.81
   2   0  -5   47.15    1.65
  -2   0  -5   49.18    1.71
   2   0   5   47.79    1.62
   2   0   5   47.13    1.91
  -2   0   5   49.18    1.82
  -2   0   5   46.69    1.75
   2   0  -5   49.24    1.64
   2   0   5   47.22    1.63
  -2   0  -5   50.03    1.96
  -3   0  -5   14.06    0.76
   3   0  -5   14.62    0.83
   3   0   5   12.08    0.97
   3   0  -5   12.43    0.84
  -3   0   5   15.14    0.86
   3   0   5   13.78    0.75
   3   0  -5   14.66    0.84
  -3   0  -5   14.13    0.92
   3   0  -5   13.65    0.91
   3   0   5   13.33    0.79
   4   0   5   26.42    1.25
   4   0  -5   27.19    1.40
  -4   0  -5   26.58    1.39
   4   0  -5   27.59    1.33
   4   0   5   27.67    1.23
   4   0   5   26.39    1.48
   4   0  -5   27.11    1.35
   5   0  -5    6.96    0.86
   5   0   5    5.95    0.75
   5   0  -5    6.28    0.75
   5   0  -5    6.04    0.81
   5   0   5    5.85    0.71
   5   0   5    5.40    0.86
   6   0   5    2.41    0.76
   6   0   5    1.42    0.60
   6   0  -5    2.04    0.72
   6   0   5    3.49    0.69
   6   0  -5    3.30    0.78
   6   0  -5    2.31    0.65
   7   0   5   -0.05    0.62
   7   0   5    2.18    0.67
   7   0  -5   -0.02    0.72
   7   0  -5    0.42    0.72
   7   0   5    0.40    0.74
   7   0  -5    1.07    0.62
   0   1  -5   22.31    0.77
   0   1  -5   21.98    0.85
   0  -1  -5   22.74    0.87
   0   1  -5   21.67    0.72
   0  -1  -5   22.14    0.90
   0   1   5   21.89    0.76
   0  -1  -5   22.53    0.76
   0  -1   5   22.54    0.85
   0   1  -5   22.40    0.79
  -1   1   5  474.58   13.87
   1   1  -5  467.82   13.87
  -1  -1  -5  466.88   13.88
   1  -1   5  469.52   14.94
   1  -1   5  453.03   13.07
  -1  -1  -5  435.33   14.25
   1  -1   5  450.34   14.42
   1  -1   5  450.66   15.66
  -1  -1  -5  470.70   15.00
  -1   1   5  451.84   15.56
   1  -1   5  455.99   13.87
  -1  -1  -5  470.80   15.67
   1   1  -5  464.02   15.05
   1  -1  -5  475.73   13.89
  -1  -1   5  470.10   13.86
   1   1   5  475.58   15.03
  -1   1  -5  464.75   14.44
  -1   1  -5  466.32   13.88
   1   1   5  457.01   13.04
  -1   1  -5  466.20   15.66
  -1   1  -5  471.64   14.95
   1  -1  -5  466.72   14.14
   1   1   5  480.35   14.27
   1  -1  -5  458.50   15.57
   1   1   5  455.56   13.89
  -1   1  -5  459.54   13.07
   1   1   5  462.18   15.67
  -1  -1   5  469.96   15.05
  -2   1   5   36.73    1.41
  -2  -1  -5   37.15    1.41
   2  -1   5   34.87    1.32
   2  -1   5   37.19    1.32
   2  -1   5   36.17    1.32
  -2  -1  -5   37.72    1.37
   2  -1   5   37.33    1.58
  -2   1   5   39.82    1.35
   2   1  -5   37.17    1.35
   2  -1   5   36.92    1.44
  -2  -1  -5   37.71    1.60
  -2  -1  -5   36.81    1.35
   2   1  -5   36.84    1.45
   2   1  -5   36.81    1.39
   2  -1  -5   37.26    1.43
  -2   1  -5   39.08    1.33
   2  -1  -5   39.01    1.30
   2   1   5   36.11    1.35
  -2  -1   5   37.66    1.39
   2   1   5   37.41    1.31
   2  -1  -5   34.88    1.34
  -2   1  -5   39.14    1.38
  -2  -1   5   38.14    1.34
  -2   1  -5   34.62    1.40
  -2  -1   5   34.19    1.44
   2   1   5   37.20    1.56
  -2   1  -5   38.36    1.34
   2   1   5   39.82    1.48
   2   1   5   35.85    1.30
   2  -1  -5   35.26    1.43
  -2   1  -5   33.44    1.57
   3  -1   5   12.05    0.72
   3   1  -5   14.44    0.83
  -3  -1  -5   12.13    0.75
   3   1  -5   12.28    0.77
   3   1  -5   13.68    0.85
  -3   1   5   13.32    0.83
   3  -1   5   12.74    0.99
   3  -1   5   11.85    0.76
   3   1  -5   12.28    0.81
   3   1   5   11.82    0.74
   3  -1  -5   13.26    0.76
   3  -1  -5   12.09    0.83
  -3   1  -5   11.23    0.72
   3   1   5   12.46    0.72
  -3  -1   5   13.00    0.82
   3   1   5   11.81    0.93
   3  -1  -5   13.08    0.88
  -3   1  -5   11.14    0.87
   3  -1  -5   12.77    0.83
   4   1  -5   22.75    1.19
   4  -1   5   25.25    1.40
   4   1  -5   21.97    1.26
   4  -1   5   20.56    1.12
   4  -1   5   22.16    1.11
   4   1  -5   23.27    1.18
   4  -1  -5   20.19    1.23
   4  -1  -5   23.50    1.24
   4   1   5   20.53    1.09
   4   1   5   22.34    1.12
  -4   1  -5   21.73    1.19
   4  -1  -5   23.34    1.22
   4   1   5   19.36    1.31
   5   1  -5   11.62    0.99
   5   1  -5   11.37    1.04
   5  -1   5   11.65    0.86
   5  -1   5   10.12    0.92
   5  -1   5   12.16    1.11
   5   1  -5   11.24    1.01
   5  -1  -5   10.96    1.02
   5   1   5   10.13    0.89
   5   1   5   11.83    1.15
   5  -1  -5   11.42    1.03
   5  -1  -5   10.75    1.01
  -5   1  -5   10.17    0.99
   5   1   5   11.52    0.91
   6   1  -5    4.82    0.81
   6   1  -5    4.48    0.75
   6  -1   5    4.94    0.74
   6  -1   5    5.79    0.90
   6  -1   5    4.37    0.76
   6   1  -5    5.25    0.81
   6   1   5    4.86    0.73
   6   1   5    5.04    0.71
   6  -1  -5    4.18    0.87
   6  -1  -5    5.33    0.87
   6  -1  -5    5.49    0.79
   6   1   5    5.96    0.93
   7   1  -5    3.57    0.84
   7  -1   5    3.04    0.75
   7   1  -5    1.94    0.82
   7   1  -5    5.40    0.84
   7  -1   5    2.91    0.77
   7  -1   5    2.99    0.89
   7   1   5    2.38    0.65
   7   1   5    2.41    0.70
   7  -1  -5    2.21    0.81
   7  -1  -5    2.03    0.84
   7  -1  -5    2.29    0.77
   7   1   5    3.50    0.85
   0  -2   5   59.87    2.18
   0  -2  -5   62.65    2.22
   0   2  -5   63.23    2.08
   0   2  -5   62.28    2.18
   0   2  -5   63.01    2.04
   0  -2   5   63.86    2.03
   0  -2   5   62.62    2.08
   1  -2   5   90.88    3.40
  -1   2   5   93.70    3.30
   1  -2   5  100.14    3.13
   1  -2   5   99.08    2.87
   1  -2   5   96.32    2.96
   1   2  -5   91.44    3.23
  -1  -2  -5   97.15    3.22
  -1  -2  -5   97.06    2.98
  -1  -2  -5   89.38    3.40
   1  -2   5   94.97    3.11
   1   2  -5   93.80    2.94
  -1   2   5  100.71    2.96
   1   2   5   92.60    3.01
  -1   2  -5   93.65    3.15
   1  -2  -5   94.09    2.97
  -1   2  -5   97.65    3.42
   1  -2  -5   95.49    3.31
  -1   2  -5   99.85    2.86
  -1   2  -5   98.53    2.97
   1   2   5   95.05    3.01
  -1  -2   5   94.09    2.94
   1   2   5   93.78    3.25
  -1  -2   5   99.90    3.25
   1   2   5   98.67    3.12
   1   2   5   93.71    3.44
  -2  -2  -5   11.61    0.66
  -2   2   5   11.73    0.64
  -2  -2  -5   12.80    0.64
   2  -2   5   12.48    0.68
   2  -2   5   10.87    0.80
   2   2  -5   11.87    0.75
   2  -2   5   11.68    0.84
  -2   2   5   11.04    0.66
   2  -2   5   12.15    0.74
   2  -2   5   11.68    0.56
  -2  -2  -5   11.74    0.83
  -2   2   5   11.24    0.57
   2   2  -5   12.20    0.61
   2   2  -5   12.09    0.66
   2   2   5   12.48    0.61
  -2   2  -5   10.56    0.70
   2  -2  -5   11.61    0.69
  -2  -2   5   11.15    0.63
   2   2   5   12.51    0.61
   2   2   5   12.21    0.81
   2  -2  -5   11.71    0.67
  -2   2  -5   12.06    0.69
   2   2   5   12.47    0.81
  -2   2  -5   10.25    0.71
  -2  -2   5   11.82    0.72
  -2  -2   5   12.28    0.64
  -2   2  -5   11.87    0.86
   3   2  -5   66.19    2.26
  -3   2   5   64.85    2.44
   3  -2   5   67.34    2.31
   3  -2   5   64.13    2.60
   3   2  -5   63.66    2.40
   3   2  -5   59.65    2.40
   3  -2   5   64.62    2.26
   3  -2  -5   62.65    2.40
   3   2   5   67.49    2.33
  -3   2  -5   67.25    2.38
   3  -2  -5   63.74    2.28
   3  -2  -5   63.20    2.46
   3   2   5   64.47    2.57
   3   2   5   64.83    2.21
  -3  -2   5   66.96    2.43
   4  -2   5    0.58    0.61
   4  -2   5    1.37    0.48
   4   2  -5    0.98    0.56
   4   2  -5    0.65    0.59
   4   2  -5    1.11    0.45
   4  -2   5    1.08    0.55
   4   2   5    0.08    0.53
   4   2   5    1.17    0.48
   4  -2  -5    0.12    0.58
   4   2   5    0.69    0.43
  -4   2  -5    0.91    0.57
   4  -2  -5    0.65    0.52
   4  -2  -5    0.66    0.56
   5  -2   5    0.88    0.70
   5   2  -5    1.79    0.69
   5   2  -5    0.65    0.52
   5  -2   5    0.11    0.60
   5  -2   5    1.28    0.56
   5   2  -5    0.90    0.64
  -5   2  -5    0.59    0.61
   5   2   5    0.98    0.53
   5  -2  -5    0.87    0.61
   5  -2  -5    1.28    0.65
   5   2   5    1.30    0.66
   5   2   5    0.50    0.53
   5  -2  -5    0.90    0.69
   6   2  -5   -0.06    0.65
   6  -2   5    0.52    0.71
   6   2  -5    0.68    0.62
   6  -2   5    0.69    0.59
   6  -2   5    0.37    0.60
   6   2  -5    0.75    0.53
   6  -2  -5    0.14    0.60
   6   2   5    0.41    0.55
   6  -2  -5    0.04    0.59
   6  -2  -5    0.51    0.69
   6   2   5    0.13    0.64
   6   2   5    0.64    0.55
   7  -2   5    8.50    1.01
   7  -2   5    8.73    0.94
   7  -2   5    9.85    1.23
   7   2  -5   11.85    1.11
   7   2  -5   10.10    1.09
   7   2  -5    9.63    1.13
   7  -2  -5    7.38    1.08
   7  -2  -5   10.72    1.12
   7   2   5   10.60    1.23
   7   2   5    9.42    0.97
   7   2   5   10.99    1.00
   7  -2  -5    7.85    1.08
   0  -3   5   21.01    0.76
   0  -3  -5   18.88    0.90
   0  -3  -5   20.86    0.90
   0   3  -5   20.23    0.84
   0   3  -5   18.62    0.82
   0  -3   5   18.51    0.86
   0   3   5   18.78    0.92
   0   3  -5   18.88    0.75
   0  -3   5   19.70    0.80
   0  -3  -5   17.81    1.08
   1  -3   5   82.68    3.03
  -1   3   5   85.33    2.61
   1   3  -5   85.53    2.89
   1   3  -5   86.18    2.75
  -1  -3  -5   82.64    3.07
   1  -3   5   86.33    2.81
   1  -3   5   83.47    2.61
  -1  -3  -5   85.14    2.89
   1   3  -5   81.71    2.85
  -1  -3  -5   83.46    3.05
  -1  -3  -5   85.34    2.66
  -1  -3  -5   84.13    2.66
   1   3  -5   82.51    2.57
  -1   3   5   83.80    2.94
   1  -3   5   82.98    2.56
   1  -3   5   81.95    2.81
   1  -3  -5   78.10    2.62
  -1   3  -5   80.32    2.54
  -1  -3   5   86.64    2.87
  -1   3  -5   80.49    3.02
  -1   3  -5   87.67    2.61
   1   3   5   82.79    2.70
   1   3   5   82.32    2.69
   1  -3  -5   86.01    2.95
   1  -3  -5   84.08    2.47
  -1  -3   5   82.33    2.59
   1   3   5   81.19    2.93
  -1  -3   5   84.92    2.88
  -1   3  -5   83.44    2.84
   2  -3   5   19.12    1.08
   2  -3   5   21.23    0.89
   2  -3   5   21.82    1.08
  -2   3   5   21.26    0.95
  -2  -3  -5   22.36    0.94
   2   3  -5   20.46    0.87
   2  -3   5   22.92    0.86
  -2   3   5   20.57    0.85
   2   3  -5   22.22    1.02
  -2  -3   5   21.47    0.91
   2   3   5   20.75    1.12
   2  -3  -5   22.16    1.00
   2  -3  -5   21.17    0.93
  -2   3  -5   21.71    0.96
   2   3   5   22.69    0.79
  -2  -3   5   21.72    0.91
   2  -3  -5   21.41    0.91
  -2   3  -5   21.78    0.92
   2   3   5   20.10    0.87
  -2  -3   5   20.86    0.90
   2   3   5   20.51    0.94
   3   3  -5   26.71    1.17
   3  -3   5   26.41    1.10
   3   3  -5   25.43    1.21
   3  -3   5   25.77    1.38
   3  -3   5   24.90    1.14
   3   3  -5   26.73    1.14
  -3   3   5   25.92    1.09
   3  -3  -5   25.21    1.18
   3   3   5   25.48    1.13
   3  -3  -5   27.14    1.26
   3   3   5   25.57    1.34
   3  -3  -5   26.90    1.21
  -3   3  -5   24.86    1.14
  -3  -3   5   26.78    1.21
   3   3   5   24.58    1.08
  -3   3  -5   26.10    1.25
   4   3  -5    5.72    0.71
   4   3  -5    6.25    0.71
   4  -3   5    6.83    0.64
   4  -3   5    6.43    0.73
   4   3  -5    6.41    0.64
   4  -3   5    4.97    0.79
   4  -3  -5    5.54    0.72
   4  -3  -5    4.25    0.72
   4   3   5    5.82    0.63
   4   3   5    5.88    0.78
   4  -3  -5    6.27    0.74
  -4   3  -5    5.42    0.73
   4   3   5    5.23    0.62
   5  -3   5   22.74    1.26
   5   3  -5   22.65    1.27
   5  -3   5   20.30    1.48
   5   3  -5   21.89    1.22
   5   3  -5   20.85    1.26
   5  -3   5   22.15    1.21
  -5   3  -5   22.26    1.37
   5   3   5   23.61    1.47
   5  -3  -5   21.71    1.36
   5   3   5   22.31    1.17
   5  -3  -5   19.72    1.30
   5  -3  -5   22.91    1.34
   5   3   5   22.40    1.18
   6   3  -5    5.20    0.75
   6   3  -5    3.63    0.73
   6  -3   5    2.67    0.67
   6   3  -5    2.60    0.74
   6  -3   5    3.71    0.76
   6  -3   5    5.50    0.97
   6   3   5    4.58    0.88
   6   3   5    4.21    0.69
  -6   3  -5    2.76    0.78
   6   3   5    5.14    0.71
   6  -3  -5    3.35    0.76
   6  -3  -5    4.39    0.83
   6  -3  -5    3.66    0.83
   7   3  -5    1.79    0.69
   7  -3   5    2.04    0.73
   7   3  -5    1.62    0.71
   7  -3   5    1.30    0.69
   7  -3   5    1.36    0.82
   7   3   5    1.77    0.78
   7  -3  -5    0.13    0.84
   7   3   5    1.16    0.63
   7   3   5    1.57    0.62
   7  -3  -5    0.97    0.78
   7  -3  -5    0.81    0.73
   0   4  -5  139.42    4.80
   0  -4   5  139.29    4.60
   0  -4   5  142.78    4.18
   0   4   5  140.26    3.96
   0  -4   5  134.94    4.80
   0  -4  -5  139.71    4.85
   0   4  -5  139.40    4.62
   0   4   5  137.36    4.86
   0   4   5  136.46    4.56
   0   4  -5  136.39    4.51
   0  -4  -5  142.96    4.55
   0  -4  -5  139.84    4.87
   0  -4   5  145.28    4.49
  -1  -4  -5    2.05    0.33
   1   4  -5    1.77    0.19
   1  -4   5    1.34    0.37
   1  -4   5    1.37    0.27
  -1  -4  -5    1.36    0.41
   1  -4   5    1.85    0.39
   1   4  -5    1.23    0.27
   1  -4   5    1.92    0.32
  -1  -4  -5    1.67    0.39
   1  -4   5    1.02    0.30
   1   4  -5    1.78    0.31
  -1  -4  -5    1.45    0.23
   1   4  -5    2.00    0.28
  -1  -4  -5    1.48    0.35
  -1   4   5    1.81    0.32
  -1   4   5    2.07    0.25
  -1   4   5    1.36    0.27
   1  -4  -5    1.88    0.31
  -1   4  -5    1.43    0.24
   1   4   5    1.66    0.38
   1  -4  -5    2.04    0.27
   1  -4  -5    1.78    0.26
   1   4   5    1.85    0.45
  -1   4  -5    1.34    0.31
  -1   4  -5    1.76    0.37
  -1   4  -5    1.70    0.44
   1   4   5    1.03    0.30
  -1  -4   5    1.38    0.32
   1  -4  -5    1.34    0.47
  -1  -4   5    2.07    0.25
  -1  -4   5    1.36    0.24
   2  -4   5   29.11    1.38
   2  -4   5   30.46    1.41
   2   4  -5   30.89    1.10
  -2   4   5   28.36    1.25
   2   4  -5   29.28    1.24
  -2  -4  -5   32.29    1.24
   2  -4  -5   29.01    1.28
   2   4   5   28.26    1.25
   2   4   5   28.43    1.15
  -2  -4   5   30.56    1.15
  -2   4  -5   31.52    1.17
   2   4   5   29.29    1.07
  -2   4  -5   32.38    1.21
   2  -4  -5   30.73    1.13
   2  -4  -5   27.52    1.16
  -2  -4   5   28.99    1.19
  -2  -4   5   30.51    1.21
   3  -4   5    6.26    0.71
   3   4  -5    5.86    0.53
   3   4  -5    4.95    0.58
   3  -4   5    5.99    0.54
  -3   4   5    5.02    0.49
   3  -4   5    5.23    0.61
  -3  -4   5    5.21    0.53
  -3   4  -5    4.12    0.56
  -3  -4   5    5.79    0.52
   3   4   5    4.62    0.66
   3  -4  -5    4.54    0.59
   3   4   5    4.79    0.50
   3  -4  -5    4.86    0.60
   3   4   5    4.86    0.54
   4   4  -5   10.92    0.89
   4   4  -5   11.92    0.92
   4  -4   5   11.14    0.82
   4  -4   5   11.72    0.93
   4   4  -5    9.71    0.85
  -4   4   5   12.56    0.87
   4  -4   5   11.06    1.04
  -4   4  -5   11.50    1.02
   4  -4  -5   10.34    0.86
   4   4   5   11.18    0.81
   4  -4  -5   10.71    0.94
   4   4   5   11.95    0.80
   4  -4  -5   11.92    1.03
   4   4   5   10.61    1.04
   5   4  -5   11.82    1.05
   5  -4   5   11.19    1.01
   5  -4   5   11.19    0.93
   5   4  -5   10.67    0.91
   5  -4   5   12.70    1.20
   5   4  -5   13.68    1.05
  -5   4  -5   13.59    1.13
   5   4   5    9.23    0.84
   5  -4  -5   13.01    1.08
   5  -4  -5   12.02    1.15
   5   4   5   12.76    1.19
   5  -4  -5   11.81    1.05
   5   4   5   13.10    0.92
   6   4  -5    4.67    0.75
   6   4  -5    5.58    0.81
   6  -4   5    5.03    0.95
   6  -4   5    5.20    0.84
   6   4  -5    4.10    0.84
   6  -4   5    5.80    0.78
   6   4   5    5.27    0.73
   6   4   5    5.63    0.94
   6  -4  -5    5.35    0.90
  -6   4  -5    4.86    0.87
   6   4   5    4.09    0.69
   6  -4  -5    4.43    0.81
   6  -4  -5    5.28    0.86
   7   4  -5    0.97    0.74
   7   4  -5    1.63    0.65
   7  -4   5    0.13    0.66
   7  -4   5    0.88    0.80
   7  -4   5    0.78    0.76
   7  -4  -5    1.51    0.79
   7  -4  -5    0.64    0.83
   7  -4  -5   -0.17    0.73
   7   4   5    1.20    0.58
   7   4   5    0.37    0.59
   7   4   5    0.88    0.82
   0  -5   5  315.98    9.57
   0   5  -5  316.99    9.93
   0   5   5  305.97    8.54
   0  -5  -5  308.56    9.62
   0   5   5  294.52    9.63
   0  -5  -5  300.29   10.31
   0  -5   5  317.84    9.89
   0   5  -5  294.95    9.60
   0  -5   5  310.37    9.05
   0   5   5  294.55   10.31
   0  -5  -5  259.19   10.07
   0   5  -5  313.32   10.27
   0  -5   5  304.33   10.28
   1  -5   5   49.02    1.92
  -1  -5  -5   47.89    1.72
   1  -5   5   49.23    1.81
  -1   5   5   50.11    1.89
  -1  -5  -5   49.42    1.90
   1  -5   5   51.18    1.67
  -1  -5  -5   47.55    1.94
   1  -5   5   50.10    1.62
   1   5  -5   52.81    1.83
   1   5  -5   50.83    1.77
  -1   5   5   49.62    1.56
   1   5  -5   50.07    1.60
   1  -5   5   49.21    1.83
  -1  -5  -5   47.78    1.69
   1   5  -5   49.82    1.81
  -1   5   5   48.86    1.63
   1  -5  -5   49.63    1.87
   1   5   5   49.12    1.99
  -1   5  -5   48.94    1.65
   1   5   5   48.84    1.75
  -1   5  -5   50.81    1.59
   1  -5  -5   51.65    1.57
  -1  -5   5   50.40    1.82
  -1  -5   5   49.58    1.80
  -1   5  -5   52.93    1.93
   1   5   5   44.45    1.77
  -1  -5   5   48.60    1.75
  -1   5  -5   52.98    1.93
   1   5   5   48.84    1.97
   1  -5  -5   45.02    1.64
  -1  -5   5   51.04    1.59
   1  -5  -5   51.15    1.99
  -2  -5  -5   28.33    1.38
   2   5  -5   30.56    1.20
   2  -5   5   27.49    1.42
   2  -5   5   32.04    1.20
   2   5  -5   31.28    1.11
   2   5  -5   27.92    1.29
  -2  -5   5   31.80    1.25
   2   5   5   30.28    1.15
  -2   5  -5   31.31    1.24
   2  -5  -5   30.94    1.16
  -2   5  -5   33.88    1.19
  -2  -5   5   32.38    1.18
   2   5   5   30.88    1.35
   2  -5  -5   30.14    1.20
  -2   5  -5   32.47    1.48
   2   5   5   31.12    1.23
   2  -5  -5   31.42    1.35
  -2  -5   5   32.39    1.30
   3   5  -5   28.13    1.14
   3  -5   5   28.19    1.19
   3  -5   5   25.12    1.43
   3   5  -5   28.92    1.28
  -3   5   5   28.76    1.16
   3  -5   5   25.54    1.20
   3  -5  -5   27.01    1.36
   3   5   5   30.28    1.10
  -3  -5   5   27.36    1.21
   3   5   5   30.55    1.29
   3   5   5   26.92    1.16
   3  -5  -5   27.07    1.24
  -3  -5   5   29.99    1.27
  -3   5  -5   26.46    1.25
   3   5   5   28.51    1.48
   4  -5   5   12.29    1.15
  -4   5   5   11.90    0.88
   4  -5   5   11.19    0.94
   4   5  -5   11.78    0.90
   4  -5   5   11.92    0.84
   4   5  -5   12.33    0.81
  -4  -5   5   10.03    0.96
   4  -5  -5   11.84    0.97
   4  -5  -5   12.17    1.06
  -4   5  -5   11.01    0.96
   4   5   5   12.75    1.12
   4  -5  -5   12.14    0.98
   4   5   5   11.50    0.80
   4   5   5   12.89    0.89
   4   5   5   12.51    0.73
   5  -5   5    2.91    0.74
   5   5  -5    3.40    0.70
  -5   5   5    2.02    0.63
   5  -5   5    4.35    0.68
   5   5  -5    3.79    0.66
   5  -5   5    4.29    0.89
   5   5   5    4.56    0.85
   5  -5  -5    4.26    0.81
   5   5   5    3.10    0.59
   5  -5  -5    3.50    0.78
   5  -5  -5    3.55    0.71
   5   5   5    4.08    0.65
  -5   5  -5    3.06    0.71
   6  -5   5    1.64    0.75
   6  -5   5    1.67    0.83
   6   5  -5    1.62    0.65
   6   5  -5    2.20    0.61
   6  -5   5    0.82    0.60
  -6   5  -5    1.70    0.74
   6  -5  -5    0.96    0.79
   6   5   5    1.83    0.62
   6  -5  -5    1.70    0.73
   6   5   5    1.16    0.77
   6  -5  -5    0.10    0.68
   6   5   5    0.63    0.53
   7   5  -5    1.12    0.69
   7  -5   5    1.28    0.71
   7   5  -5    1.94    0.66
   7  -5   5    1.56    0.79
   7  -5   5    1.48    0.88
   7   5   5    3.32    0.75
   7   5   5    1.86    0.65
   7  -5  -5    0.57    0.78
   7  -5  -5    1.85    0.85
  -7   5  -5    0.26    0.77
   7   5   5    0.80    0.82
   7  -5  -5    1.26    0.85
   0  -6   5   61.27    1.85
   0   6   5   57.19    2.21
   0  -6   5   62.23    2.12
   0  -6  -5   59.95    2.25
   0   6   5   59.23    1.81
   0   6  -5   60.97    2.20
   0   6   5   61.36    2.27
   0  -6   5   59.32    2.10
   0   6  -5   59.89    2.19
   0  -6   5   60.47    2.21
   0   6  -5   56.95    2.15
   0  -6  -5   60.14    2.18
   1  -6   5   43.38    1.84
   1   6  -5   47.02    1.74
  -1  -6  -5   47.46    1.64
   1  -6   5   44.72    1.53
  -1   6   5   45.55    1.49
   1  -6   5   49.88    1.75
  -1  -6  -5   45.37    1.84
   1   6  -5   49.93    1.77
   1   6  -5   45.26    1.55
   1   6  -5   42.72    1.67
  -1  -6   5   47.90    1.49
  -1   6  -5   43.15    1.82
   1  -6  -5   44.77    1.55
   1   6   5   43.20    1.70
   1  -6  -5   45.24    1.48
  -1  -6   5   44.82    1.71
   1  -6  -5   47.12    1.79
  -1  -6   5   46.44    1.73
   1   6   5   45.37    1.93
  -1   6  -5   47.83    1.48
  -1   6  -5   44.51    1.58
  -2  -6  -5    8.14    0.78
   2   6  -5    8.47    0.58
   2  -6   5    7.11    0.62
   2   6  -5    8.85    0.50
   2   6  -5    7.39    0.67
  -2   6   5    9.11    0.66
   2  -6   5    7.74    0.73
  -2  -6   5    8.29    0.59
   2   6   5    7.96    0.60
  -2   6  -5    7.17    0.61
  -2   6  -5    8.35    0.61
   2  -6  -5    8.26    0.64
   2   6   5    7.74    0.67
   2   6   5    8.15    0.76
  -2   6  -5    7.22    0.82
   2  -6  -5    8.38    0.67
   2  -6  -5    7.40    0.65
  -2  -6   5    9.68    0.66
   3  -6   5   44.56    1.71
   3   6  -5   46.08    1.70
   3  -6   5   42.04    1.97
   3   6  -5   45.55    1.78
  -3  -6  -5   40.16    1.93
   3   6  -5   44.12    1.58
   3  -6  -5   43.48    1.89
  -3  -6   5   45.00    1.78
   3   6   5   40.42    1.64
   3   6   5   43.78    1.58
  -3  -6   5   42.74    1.75
   3  -6  -5   43.33    1.71
   3   6   5   43.27    1.81
  -3   6  -5   43.77    1.71
  -4   6   5    2.32    0.56
   4  -6   5    2.23    0.54
   4  -6   5    3.30    0.68
   4   6  -5    2.37    0.52
   4   6  -5    3.20    0.66
   4  -6   5    3.53    0.82
  -4   6  -5    3.44    0.67
  -4  -6   5    2.28    0.52
   4   6   5    2.27    0.46
   4  -6  -5    2.59    0.65
   4  -6  -5    2.59    0.69
   4  -6  -5    2.98    0.71
   4   6   5    2.68    0.53
   4   6   5    3.13    0.61
  -4   6  -5    2.64    0.63
   5   6  -5    3.62    0.72
   5  -6   5    3.15    0.63
   5  -6   5    3.36    0.88
   5   6  -5    2.25    0.59
   5  -6   5    2.97    0.74
  -5   6   5    3.27    0.65
  -5  -6   5    3.26    0.67
   5   6   5    3.95    0.56
   5   6   5    3.42    0.67
   5  -6  -5    3.47    0.77
   5  -6  -5    4.38    0.82
   5  -6  -5    3.65    0.76
   5   6   5    3.81    0.62
   5   6   5    2.97    0.79
  -5   6  -5    3.12    0.75
   6  -6   5    4.24    0.97
   6   6  -5    3.90    0.68
   6  -6   5    3.71    0.81
   6  -6   5    3.99    0.74
   6   6  -5    3.35    0.77
   6  -6  -5    5.45    0.84
  -6   6  -5    4.97    0.86
   6   6   5    6.11    0.78
   6   6   5    3.38    0.93
   6   6   5    3.38    0.64
   6  -6  -5    4.00    0.92
  -6  -6   5    4.23    0.81
   6   6   5    4.37    0.62
   6  -6  -5    3.94    0.91
   7   6  -5    1.68    0.64
   7  -6   5    1.14    0.80
   7  -6   5    0.86    0.88
   7  -6   5    0.10    0.66
   7   6  -5    2.47    0.77
   7  -6  -5    1.45    0.88
   7   6   5    0.84    0.61
   7  -6  -5    0.87    0.78
   7   6   5    1.96    0.72
   7  -6  -5    1.57    0.89
  -7   6  -5   -0.14    0.75
   0  -7   5  226.65    8.12
   0  -7   5  241.50    7.83
   0   7  -5  238.50    7.68
   0  -7  -5  242.27    7.67
   0   7  -5  241.61    8.12
   0   7   5  228.97    7.70
   0   7   5  238.79    6.77
   0  -7   5  240.29    7.12
   0   7  -5  242.78    7.93
   0  -7  -5  228.57    8.16
  -1  -7  -5   54.83    2.19
   1  -7   5   58.48    2.10
   1   7  -5   56.78    2.10
   1   7  -5   53.24    2.04
  -1   7   5   55.95    1.78
   1  -7   5   56.75    1.83
   1  -7   5   53.57    2.18
   1   7  -5   59.72    2.13
  -1  -7  -5   57.27    1.98
  -1   7  -5   56.44    2.22
  -1   7  -5   56.59    1.78
  -1  -7   5   55.67    2.06
   1   7   5   55.11    2.06
   1   7   5   54.22    2.30
  -1  -7   5   58.42    1.80
  -1   7  -5   54.22    1.90
   1  -7  -5   54.18    2.14
   1  -7  -5   51.05    1.85
   1  -7  -5   56.04    1.78
  -2   7   5   52.00    1.73
   2   7  -5   51.61    1.94
  -2  -7  -5   50.52    1.76
   2   7  -5   51.41    1.72
   2  -7   5   46.03    2.06
   2   7  -5   50.86    2.00
   2  -7   5   49.01    2.10
  -2  -7  -5   49.79    2.09
   2  -7   5   48.99    1.77
   2   7  -5   49.71    1.87
  -2  -7   5   52.56    1.74
  -2  -7   5   50.45    1.94
   2   7   5   52.26    2.10
   2  -7  -5   48.70    2.03
   2   7   5   50.41    1.85
  -2   7  -5   51.95    2.16
   2  -7  -5   46.63    1.78
  -2   7  -5   51.19    1.83
   2   7   5   50.39    1.91
   3   7  -5   13.90    0.74
   3   7  -5   14.98    0.82
   3  -7   5   12.98    1.14
   3   7  -5   12.48    0.92
   3  -7   5   14.02    0.92
  -3  -7  -5   13.78    0.98
  -3  -7   5   13.60    0.90
   3   7   5   13.83    0.87
   3   7   5   13.11    0.91
   3  -7  -5   13.29    1.05
   3   7   5   15.59    0.79
  -3   7  -5   15.13    0.99
   3  -7  -5   12.01    0.91
   4   7  -5    1.70    0.49
   4  -7   5    1.68    0.53
   4   7  -5    1.74    0.61
   4  -7   5    1.10    0.73
   4   7  -5    1.48    0.53
  -4   7   5    0.90    0.51
   4  -7   5    1.49    0.67
  -4  -7  -5    1.05    0.73
   4  -7  -5    0.72    0.66
   4   7   5    1.05    0.58
   4  -7  -5    2.04    0.66
   4   7   5    1.23    0.44
   4   7   5    1.63    0.54
  -4  -7   5    2.14    0.58
  -4   7  -5    1.41    0.66
   5   7  -5   28.36    1.30
   5  -7   5   29.39    1.77
  -5  -7  -5   25.60    1.66
   5   7  -5   30.74    1.54
  -5   7   5   29.29    1.43
   5  -7   5   29.78    1.41
   5   7  -5   24.51    1.31
   5  -7   5   26.01    1.45
   5  -7  -5   28.37    1.68
  -5   7  -5   29.15    1.56
   5  -7  -5   31.63    1.60
  -5  -7   5   28.60    1.45
   5   7   5   27.21    1.35
   5   7   5   30.85    1.29
   5   7   5   27.42    1.47
   5  -7  -5   27.39    1.47
   6  -7   5    3.54    0.87
  -6  -7  -5    3.67    0.96
   6  -7   5    3.18    0.72
   6   7  -5    3.52    0.72
   6   7  -5    4.10    0.68
   6   7  -5    3.21    0.77
  -6   7   5    4.27    0.76
   6  -7   5    3.77    0.99
   6  -7  -5    2.91    0.88
   6  -7  -5    2.60    0.86
   6  -7  -5    4.94    0.85
  -6   7  -5    3.22    0.81
  -6  -7   5    4.33    0.69
   6   7   5    4.46    0.78
   6   7   5    3.25    0.60
   6   7   5    4.49    0.73
  -7  -7  -5    1.52    0.99
   7   7  -5    3.26    0.71
   7  -7   5    3.04    0.87
   7   7  -5    1.27    0.71
   7   7  -5    3.45    0.82
   7  -7   5    3.81    1.06
   7   7   5    2.13    0.76
   7   7   5    3.81    0.78
  -7   7  -5    2.12    0.90
   7  -7  -5    4.07    1.02
   7  -7  -5    1.54    0.81
   7  -7  -5    1.68    0.91
   0   8   5  176.24    5.07
   0   8  -5  180.88    6.02
   0  -8  -5  171.36    6.12
   0   8   5  167.74    5.84
   0   8  -5  182.81    5.85
   0  -8   5  168.62    6.08
   0  -8   5  177.60    5.30
  -1  -8  -5  107.56    4.00
   1   8  -5  108.84    3.88
  -1   8   5  114.15    3.33
   1  -8   5  113.77    3.47
  -1   8   5  105.52    3.94
   1  -8   5  113.81    3.88
   1   8  -5  107.98    3.78
   1  -8   5  109.17    4.01
   1   8   5  108.96    3.79
   1   8   5  109.93    4.12
  -1   8  -5  109.82    3.92
  -1   8  -5  112.63    3.46
  -1  -8   5  111.35    3.91
   1  -8  -5  105.73    3.98
  -1  -8   5  117.67    3.45
   2  -8   5   10.80    0.94
  -2  -8  -5    9.71    0.95
   2   8  -5    9.75    0.76
   2  -8   5   10.27    0.70
   2  -8   5   10.59    0.95
  -2   8   5   10.88    0.75
   2   8  -5    9.66    0.69
   2   8  -5    9.07    0.62
   2   8   5   10.39    0.86
   2   8   5    9.60    0.81
  -2   8  -5   10.16    1.05
   2  -8  -5    9.69    0.69
  -2   8  -5   10.32    0.74
   2  -8  -5    9.68    0.82
   2   8   5    9.99    0.74
  -2  -8   5    9.51    0.73
   3   8  -5   14.10    0.90
   3  -8   5   10.59    1.03
   3   8  -5   14.21    0.77
   3  -8   5   14.02    0.93
  -3  -8  -5   14.34    1.15
   3   8  -5   12.14    0.86
   3  -8  -5   11.98    1.02
   3   8   5   12.39    0.81
   3   8   5   12.97    0.92
  -3   8  -5   12.96    0.99
   3  -8  -5   12.75    0.91
   3   8   5   12.25    0.94
  -3  -8   5   12.65    0.95
   4   8  -5   10.24    0.86
  -4   8   5   10.46    0.83
   4  -8   5    9.98    1.08
  -4  -8  -5   10.03    0.94
   4   8  -5   11.08    0.84
   4  -8   5    9.46    0.92
   4   8  -5    8.85    0.73
   4  -8   5    9.28    0.82
   4   8   5   10.25    0.76
  -4   8  -5   10.37    0.96
  -4  -8   5    9.50    0.93
   4  -8  -5    8.60    0.92
   4  -8  -5   10.67    1.02
   4   8   5    9.66    0.85
   4   8   5   10.06    0.96
   5  -8   5   10.12    0.99
   5   8  -5   11.19    0.93
   5   8  -5    9.21    0.87
   5  -8   5   10.45    1.18
  -5   8   5   10.65    0.95
  -5  -8  -5   10.29    1.06
   5  -8   5    9.31    0.88
   5   8  -5   11.44    0.84
   5  -8  -5    9.83    1.08
  -5  -8   5    9.81    0.91
   5  -8  -5    9.34    1.01
   5   8   5   10.69    0.79
   5   8   5   11.19    0.98
  -5   8  -5   11.64    1.05
   5  -8  -5   11.77    1.04
   5   8   5    8.63    0.85
   6   8  -5    2.18    0.72
   6  -8   5    1.61    0.78
   6   8  -5    2.32    0.62
   6   8  -5    1.70    0.61
   6  -8   5    0.69    0.88
  -6   8   5    1.30    0.65
   6  -8   5    0.11    0.61
  -6  -8  -5    2.62    0.87
   6  -8  -5    0.78    0.79
   6  -8  -5    1.36    0.72
  -6  -8   5    1.53    0.70
   6   8   5    1.68    0.65
   6  -8  -5    1.35    0.82
   6   8   5    1.86    0.66
  -6   8  -5    1.07    0.71
   6   8   5    3.13    0.60
   7   8  -5    0.22    0.64
   7  -8   5    2.42    1.01
   7   8  -5    1.67    0.74
   7   8  -5    1.89    0.66
  -7  -8  -5    1.15    0.90
   7  -8   5    1.50    0.90
   7   8   5    2.74    0.77
   7  -8  -5    1.12    0.90
   7  -8  -5    2.81    0.97
   7   8   5    0.38    0.62
  -7   8  -5    0.62    0.82
   7  -8  -5    0.03    0.82
   0   9  -5   -0.30    0.52
   0  -9   5    0.27    0.40
   0  -9   5    0.00    0.20
   0   9   5   -0.17    0.31
   0  -9  -5    0.23    0.44
   0   9  -5    0.03    0.49
   0   9   5    0.66    0.60
   1   9  -5    9.97    0.83
  -1  -9  -5    9.53    0.87
   1  -9   5   11.45    0.90
   1  -9   5   10.03    0.58
  -1   9   5    9.35    1.03
   1   9  -5   10.53    0.83
  -1   9   5   12.11    0.70
   1   9   5   11.10    1.07
   1  -9  -5    9.74    0.60
   1   9   5   10.41    0.87
   1  -9  -5    9.09    0.83
  -1  -9   5    9.22    0.74
  -1   9  -5   11.56    0.79
  -1   9  -5   10.09    0.96
  -1  -9   5   11.78    0.59
   2   9  -5   13.81    0.82
  -2   9   5   13.14    0.86
   2  -9   5   13.04    1.06
   2   9  -5   13.82    0.88
   2   9  -5   13.51    0.91
  -2  -9  -5   12.95    1.03
   2  -9   5   14.25    0.81
  -2  -9   5   13.68    0.88
  -2   9  -5   14.93    0.94
   2   9   5   14.27    0.92
   2   9   5   14.64    1.13
   2  -9  -5   13.89    0.85
   2  -9  -5   12.04    0.99
   2   9   5   12.52    0.96
  -2   9  -5   13.46    1.23
   3  -9   5   18.62    1.05
   3   9  -5   20.31    1.04
   3  -9   5   19.69    1.38
   3   9  -5   18.29    1.09
  -3   9   5   18.45    1.16
  -3  -9  -5   19.57    1.35
   3   9  -5   20.66    0.97
  -3   9  -5   17.08    1.07
   3  -9  -5   18.61    1.29
   3  -9  -5   17.77    1.08
  -3  -9   5   19.44    1.12
   3   9   5   17.91    1.04
   3   9   5   19.18    1.21
   3   9   5   20.07    1.20
   4   9  -5    8.53    0.82
   4   9  -5    9.80    0.76
   4  -9   5   10.62    0.92
   4   9  -5   10.89    0.95
   4  -9   5    9.81    1.13
  -4  -9  -5   10.37    1.05
   4  -9  -5    9.93    1.04
   4  -9  -5    8.87    0.92
   4   9   5    9.16    0.91
  -4   9  -5    7.81    0.91
   4   9   5   10.21    1.02
  -4  -9   5    9.62    0.83
   4   9   5   10.16    0.81
   5  -9   5    3.65    0.76
   5   9  -5    3.15    0.65
  -5  -9  -5    2.85    0.75
   5   9  -5    3.87    0.62
   5  -9   5    4.37    0.67
  -5   9   5    3.40    0.66
   5   9  -5    4.32    0.77
   5  -9   5    3.67    0.92
   5   9   5    3.50    0.76
  -5   9  -5    4.87    0.81
   5  -9  -5    4.44    0.88
  -5  -9   5    3.53    0.72
   5   9   5    5.03    0.73
   5  -9  -5    4.03    0.77
   5  -9  -5    3.72    0.88
   5   9   5    4.68    0.61
   6   9  -5    3.63    0.68
   6  -9   5    3.35    0.99
  -6   9   5    3.00    0.75
   6   9  -5    2.86    0.78
   6  -9   5    2.86    0.72
   6  -9   5    2.22    0.87
  -6  -9  -5    4.42    0.87
   6   9  -5    2.52    0.70
   6  -9  -5    3.49    0.92
   6   9   5    3.41    0.65
  -6   9  -5    2.49    0.84
   6  -9  -5    2.80    0.81
   6   9   5    4.87    0.82
  -6  -9   5    1.46    0.76
   6   9   5    2.66    0.76
   6  -9  -5    4.41    0.98
   0  10   5   51.89    2.25
   0  10  -5   52.29    2.28
   0 -10   5   53.86    2.14
   0 -10   5   52.49    1.92
   0  10   5   54.91    1.78
   0 -10  -5   52.11    2.16
   0 -10   5   56.74    1.75
   0  10  -5   53.18    2.21
  -1 -10  -5   42.73    1.90
   1 -10   5   44.33    1.53
   1  10  -5   41.56    1.82
   1  10  -5   42.55    1.89
   1 -10   5   41.58    1.88
  -1  10   5   44.78    1.55
  -1  10   5   44.56    2.07
  -1  10  -5   46.69    1.69
  -1 -10   5   48.69    1.54
  -1 -10   5   42.89    1.77
   1  10   5   39.53    2.11
   1 -10  -5   41.45    1.55
   1 -10  -5   44.31    1.86
   1  10   5   41.90    1.87
  -1  10  -5   39.02    2.00
   2  10  -5   20.22    1.15
   2 -10   5   18.60    1.31
   2 -10   5   20.73    1.02
  -2 -10  -5   21.88    1.33
  -2  10   5   21.78    1.06
   2  10  -5   21.30    1.08
   2  10  -5   19.46    1.10
   2  10   5   20.24    1.33
  -2  10  -5   20.89    1.47
   2 -10  -5   20.46    1.02
  -2  10  -5   22.39    1.16
   2  10   5   17.86    1.15
  -2 -10   5   21.75    1.12
   2 -10  -5   21.50    1.26
   3 -10   5    8.71    1.03
  -3  10   5    8.25    0.80
   3  10  -5    9.60    0.91
  -3 -10  -5    9.00    0.95
   3  10  -5    7.92    0.81
   3  10  -5    8.80    0.76
   3 -10   5    8.82    0.81
   3  10   5    7.28    0.88
   3 -10  -5    8.82    0.95
  -3  10  -5    9.13    0.88
   3 -10  -5    7.92    0.83
   3  10   5    9.22    0.84
  -3 -10   5   10.46    0.83
   3  10   5    7.89    0.95
   4  10  -5    8.46    0.77
  -4 -10  -5   10.74    1.06
   4  10  -5    9.23    0.79
   4 -10   5    8.39    1.10
   4  10  -5   10.02    0.97
   4 -10   5    8.08    0.86
   4  10   5    9.47    0.93
   4  10   5    6.95    0.92
   4 -10  -5    8.25    0.95
  -4 -10   5    9.49    0.84
   4  10   5    9.19    0.82
  -4  10  -5    8.04    0.92
   4 -10  -5    9.70    1.07
   5  10  -5    4.51    0.76
  -5  10   5    3.27    0.67
   5 -10   5    5.11    0.72
   5  10  -5    4.82    0.66
   5  10  -5    4.85    0.75
   5 -10   5    5.92    0.88
  -5 -10  -5    4.87    0.92
   5 -10   5    5.63    1.05
  -5  10  -5    5.59    0.88
   5  10   5    4.69    0.68
  -5 -10   5    3.85    0.76
   5  10   5    4.52    0.86
   5 -10  -5    5.48    0.98
   5 -10  -5    5.58    0.90
  -5  10  -5    4.66    0.84
   5  10   5    4.70    0.76
   6 -10   5    0.08    0.64
   6  10  -5    1.04    0.62
  -6  10   5    0.44    0.64
   6 -10   5    1.21    0.92
   6 -10   5    1.13    0.84
  -6 -10  -5   -0.65    0.76
   6  10  -5    1.25    0.68
   6  10  -5    0.20    0.59
   6 -10  -5   -0.05    0.71
  -6 -10   5   -0.70    0.68
   6  10   5    1.33    0.54
   6  10   5    0.93    0.73
   6 -10  -5    2.14    0.91
   6  10   5    0.60    0.65
  -6  10  -5   -0.20    0.71
   6 -10  -5    1.25    0.86
   0  11  -5   17.87    1.27
   0 -11  -5   16.55    1.10
   0  11   5   15.93    1.27
   0 -11   5   17.01    0.74
   0  11   5   17.60    0.86
   0  11  -5   18.21    1.19
   0 -11   5   17.38    1.06
   1 -11   5    5.61    0.50
   1 -11   5    4.28    0.70
  -1 -11  -5    4.99    0.73
  -1  11   5    4.67    0.55
   1  11  -5    4.53    0.75
  -1  11   5    6.35    1.00
   1  11  -5    4.21    0.75
   1 -11  -5    4.07    0.49
   1  11   5    2.81    0.93
  -1  11  -5    4.39    0.87
   1  11   5    3.99    0.78
   1 -11  -5    4.70    0.69
  -1  11  -5    4.14    0.64
  -1 -11   5    4.46    0.62
  -2 -11  -5    8.11    0.88
   2  11  -5    6.84    0.80
   2 -11   5    7.04    0.87
  -2  11   5    7.22    0.69
   2 -11   5    8.37    0.70
   2  11  -5    7.32    0.84
   2 -11  -5    7.54    0.70
   2 -11  -5    7.88    0.84
  -2  11  -5    6.62    1.06
  -2 -11   5    7.92    0.73
   2  11   5    5.76    0.80
   2  11   5    7.29    1.04
  -2  11  -5    8.10    0.83
  -3 -11  -5   36.87    1.84
   3  11  -5   35.56    1.71
  -3  11   5   35.75    1.54
   3  11  -5   35.24    1.62
   3 -11   5   36.16    1.56
   3 -11   5   35.57    1.91
   3  11  -5   36.86    1.59
   3  11   5   37.33    1.63
  -3 -11   5   35.96    1.65
  -3  11  -5   36.04    1.60
   3  11   5   34.39    1.85
   3 -11  -5   34.92    1.59
   3 -11  -5   33.86    1.82
  -3  11  -5   35.92    2.01
   3  11   5   34.84    1.75
   4  11  -5    1.14    0.58
   4 -11   5    1.29    0.64
   4 -11   5    1.70    0.78
   4  11  -5    1.55    0.64
  -4 -11  -5    2.05    0.77
   4  11  -5    0.82    0.53
   4  11   5    2.19    0.68
   4 -11  -5    1.46    0.68
   4  11   5    1.46    0.53
  -4 -11   5    1.08    0.61
   4 -11  -5    0.08    0.70
  -4  11  -5    1.33    0.66
   4  11   5    1.74    0.69
   5 -11   5    2.99    0.92
   5  11  -5    1.67    0.67
  -5 -11  -5    2.33    0.85
  -5  11   5    1.48    0.62
   5  11  -5    2.05    0.59
   5  11  -5    2.59    0.65
   5 -11   5    1.36    0.76
   5 -11   5    1.29    0.60
   5  11   5    2.49    0.59
   5  11   5    2.31    0.75
  -5 -11   5    1.95    0.73
   5 -11  -5    1.54    0.78
   5 -11  -5    2.88    0.90
  -5  11  -5    2.36    0.83
   5  11   5    2.24    0.78
   6  11  -5    4.37    0.79
   6  11  -5    5.17    0.80
   6  11  -5    4.76    0.91
  -6 -11  -5    2.66    0.97
   6 -11   5    6.67    1.04
   6 -11   5    4.55    1.11
   6  11   5    5.32    0.73
   6 -11  -5    2.62    0.94
   6 -11  -5    4.81    0.96
  -6  11  -5    3.56    0.90
   6  11   5    4.49    0.93
   6 -11  -5    3.73    1.02
   6  11   5    3.23    0.82
   0 -12   5    0.15    0.53
   0  12   5    0.24    0.44
   0 -12  -5    0.57    0.59
   0  12  -5   -0.26    0.68
   0 -12   5    0.19    0.30
   0  12   5   -0.42    0.75
   0  12  -5    0.46    0.72
  -1  12   5    2.97    0.98
   1  12  -5    3.48    0.80
   1 -12   5    5.17    0.77
  -1 -12  -5    5.32    0.79
   1 -12   5    4.61    0.51
  -1  12   5    4.39    0.59
   1  12  -5    3.46    0.73
  -1  12  -5    4.47    0.96
  -1  12  -5    4.65    0.69
  -1 -12   5    4.78    0.67
   1  12   5    3.20    0.79
   1 -12  -5    4.09    0.53
   1 -12  -5    3.86    0.73
   1  12   5    3.20    1.00
   2 -12   5    2.04    0.55
   2  12  -5    2.53    0.71
   2  12  -5    2.79    0.73
  -2  12   5    1.82    0.56
  -2 -12  -5    2.03    0.76
   2 -12   5    2.09    0.74
  -2  12  -5    1.43    0.87
  -2 -12   5    1.34    0.61
   2  12   5    1.80    0.67
   2 -12  -5    1.69    0.68
   2  12   5    0.00    0.83
  -2  12  -5    2.59    0.66
   2 -12  -5    2.10    0.55
   3 -12   5    5.70    0.72
   3  12  -5    4.77    0.72
  -3 -12  -5    5.03    0.87
   3  12  -5    4.41    0.80
   3 -12   5    5.47    0.92
  -3  12   5    4.49    0.75
   3  12  -5    4.43    0.74
  -3  12  -5    4.12    0.76
   3 -12  -5    3.20    0.81
  -3  12  -5    4.63    1.14
  -3 -12   5    5.95    0.71
   3 -12  -5    4.77    0.76
   3  12   5    4.58    0.94
   3  12   5    5.38    0.76
   3  12   5    5.71    0.88
   4  12  -5    9.90    0.97
   4 -12   5    9.59    1.12
  -4 -12  -5    8.37    1.01
   4 -12   5    8.19    0.90
   4  12  -5    9.66    0.90
   4  12  -5   10.17    1.04
   4 -12  -5    8.52    1.08
   4 -12  -5    8.02    0.93
   4  12   5    7.72    1.00
   4  12   5    8.74    0.90
   4  12   5   11.07    1.17
  -4  12  -5    8.67    0.97
   5  12  -5    1.85    0.68
   5  12  -5    1.48    0.67
  -5 -12  -5    3.13    0.91
   5 -12   5    2.57    0.92
   5  12  -5    2.27    0.67
   5 -12   5    0.53    0.70
   5 -12   5    1.92    0.63
  -5  12   5    2.48    0.68
   5  12   5    1.64    0.65
   5  12   5    1.49    0.83
   5 -12  -5    1.80    0.82
   5  12   5    3.06    0.81
   5 -12  -5    1.38    0.86
  -5  12  -5    1.47    0.79
  -5 -12   5    1.19    0.71
   6  12  -5    2.11    0.71
   6  12  -5    1.51    0.69
   6 -12   5   -0.76    0.81
   6 -12   5    1.97    1.01
   6  12  -5    1.25    0.75
  -6 -12  -5    0.01    0.86
   6  12   5    0.21    0.72
   6 -12  -5    0.89    0.93
   6 -12  -5    0.03    0.77
   6  12   5    1.59    0.83
   6 -12  -5    0.43    0.81
  -6  12  -5    0.60    0.74
   0  13  -5   26.83    1.80
   0  13  -5   25.30    1.60
   0  13   5   30.38    1.25
   0 -13   5   28.39    1.11
   0 -13  -5   27.59    1.17
   0 -13  -5   28.76    1.51
   0 -13   5   28.35    1.49
   0  13   5   26.96    1.70
   0  13  -5   30.84    1.39
   1  13  -5   12.61    1.11
   1  13  -5   14.35    1.24
  -1  13   5   12.82    1.40
  -1 -13  -5   13.48    1.16
  -1  13   5   15.13    0.93
   1 -13   5   14.12    1.14
   1 -13   5   13.79    0.80
   1 -13  -5   13.75    0.83
   1  13   5   10.07    1.32
  -1  13  -5   14.23    1.04
   1  13   5   14.33    1.23
  -1 -13   5   15.08    1.04
  -1  13  -5   13.33    1.37
   1 -13  -5   14.24    1.10
  -2 -13  -5   35.39    1.81
   2 -13   5   36.23    1.87
   2  13  -5   35.30    1.81
   2 -13   5   36.78    1.48
   2  13  -5   36.31    1.80
  -2  13   5   38.83    1.53
   2 -13  -5   32.62    1.79
   2  13   5   33.45    1.76
  -2  13  -5   36.81    1.63
   2 -13  -5   33.11    1.49
  -2 -13   5   35.45    1.64
  -2  13  -5   35.00    2.08
   2  13   5   33.81    2.08
   3 -13   5   -0.20    0.71
   3  13  -5    0.35    0.62
   3  13  -5    0.33    0.64
  -3 -13  -5    0.34    0.70
   3  13  -5    0.41    0.56
   3 -13   5    0.17    0.55
  -3  13   5    0.66    0.55
  -3  13  -5    0.22    0.95
  -3  13  -5    0.48    0.61
   3  13   5    0.61    0.62
   3 -13  -5    1.00    0.70
   3  13   5   -0.17    0.76
  -3 -13   5    1.02    0.60
   3 -13  -5    0.70    0.61
   4  13  -5    8.11    0.96
   4  13  -5    6.71    0.86
   4 -13   5    6.61    1.06
   4 -13   5    8.09    0.89
  -4 -13  -5    4.85    0.94
   4  13  -5    7.66    1.00
   4 -13  -5    5.91    1.00
   4  13   5    5.77    1.09
   4  13   5    8.38    0.93
   4  13   5    7.75    1.00
  -4 -13   5    5.98    0.82
   4 -13  -5    6.62    0.94
  -4  13  -5    7.20    0.97
   5 -13   5    6.30    0.97
   5 -13   5    7.37    1.23
  -5 -13  -5    4.69    0.99
   5  13  -5    7.31    0.96
   5  13  -5    7.68    1.02
   5  13  -5    8.00    0.95
   5 -13  -5    7.48    1.04
   5  13   5    8.37    0.96
   5  13   5    7.19    1.13
   5 -13  -5    7.46    1.18
  -5  13  -5    6.82    1.03
   5  13   5    6.71    1.02
  -5 -13   5    5.06    0.87
   0  14  -5   13.06    1.37
   0 -14   5   13.28    0.69
   0 -14  -5   10.97    1.09
   0 -14  -5   12.94    0.77
   0 -14   5   12.23    1.06
   0  14   5   12.48    1.33
   0  14   5   13.38    0.89
   0  14  -5   11.65    0.96
   0  14  -5   11.80    1.27
   1 -14   5    1.75    0.68
  -1  14   5    0.39    0.86
   1 -14   5    0.66    0.41
   1  14  -5    0.29    0.73
   1  14  -5   -0.44    0.73
  -1  14   5    1.29    0.53
  -1 -14  -5    0.73    0.70
   1 -14  -5    0.36    0.64
  -1  14  -5    0.15    0.59
   1 -14  -5    0.11    0.45
  -1  14  -5    0.57    0.88
   1  14   5    1.15    0.91
  -1 -14   5    0.14    0.56
   1  14   5    0.21    0.78
   2 -14   5    6.38    0.94
   2  14  -5    5.63    0.91
   2 -14   5    5.23    0.66
   2  14  -5    6.31    0.98
  -2 -14  -5    6.94    0.91
  -2  14   5    5.66    0.73
  -2 -14   5    6.68    0.76
  -2  14  -5    5.09    1.09
   2 -14  -5    6.46    0.73
  -2  14  -5    5.76    0.80
   2 -14  -5    5.60    0.86
   2  14   5    4.29    1.02
   2  14   5    6.42    0.95
  -3 -14  -5    1.04    0.76
   3  14  -5    1.35    0.70
   3 -14   5    1.07    0.57
   3  14  -5    0.59    0.71
   3 -14   5    1.74    0.80
  -3  14   5    0.27    0.55
   3  14   5    1.00    0.89
   3 -14  -5    1.47    0.61
  -3  14  -5    0.75    0.67
   3 -14  -5    1.11    0.73
   3  14   5    1.10    0.70
  -3  14  -5    0.24    0.92
  -3 -14   5    0.77    0.61
   4  14  -5    7.26    0.93
   4  14  -5    6.86    1.02
   4 -14   5    4.17    0.81
   4 -14   5    5.55    1.06
  -4 -14  -5    4.63    0.95
   4  14  -5    3.61    0.76
   4  14   5    4.87    1.06
  -4  14  -5    4.42    0.89
   4  14   5    5.65    0.88
   4 -14  -5    4.55    0.98
   4 -14  -5    5.36    0.91
   4  14   5    5.99    0.97
  -4 -14   5    6.11    0.80
   5  14  -5    3.92    0.85
   5 -14   5    2.44    1.02
   5  14  -5    4.21    0.84
   5 -14   5    3.06    0.86
   5  14  -5    4.27    0.94
  -5 -14  -5    1.45    0.91
   5  14   5    3.02    1.01
   5 -14  -5    2.59    0.98
   5  14   5    6.12    0.88
   5 -14  -5    2.66    0.87
  -5  14  -5    2.31    0.88
  -5 -14   5    2.20    0.79
   5  14   5    2.06    0.84
   0 -15   5    1.78    0.42
   0 -15  -5    0.38    0.41
   0  15   5    0.84    0.92
   0 -15  -5    2.01    0.75
   0  15  -5    0.85    0.89
   0  15   5    1.26    0.52
   0  15  -5    1.97    0.92
   0  15  -5    1.54    0.62
   0 -15   5    0.97    0.61
  -1  15   5    0.68    0.52
   1  15  -5    0.05    0.67
   1 -15   5    0.31    0.64
  -1  15   5   -0.83    0.90
  -1 -15  -5   -0.11    0.67
   1  15  -5    0.10    0.71
   1 -15   5    0.22    0.43
  -1  15  -5    0.58    0.88
   1  15   5    0.23    1.00
   1 -15  -5    0.80    0.65
  -1 -15   5    0.85    0.62
  -1  15  -5    0.75    0.60
   1 -15  -5    0.75    0.46
   1  15   5    0.37    0.77
  -2 -15  -5   11.16    1.07
  -2  15   5    9.71    0.87
   2 -15   5   10.09    0.82
   2  15  -5   11.23    1.18
   2  15  -5    9.53    1.19
   2 -15   5    9.20    1.05
   2  15   5    9.28    1.13
   2 -15  -5   10.59    0.89
   2  15   5   10.74    1.41
  -2 -15   5    9.77    0.93
   2 -15  -5   10.26    1.05
  -2  15  -5   12.13    1.49
  -2  15  -5   12.03    1.02
   3 -15   5    2.73    0.66
  -3 -15  -5    2.60    0.85
   3 -15   5    4.27    0.90
   3  15  -5    4.14    0.88
  -3  15   5    1.38    0.69
   3  15  -5    3.97    0.93
   3 -15  -5    2.16    0.83
  -3  15  -5    2.76    1.09
   3  15   5    2.88    1.06
  -3  15  -5    2.81    0.76
   3 -15  -5    2.86    0.74
   3  15   5    2.98    0.86
  -3 -15   5    4.06    0.71
   4  15  -5   -0.41    0.70
   4  15  -5    1.83    0.75
  -4  15   5   -0.15    0.67
   4 -15   5    0.54    0.68
   4 -15   5    0.85    0.84
   4  15  -5    0.13    0.67
  -4 -15  -5   -0.52    0.80
   4 -15  -5    1.24    0.86
   4 -15  -5    1.12    0.75
  -4 -15   5    0.31    0.68
   4  15   5    1.28    0.91
   4  15   5    0.30    0.70
  -4  15  -5    0.48    0.72
   5  15  -5    4.19    0.91
   5  15  -5    4.22    0.95
   5 -15   5    4.94    0.89
   5 -15   5    4.81    1.18
  -5 -15  -5    2.87    1.00
   5  15  -5    4.84    0.97
   5 -15  -5    4.69    0.98
  -5 -15   5    3.25    0.86
   5  15   5    5.08    1.05
   5  15   5    2.49    1.06
   5 -15  -5    4.71    1.11
  -5  15  -5    2.16    0.89
   5  15   5    5.10    0.94
   0  16  -5    6.00    1.13
   0  16  -5    7.60    0.84
   0 -16  -5    5.75    0.88
   0 -16   5    6.52    0.58
   0 -16  -5    6.71    0.65
   0  16   5    6.52    0.72
   0 -16   5    6.08    0.84
   0  16   5    4.82    1.12
   0  16  -5    6.34    1.21
   1 -16   5   13.61    1.21
  -1 -16  -5   15.25    1.20
  -1  16   5   14.56    0.99
   1 -16   5   15.00    0.89
   1  16  -5   15.88    1.57
  -1  16  -5   12.83    1.54
  -1 -16   5   15.29    1.10
   1 -16  -5   16.97    0.98
   1  16   5   10.06    1.55
   1  16   5   12.42    1.36
  -1  16  -5   14.96    1.11
  -1 -16   5   15.70    0.77
   1 -16  -5   13.05    1.18
  -2 -16  -5    2.55    0.86
   2 -16   5    4.39    0.89
   2  16  -5    3.84    0.98
  -2  16   5    4.04    0.71
   2  16  -5    2.97    0.93
   2 -16   5    3.81    0.66
   2  16   5    3.62    0.94
  -2 -16   5    4.16    0.72
   2 -16  -5    3.48    0.66
  -2  16  -5    2.81    1.16
   2 -16  -5    2.80    0.82
  -2  16  -5    2.59    0.73
   2  16   5    2.15    1.00
   3 -16   5   -0.34    0.57
  -3 -16  -5   -0.39    0.75
   3  16  -5    0.18    0.70
  -3  16   5   -0.92    0.59
   3  16  -5    0.10    0.79
   3 -16   5    0.50    0.78
   3 -16  -5    0.39    0.66
  -3 -16   5    0.04    0.65
  -3  16  -5    1.49    1.05
  -3  16  -5   -0.22    0.67
   3 -16  -5   -0.15    0.74
   3  16   5   -0.55    0.90
   3  16   5    2.06    0.84
   4  16  -5   -0.10    0.69
   4  16  -5    0.07    0.82
  -4 -16  -5    0.08    0.86
   4 -16   5   -0.32    0.83
   4 -16   5    0.48    0.68
  -4  16   5   -0.48    0.71
   4 -16  -5    0.35    0.71
  -4 -16   5   -0.69    0.68
   4 -16  -5    1.38    0.92
   4  16   5    1.32    0.73
   4  16   5    1.23    0.93
  -4  16  -5   -0.84    0.73
   0  17  -5   -0.79    0.99
   0  17   5   -1.06    0.83
   0 -17  -5   -1.23    0.66
   0  17  -5    0.15    0.60
   0 -17  -5   -0.46    0.43
   0 -17   5    0.43    0.65
   0  17  -5   -0.15    0.88
   0  17   5   -0.80    0.53
   0 -17   5    0.21    0.39
   1  17  -5   -0.01    0.93
  -1  17   5    0.06    1.06
   1 -17   5    0.85    0.73
  -1 -17  -5    1.03    0.77
   1 -17   5    1.16    0.50
  -1  17   5   -0.55    0.52
   1  17  -5    1.60    0.87
   1 -17  -5    0.73    0.53
  -1 -17   5    0.07    0.66
  -1  17  -5    0.62    1.04
   1  17   5   -0.01    0.51
  -1  17  -5    0.08    0.64
   1  17   5    0.06    1.03
  -1 -17   5    0.78    0.38
   1  17   5    1.14    0.95
   1 -17  -5    0.54    0.73
   2 -17   5    1.32    0.81
   2  17  -5    2.07    0.94
   2  17  -5    1.14    0.86
   2 -17   5    0.94    0.59
  -2 -17  -5    1.00    0.78
  -2  17   5    1.56    0.64
   2  17   5   -0.30    0.81
  -2 -17   5    0.36    0.67
   2 -17  -5    1.59    0.81
   2  17   5    1.20    1.12
   2 -17  -5    0.77    0.58
  -2  17  -5    2.14    0.75
  -2  17  -5    1.26    1.01
   3 -17   5    0.54    0.64
  -3  17   5   -0.45    0.64
   3 -17   5    0.33    0.84
   3  17  -5    0.22    0.82
  -3 -17  -5   -0.22    0.82
   3  17  -5    1.12    0.84
   3 -17  -5   -0.06    0.69
   3 -17  -5    0.71    0.81
  -3  17  -5   -0.37    0.74
  -3  17  -5   -0.78    1.09
   3  17   5    1.30    1.11
   3  17   5    0.66    0.87
  -3 -17   5    0.30    0.72
   4  17  -5    3.84    0.98
   4 -17   5    5.27    1.08
  -4  17   5    2.19    0.86
   4  17  -5    4.27    1.01
  -4 -17  -5    3.83    1.01
   4 -17   5    3.37    0.81
   4  17   5    3.20    0.92
   4  17   5    3.26    1.11
  -4 -17   5    3.00    0.83
   4 -17  -5    3.83    0.88
   4 -17  -5    4.43    1.06
  -4  17  -5    3.90    0.95
   0  18   5    1.08    1.11
   0 -18  -5    2.74    0.58
   0  18   5    2.20    0.68
   0 -18   5    2.73    0.76
   0 -18   5    3.27    0.53
   0 -18  -5    2.59    0.86
   0  18  -5    3.50    1.08
   0  18  -5    2.43    1.16
   0  18  -5    3.68    0.78
   1  18  -5    0.85    0.90
  -1 -18  -5   -0.51    0.77
   1  18  -5    0.34    0.92
  -1  18   5    0.81    0.59
   1 -18   5    2.66    0.82
  -1  18   5    0.53    1.18
   1 -18   5    1.03    0.49
  -1 -18   5    1.09    0.73
  -1 -18   5    1.17    0.42
   1 -18  -5    1.46    0.81
  -1  18  -5    1.71    1.11
   1  18   5    0.56    0.97
   1  18   5    1.39    1.09
  -1  18  -5    0.69    0.70
   1  18   5    0.80    0.59
   1 -18  -5    1.01    0.55
   2 -18   5    1.15    0.84
  -2  18   5    0.20    0.64
   2 -18   5    1.07    0.57
   2  18  -5    1.04    0.95
  -2 -18  -5    1.33    0.84
   2  18  -5    1.34    1.04
  -2 -18   5    1.33    0.74
  -2  18  -5    0.33    0.69
   2 -18  -5    0.83    0.81
   2  18   5    3.10    1.19
  -2  18  -5   -0.29    1.07
   2  18   5    1.95    0.99
   2 -18  -5    2.01    0.68
  -3  18   5    1.42    0.72
   3  18  -5    0.34    0.88
   3 -18   5    1.66    0.67
   3 -18   5    2.35    0.96
   3  18  -5    2.52    0.93
  -3 -18  -5    1.08    0.91
  -3 -18   5    0.35    0.75
   3  18   5    2.30    0.95
  -3  18  -5    2.99    0.86
   3 -18  -5    2.05    0.74
   3 -18  -5    1.81    0.90
  -3  18  -5    2.49    1.21
   3  18   5    3.71    1.26
   0  19  -5    1.20    0.74
   0 -19  -5   -0.35    0.47
   0  19   5    0.13    0.63
   0 -19   5   -0.31    0.44
   0  19  -5   -0.72    0.88
   0  19   5   -0.50    1.07
   0 -19  -5    1.10    0.83
   0 -19   5    0.05    0.75
   1 -19   5    1.04    0.54
   1 -19   5    0.56    0.79
   1  19  -5    0.69    1.01
   1  19  -5    1.41    1.09
  -1  19   5   -0.16    0.59
  -1  19   5    1.81    1.23
   1  19  -5   -1.04    0.61
  -1 -19  -5    0.05    0.47
  -1 -19  -5    0.84    0.86
  -1 -19   5   -0.63    0.70
   1 -19  -5   -0.52    0.51
  -1  19  -5    1.09    1.06
   1  19   5    0.72    1.02
  -1  19  -5   -0.06    0.76
   1 -19  -5   -0.06    0.74
   1  19   5    0.96    0.60
  -1 -19   5    0.44    0.42
   2  19  -5    0.00    0.97
  -2  19   5   -0.07    0.63
   2  19  -5   -0.20    1.00
   2 -19   5    0.76    0.59
   2 -19   5    0.57    0.84
  -2 -19  -5    0.95    0.85
   2  19   5    1.49    1.06
  -2  19  -5    0.14    1.20
  -2  19  -5    0.20    0.71
  -2 -19   5    0.46    0.71
   2 -19  -5    0.30    0.65
   2 -19  -5    0.27    0.83
   2  19   5    1.63    1.22
   3  19  -5    3.57    1.08
  -3  19   5    3.35    0.83
   3 -19   5    3.52    0.80
   3  19  -5    4.01    1.24
   3 -19   5    5.24    1.12
   3 -19  -5    5.28    1.09
   3  19   5    5.23    1.19
  -3  19  -5    2.80    1.43
  -3 -19   5    3.93    0.83
  -3  19  -5    2.78    0.89
   3 -19  -5    3.02    0.80
   3  19   5    2.59    1.22
   0 -20  -5    4.07    0.69
   0 -20  -5    3.88    0.97
   0  20   5    2.54    1.26
   0  20  -5    2.52    1.10
   0 -20   5    4.24    0.92
   0  20  -5    4.05    0.87
  -1  20   5    2.70    1.34
   1  20  -5    3.91    1.33
   1  20  -5    2.35    1.20
   1 -20   5    3.68    0.92
  -1 -20  -5    2.30    0.61
   1  20  -5    2.37    0.81
  -1 -20  -5    3.21    0.91
   1 -20  -5    2.95    0.95
  -1  20  -5    2.67    1.30
   1  20   5    1.87    1.24
  -1  20  -5    3.51    0.86
  -1 -20   5    2.58    0.84
   1 -20  -5    2.99    0.67
   2 -20   5    0.64    0.85
   2  20  -5    1.25    1.13
   2  20  -5    2.16    1.08
   2  20   5    2.01    1.15
  -2  20  -5   -0.22    0.72
   2 -20  -5    2.12    0.93
   2  20   5    0.62    1.29
   2 -20  -5   -0.13    0.68
   0   0  -6  340.99   11.47
   0   0   6  340.21   11.48
   1   0  -6  583.75   19.41
   1   0   6  584.76   19.54
   1   0   6  593.00   18.73
  -1   0  -6  575.74   16.29
  -1   0   6  525.66   19.40
   1   0   6  576.02   17.31
   1   0  -6  582.13   17.32
  -1   0  -6  530.90   17.78
   1   0  -6  568.77   18.78
  -1   0  -6  608.54   18.69
  -1   0  -6  588.25   17.32
  -1   0   6  604.82   17.30
   1   0   6  594.03   17.94
   1   0   6  576.95   16.29
  -1   0  -6  597.02   19.55
  -2   0   6   62.79    2.18
   2   0  -6   61.20    2.24
   2   0   6   60.76    2.09
   2   0   6   58.69    1.96
  -2   0  -6   62.50    2.06
   2   0   6   60.58    2.02
   2   0  -6   62.95    2.19
  -2   0  -6   62.10    2.38
  -2   0   6   63.50    2.03
  -2   0  -6   58.19    2.15
   2   0  -6   64.63    2.07
   2   0   6   57.39    2.34
  -2   0  -6   62.11    2.11
   3   0  -6    1.59    0.50
   3   0   6    1.19    0.43
   3   0   6    0.81    0.47
   3   0   6    1.10    0.35
  -3   0  -6    2.11    0.40
  -3   0   6    2.67    0.40
  -3   0  -6    2.00    0.50
   3   0  -6    1.29    0.39
   3   0  -6    1.74    0.49
   3   0  -6    1.28    0.37
   4   0   6    8.86    0.77
   4   0  -6    7.70    0.82
   4   0   6    8.41    0.89
   4   0   6    8.90    0.72
   4   0  -6    8.51    0.83
  -4   0  -6    8.44    0.83
   4   0  -6    9.02    0.84
   5   0   6    0.11    0.48
   5   0   6    0.16    0.54
   5   0   6    0.16    0.63
   5   0  -6    0.95    0.60
   5   0  -6   -0.20    0.50
   5   0  -6    0.20    0.64
   6   0  -6    1.75    0.60
   6   0  -6    1.06    0.66
   6   0   6    0.71    0.58
   6   0   6    1.79    0.57
   6   0  -6    0.95    0.68
   6   0   6    1.84    0.75
   7   0   6    2.72    0.83
   7   0   6    3.11    0.76
   7   0   6    1.65    0.61
   7   0  -6    3.48    0.74
   7   0  -6    0.43    0.79
   7   0  -6    2.26    0.82
   0   1  -6   90.83    3.11
   0  -1  -6   89.93    3.15
   0  -1  -6   91.47    2.83
   0   1  -6   91.61    2.97
   0  -1   6   90.01    3.11
   0   1  -6   88.60    2.75
   0   1  -6   91.25    2.87
   0  -1  -6   88.37    3.13
  -1  -1  -6  117.21    3.59
  -1   1   6  112.32    3.97
  -1  -1  -6  117.66    3.38
   1  -1   6  117.66    4.12
  -1  -1  -6  119.78    4.12
  -1  -1  -6  121.01    3.86
   1  -1   6  116.86    3.71
   1  -1   6  112.92    3.57
  -1   1   6  118.97    3.57
   1   1  -6  113.78    3.92
   1  -1   6  115.65    3.42
   1   1  -6  114.91    3.58
  -1  -1  -6  109.35    3.73
  -1  -1   6  116.03    3.56
   1   1   6  114.75    3.38
   1   1   6  115.56    3.61
  -1   1  -6  117.31    3.74
  -1   1  -6  128.07    3.61
  -1  -1   6  117.60    3.92
   1   1   6  111.50    4.11
   1  -1  -6  118.96    3.60
   1   1   6  116.37    3.90
  -1   1  -6  116.11    4.13
   1   1   6  122.22    3.76
   1  -1  -6  114.48    3.97
  -1   1  -6  114.76    3.42
   2   1  -6   17.00    0.74
  -2   1   6   17.08    0.77
   2  -1   6   18.16    0.71
   2   1  -6   18.28    0.91
   2  -1   6   16.99    0.99
  -2  -1  -6   17.35    0.81
   2  -1   6   16.01    0.84
   2  -1   6   18.09    0.84
  -2  -1  -6   16.41    0.90
   2  -1   6   15.61    0.74
  -2   1   6   16.92    0.78
  -2  -1  -6   17.81    0.76
   2   1  -6   17.80    0.81
   2  -1  -6   16.70    0.89
  -2  -1   6   17.10    0.77
   2   1   6   16.71    0.73
  -2   1  -6   17.67    0.82
  -2  -1   6   17.51    0.92
   2  -1  -6   16.44    0.80
  -2   1  -6   17.28    0.72
   2  -1  -6   16.96    0.80
   2   1   6   17.83    0.97
   2  -1  -6   18.33    0.71
  -2   1  -6   16.48    0.82
   2   1   6   16.78    0.74
  -2   1  -6   17.47    0.91
   2   1   6   18.56    0.81
  -2  -1   6   17.32    0.75
   3   1  -6   20.76    1.00
   3   1  -6   20.49    1.00
   3  -1   6   19.66    0.99
   3  -1   6   20.60    0.93
   3  -1   6   19.64    1.19
  -3  -1  -6   20.11    1.09
   3   1  -6   20.61    1.09
   3   1  -6   19.84    0.96
  -3   1   6   20.67    1.02
  -3  -1  -6   18.79    0.98
   3   1   6   19.74    0.93
  -3  -1   6   22.50    1.01
  -3   1  -6   20.83    1.10
   3  -1  -6   20.21    1.04
   3  -1  -6   19.91    1.02
   3   1   6   19.99    0.92
   3  -1  -6   19.87    1.02
   3   1   6   20.44    1.16
   3  -1  -6   20.04    0.93
  -3   1  -6   20.60    0.93
   4   1  -6   12.04    0.87
   4  -1   6   11.74    1.02
   4   1  -6   11.72    0.92
   4  -1   6   12.91    0.81
   4  -1   6   11.66    0.85
   4   1  -6   10.94    0.91
   4  -1  -6   11.05    0.93
  -4   1  -6   11.32    0.99
   4  -1  -6   11.59    0.98
   4   1   6   11.74    1.05
   4  -1  -6   12.63    0.96
   4   1   6    9.79    0.80
   4   1   6   11.31    0.80
   5  -1   6    7.00    0.84
   5  -1   6    7.64    0.95
   5  -1   6    8.09    0.75
   5   1  -6    9.05    0.95
   5   1  -6    8.40    0.79
   5   1  -6    7.40    0.87
   5  -1  -6    8.73    0.94
   5   1   6    7.38    0.75
   5  -1  -6    8.03    0.84
   5   1   6    8.23    0.82
   5  -1  -6    8.02    0.93
   5   1   6    8.24    0.97
  -5   1  -6    6.89    0.88
   6  -1   6    6.37    0.76
   6  -1   6    4.82    0.77
   6  -1   6    8.29    1.05
   6   1  -6    5.76    0.89
   6   1  -6    5.37    0.90
   6   1  -6    6.55    0.80
   6  -1  -6    5.67    0.80
   6  -1  -6    6.81    0.93
   6  -1  -6    5.10    0.90
   6   1   6    6.67    0.75
   6   1   6    7.17    0.98
   6   1   6    6.13    0.80
   7   1  -6    1.54    0.75
   7  -1   6    2.11    0.67
   7  -1   6    1.46    0.68
   7  -1   6    2.34    0.85
   7   1  -6    0.92    0.77
   7   1   6    2.84    0.67
   7  -1  -6    2.04    0.84
   7  -1  -6    1.23    0.81
   7   1   6    2.02    0.69
   7  -1  -6    2.30    0.72
   7   1   6    2.61    0.82
   0  -2   6  109.42    3.32
   0  -2   6  105.19    3.42
   0   2   6  102.11    3.26
   0   2   6  100.18    3.61
   0   2  -6  103.78    3.58
   0  -2  -6  104.02    3.62
   0   2  -6  106.35    3.32
   0   2  -6  103.82    3.41
   0  -2   6   99.70    3.58
   1  -2   6  161.15    4.56
  -1  -2  -6  155.95    5.18
  -1   2   6  148.69    5.33
   1  -2   6  154.42    5.44
  -1  -2  -6  160.21    5.46
   1   2  -6  161.66    5.20
   1  -2   6  158.70    4.98
   1  -2   6  148.01    4.74
   1   2  -6  157.35    4.75
  -1   2   6  156.45    4.76
  -1  -2  -6  157.32    4.79
  -1   2  -6  152.73    4.55
  -1   2  -6  158.41    4.77
   1   2   6  156.75    4.96
   1   2   6  154.84    5.23
  -1   2  -6  157.91    5.44
   1   2   6  150.19    5.47
  -1  -2   6  157.78    4.74
   1  -2  -6  154.54    4.78
   1   2   6  153.74    4.47
   1   2   6  158.71    4.83
  -1   2  -6  155.90    5.02
   1  -2  -6  157.23    5.33
   1   2   6  154.19    4.88
  -1  -2   6  165.71    5.21
   2  -2   6  213.25    7.45
   2   2  -6  217.35    7.27
   2  -2   6  212.03    6.55
  -2  -2  -6  212.99    7.04
   2   2  -6  219.61    7.13
  -2   2   6  220.04    6.55
   2   2  -6  222.67    6.56
   2  -2   6  215.12    6.88
   2  -2   6  205.17    6.22
   2  -2   6  220.11    6.99
  -2   2   6  212.97    7.29
   2  -2  -6  212.05    7.32
  -2   2  -6  208.06    6.23
  -2  -2   6  220.16    7.27
   2   2   6  202.71    6.19
  -2   2  -6  220.44    6.58
   2   2   6  208.17    7.44
   2   2   6  216.09    7.06
   2  -2  -6  211.80    6.58
  -2  -2   6  212.19    6.54
   3  -2   6    0.70    0.46
  -3   2   6    1.24    0.39
   3  -2   6    1.18    0.36
   3   2  -6    1.10    0.32
   3  -2   6    2.06    0.60
   3   2  -6    0.79    0.49
   3   2  -6    0.52    0.46
   3  -2   6    1.34    0.51
   3   2   6    0.94    0.38
   3  -2  -6    1.38    0.52
   3   2   6    1.18    0.36
   3  -2  -6    0.46    0.40
  -3  -2   6    0.95    0.35
   3  -2  -6    1.18    0.49
   3   2   6    1.35    0.49
  -3   2  -6    1.27    0.49
   4  -2   6    2.54    0.48
   4   2  -6    1.99    0.64
   4   2  -6    1.86    0.59
   4  -2   6    1.37    0.63
   4   2  -6    2.28    0.47
   4  -2   6    2.70    0.58
   4   2   6    2.42    0.63
   4   2   6    3.08    0.54
   4  -2  -6    3.05    0.59
   4  -2  -6    2.42    0.64
   4   2   6    2.99    0.49
   4  -2  -6    2.34    0.63
  -4   2  -6    2.30    0.62
   5   2  -6    0.71    0.62
   5  -2   6    0.51    0.68
   5   2  -6    0.57    0.48
   5  -2   6    0.30    0.51
   5   2  -6    1.21    0.66
   5  -2   6    0.21    0.56
  -5   2  -6   -0.10    0.63
   5   2   6    0.25    0.47
   5  -2  -6    0.49    0.66
   5  -2  -6    0.63    0.64
   5   2   6    0.35    0.63
   5  -2  -6    0.61    0.58
   5   2   6    0.28    0.51
   6  -2   6   18.84    1.22
   6   2  -6   19.20    1.24
   6   2  -6   20.85    1.29
   6   2  -6   21.35    1.39
   6  -2   6   19.46    1.16
   6  -2   6   21.32    1.51
   6   2   6   20.48    1.47
   6   2   6   20.79    1.21
   6   2   6   21.18    1.20
   6  -2  -6   21.16    1.37
   6  -2  -6   19.76    1.34
   6  -2  -6   22.06    1.40
   7  -2   6    2.04    0.77
   7   2  -6    2.01    0.83
   7   2  -6    3.21    0.78
   7  -2   6    3.32    0.89
   7  -2   6    2.09    0.69
   7  -2  -6    2.30    0.79
   7   2   6    4.00    0.76
   7  -2  -6    2.28    0.75
   7   2   6    3.63    0.71
   7  -2  -6    2.37    0.85
   7   2   6    4.07    0.91
   0   3  -6   14.25    0.56
   0  -3   6   11.08    0.72
   0  -3  -6   12.45    0.77
   0  -3  -6   10.32    1.00
   0  -3  -6   13.00    0.81
   0  -3   6   11.78    0.65
   0   3  -6   11.19    0.65
   0   3  -6   11.58    0.72
  -1  -3  -6   51.73    1.70
   1  -3   6   53.24    1.78
   1  -3   6   50.52    1.66
   1   3  -6   50.30    1.78
   1   3  -6   50.18    1.74
  -1  -3  -6   51.06    1.63
  -1  -3  -6   50.39    1.85
   1  -3   6   49.58    1.94
  -1  -3  -6   51.18    1.99
  -1   3   6   50.20    1.63
   1  -3   6   51.61    1.70
  -1   3   6   49.67    1.85
   1   3  -6   49.85    1.60
   1   3  -6   52.52    1.80
   1  -3   6   50.75    1.63
   1   3   6   51.15    1.91
  -1  -3   6   51.53    1.76
   1  -3  -6   49.82    1.84
  -1   3  -6   50.41    1.65
  -1   3  -6   49.97    1.83
   1  -3  -6   50.22    1.65
  -1  -3   6   49.58    1.61
  -1  -3   6   50.36    1.82
   1   3   6   48.86    1.74
  -1   3  -6   51.50    1.64
   1   3   6   50.07    1.68
  -1   3  -6   52.44    1.95
   1  -3  -6   51.25    1.55
   2  -3   6   86.15    2.80
   2   3  -6   83.16    2.96
   2  -3   6   82.18    3.12
  -2   3   6   82.71    2.97
   2  -3   6   84.18    2.71
   2   3  -6   83.70    2.68
   2  -3   6   82.80    2.91
  -2   3   6   82.76    2.67
  -2  -3  -6   87.55    2.90
  -2  -3   6   82.02    2.69
  -2  -3   6   86.15    2.93
   2   3   6   83.57    2.71
   2  -3  -6   83.02    3.01
   2   3   6   83.15    2.92
   2  -3  -6   82.36    2.73
   2   3   6   85.41    2.68
  -2  -3   6   81.97    2.90
  -2   3  -6   85.27    2.64
   2   3   6   80.11    3.15
  -2   3  -6   85.34    2.73
   3  -3   6   57.20    2.01
   3   3  -6   54.70    2.16
  -3   3   6   59.21    1.98
   3  -3   6   58.93    2.04
   3   3  -6   57.06    2.14
   3  -3   6   55.72    2.34
   3   3  -6   58.14    1.99
   3   3   6   55.37    2.33
  -3  -3   6   58.65    2.15
   3  -3  -6   54.50    2.16
   3   3   6   58.48    2.10
  -3   3  -6   58.10    2.01
   3   3   6   53.16    1.96
  -3   3  -6   55.06    2.14
   3  -3  -6   54.52    2.04
   3  -3  -6   54.48    2.21
   4   3  -6   13.05    1.02
   4  -3   6   14.13    0.99
   4   3  -6   11.85    0.88
   4  -3   6   12.38    0.82
   4  -3   6   11.62    1.11
   4   3  -6   12.85    0.86
   4  -3  -6   11.82    0.91
   4   3   6   12.50    0.82
  -4   3  -6   11.45    0.98
   4  -3  -6   12.82    1.01
   4   3   6   11.59    1.07
   4   3   6   13.22    0.83
   4  -3  -6   13.35    0.98
   5   3  -6   11.55    1.01
   5   3  -6   11.96    0.97
   5  -3   6   13.85    0.96
   5  -3   6   14.20    1.09
   5  -3   6   12.51    1.20
   5   3  -6   13.40    1.00
   5   3   6   12.11    0.91
   5  -3  -6   13.93    1.10
  -5   3  -6   14.86    1.18
   5  -3  -6   14.38    1.12
   5  -3  -6   13.25    1.13
   5   3   6   13.66    0.95
   5   3   6   14.30    1.20
   6   3  -6    7.84    0.98
   6  -3   6    9.59    1.12
   6  -3   6    7.51    0.82
   6   3  -6    9.12    0.96
   6  -3   6    8.81    0.94
   6   3  -6   10.80    0.99
   6   3   6   10.01    0.86
   6   3   6    9.18    1.11
  -6   3  -6    8.24    0.99
   6  -3  -6   10.95    1.04
   6  -3  -6   10.23    1.08
   6  -3  -6    8.11    1.00
   6   3   6   10.04    0.86
   7   3  -6    0.24    0.74
   7  -3   6    2.04    0.69
   7  -3   6    2.07    0.75
   7  -3   6    1.83    0.87
   7   3  -6    2.26    0.75
   7  -3  -6    1.50    0.83
   7  -3  -6    1.21    0.83
   7   3   6    1.82    0.64
   7   3   6    2.18    0.65
   7  -3  -6    1.64    0.76
   7   3   6    2.65    0.86
   0  -4   6  155.41    5.37
   0   4  -6  155.00    5.15
   0  -4   6  169.83    5.01
   0   4   6  157.89    5.42
   0  -4  -6  160.22    5.08
   0   4  -6  151.37    5.03
   0  -4   6  154.81    5.14
   0   4   6  151.21    4.41
   0  -4  -6  151.71    5.40
   0   4  -6  162.27    5.36
   0  -4  -6  152.30    5.40
   1  -4   6   58.78    2.03
   1  -4   6   57.18    1.84
  -1  -4  -6   57.40    1.93
   1  -4   6   59.53    1.98
   1  -4   6   56.32    2.18
  -1  -4  -6   58.53    1.89
   1   4  -6   56.67    2.02
  -1   4   6   57.63    2.11
  -1   4   6   56.18    1.85
   1   4  -6   62.83    2.05
  -1  -4  -6   56.28    2.10
   1   4  -6   53.91    1.96
   1   4  -6   58.17    1.79
  -1  -4  -6   57.27    2.28
   1  -4   6   58.88    1.88
  -1  -4  -6   56.73    2.16
  -1   4  -6   58.96    2.09
  -1   4  -6   58.74    1.83
  -1  -4   6   57.39    1.81
  -1   4  -6   58.94    2.18
   1   4   6   54.78    2.19
   1   4   6   54.14    1.98
   1   4   6   56.62    1.95
  -1   4  -6   58.99    1.88
   1  -4  -6   57.36    2.10
   1  -4  -6   54.70    1.86
  -1  -4   6   60.59    2.06
  -1  -4   6   56.77    2.02
   1  -4  -6   58.59    1.74
   2   4  -6   26.71    1.01
   2   4  -6   26.16    1.16
   2  -4   6   26.80    1.26
   2  -4   6   26.42    1.30
   2  -4   6   27.87    1.08
  -2   4   6   26.76    1.17
  -2  -4  -6   25.92    1.13
   2  -4  -6   27.06    1.20
   2  -4  -6   27.42    1.05
  -2  -4   6   26.61    1.07
   2   4   6   26.44    0.98
  -2   4  -6   26.95    1.28
  -2   4  -6   27.14    1.12
  -2  -4   6   27.91    1.09
  -2   4  -6   26.15    1.09
  -2  -4   6   29.53    1.09
   2   4   6   25.89    1.09
   2  -4  -6   25.88    1.10
   2   4   6   26.79    1.18
   3  -4   6   20.37    0.98
   3  -4   6   20.31    1.22
   3  -4   6   20.95    0.89
  -3   4   6   19.68    0.91
   3   4  -6   19.27    1.06
   3   4  -6   21.11    0.94
   3   4   6   20.27    1.22
  -3  -4   6   17.58    0.96
  -3  -4   6   22.27    1.01
  -3   4  -6   18.75    0.99
   3   4   6   17.68    0.91
   3  -4  -6   20.22    1.09
   3  -4  -6   18.35    1.00
   3   4   6   19.39    0.97
   3   4   6   19.42    0.82
   4   4  -6   10.28    0.80
  -4   4   6    9.23    0.81
   4   4  -6   10.83    0.95
   4  -4   6   11.62    0.96
   4   4  -6   11.62    0.87
   4  -4   6   11.09    0.84
   4  -4   6   11.43    1.06
   4  -4  -6   11.41    1.02
  -4   4  -6   12.45    1.05
   4   4   6    9.80    0.79
   4  -4  -6   10.96    0.95
   4  -4  -6    9.54    0.86
   4   4   6    9.56    0.76
   4   4   6   11.11    1.04
   5   4  -6    1.59    0.60
   5  -4   6    0.62    0.64
   5   4  -6    2.17    0.58
   5  -4   6    1.32    0.56
   5   4  -6    1.79    0.70
   5  -4   6    2.37    0.80
   5   4   6    2.13    0.58
   5   4   6    1.98    0.72
   5   4   6    1.93    0.55
   5  -4  -6    2.39    0.69
   5  -4  -6    2.20    0.76
  -5   4  -6    1.69    0.70
   5  -4  -6    1.67    0.69
   6  -4   6    1.58    0.80
   6  -4   6    2.20    0.72
   6   4  -6    1.04    0.71
   6   4  -6    1.96    0.64
   6   4  -6    3.12    0.68
   6  -4   6    1.81    0.62
   6  -4  -6    2.71    0.78
   6   4   6    2.09    0.59
   6  -4  -6    2.06    0.78
   6   4   6    2.49    0.60
  -6   4  -6    1.63    0.69
   6  -4  -6    3.40    0.80
   6   4   6    1.82    0.77
   7  -4   6   -0.01    0.60
   7  -4   6    0.03    0.81
   7   4  -6    1.58    0.67
   7   4  -6    0.63    0.76
   7  -4   6    0.43    0.70
   7   4   6    0.93    0.79
   7  -4  -6    1.91    0.80
   7   4   6    1.33    0.59
   7   4   6    0.63    0.59
   7  -4  -6    0.45    0.85
   7  -4  -6   -0.19    0.76
   0   5  -6   17.97    0.87
   0   5   6   18.84    0.65
   0  -5  -6   19.82    0.95
   0   5  -6   19.48    0.87
   0  -5   6   19.66    0.86
   0   5   6   18.76    0.96
   0  -5  -6   19.82    1.12
   0  -5  -6   18.25    0.95
   0  -5   6   18.53    0.87
   0   5  -6   19.14    0.83
   0  -5   6   19.59    0.63
   0  -5   6   19.08    0.79
   0   5   6   19.16    0.97
   1  -5   6   19.12    0.80
   1   5  -6   19.39    0.69
   1  -5   6   18.24    0.92
   1   5  -6   17.17    0.83
  -1   5   6   19.01    0.92
   1  -5   6   18.31    0.98
  -1  -5  -6   19.38    0.76
   1   5  -6   18.51    0.84
   1   5  -6   20.32    0.86
  -1  -5  -6   17.57    0.98
  -1  -5  -6   19.97    0.98
   1  -5   6   18.39    0.72
  -1   5   6   17.29    0.73
  -1   5  -6   19.70    0.98
  -1  -5   6   18.60    0.80
   1   5   6   18.53    0.84
  -1   5  -6   19.37    1.02
  -1  -5   6   19.33    0.88
   1  -5  -6   17.37    0.75
  -1  -5   6   19.21    0.69
   1  -5  -6   18.29    0.89
   1  -5  -6   18.71    0.72
   1   5   6   18.06    1.02
  -1   5  -6   20.98    0.85
  -1   5  -6   18.08    0.69
   1   5   6   14.63    0.86
   1  -5  -6   17.61    1.10
   2  -5   6   21.03    0.88
  -2  -5  -6   15.60    1.03
   2   5  -6   18.86    0.76
   2  -5   6   19.18    1.11
   2   5  -6   17.08    0.84
   2   5  -6   17.27    0.93
   2   5   6   18.67    0.79
  -2  -5   6   18.83    0.89
  -2  -5   6   18.15    0.85
  -2   5  -6   19.07    0.85
  -2   5  -6   18.25    1.10
   2   5   6   16.75    0.88
   2   5   6   17.87    0.98
   2  -5  -6   16.19    0.85
  -2  -5   6   17.92    0.85
  -2   5  -6   18.83    0.94
   2  -5  -6   18.78    0.97
   2  -5  -6   19.64    0.83
   3   5  -6    3.71    0.47
   3  -5   6    3.81    0.54
   3  -5   6    4.07    0.45
  -3   5   6    3.60    0.44
   3  -5   6    4.27    0.67
   3   5  -6    3.19    0.54
  -3   5  -6    4.05    0.59
   3   5   6    3.78    0.39
   3   5   6    3.25    0.47
   3   5   6    3.36    0.65
  -3  -5   6    4.40    0.46
   3  -5  -6    3.36    0.56
   3  -5  -6    3.76    0.57
   3   5   6    3.45    0.53
  -3  -5   6    3.33    0.45
   4  -5   6    2.07    0.63
   4  -5   6    2.66    0.51
   4   5  -6    1.57    0.63
   4  -5   6    2.62    0.76
   4   5  -6    2.03    0.55
  -4   5   6    2.71    0.52
   4  -5  -6    2.06    0.66
   4  -5  -6    2.88    0.69
   4  -5  -6    2.16    0.65
  -4  -5   6    2.34    0.54
   4   5   6    2.07    0.71
  -4   5  -6    1.36    0.64
   4   5   6    4.86    0.50
   4   5   6    3.28    0.55
   4   5   6    2.62    0.56
  -4   5  -6    1.61    0.60
   5   5  -6   25.23    1.27
   5   5  -6   23.67    1.34
  -5   5   6   25.32    1.30
   5  -5   6   25.71    1.27
   5  -5   6   24.71    1.63
   5  -5   6   22.67    1.31
   5   5   6   25.26    1.23
   5  -5  -6   25.10    1.49
  -5  -5   6   22.27    1.35
   5   5   6   25.92    1.63
   5  -5  -6   25.56    1.38
   5   5   6   23.54    1.28
  -5   5  -6   21.93    1.35
   5  -5  -6   20.08    1.36
   6  -5   6    3.44    0.67
   6   5  -6    3.76    0.76
   6  -5   6    4.02    0.94
   6  -5   6    2.17    0.74
   6   5  -6    3.60    0.66
   6  -5  -6    2.37    0.77
   6   5   6    3.50    0.65
  -6   5  -6    3.57    0.84
   6   5   6    4.01    0.67
   6  -5  -6    3.37    0.83
   6  -5  -6    3.24    0.82
   6   5   6    5.18    0.94
   7  -5   6    3.10    0.97
   7   5  -6    2.31    0.80
   7   5  -6    3.98    0.77
   7  -5   6    1.89    0.83
   7   5   6    3.50    0.70
   7  -5  -6    1.97    0.86
  -7   5  -6    3.64    0.93
   7  -5  -6    3.46    0.88
   7  -5  -6    2.50    0.89
   7   5   6    4.27    1.04
   7   5   6    2.46    0.69
   0  -6   6   57.34    2.13
   0   6   6   57.13    1.72
   0   6  -6   57.62    2.12
   0   6  -6   55.09    2.08
   0   6   6   57.06    2.17
   0  -6   6   58.31    1.77
   0  -6   6   58.20    2.03
   0   6  -6   57.67    2.10
   0  -6  -6   57.85    2.18
   0  -6  -6   57.17    2.12
   1  -6   6   22.72    0.92
   1   6  -6   25.60    0.93
   1  -6   6   25.46    1.03
   1  -6   6   25.01    1.20
  -1   6   6   25.42    0.92
   1   6  -6   22.49    1.05
  -1  -6  -6   26.27    1.00
  -1  -6  -6   24.63    1.21
   1   6  -6   26.32    1.08
   1   6  -6   23.35    1.06
  -1   6  -6   25.39    1.24
  -1   6  -6   22.96    1.04
  -1  -6   6   25.79    1.09
  -1   6  -6   24.52    0.86
  -1  -6   6   23.92    1.01
   1  -6  -6   25.62    0.91
   1  -6  -6   21.82    0.93
  -1  -6   6   24.68    0.86
   1   6   6   24.24    1.33
   1  -6  -6   23.79    1.11
   1   6   6   24.14    1.08
   2   6  -6   42.42    1.66
   2  -6   6   37.34    1.79
   2   6  -6   42.22    1.42
   2   6  -6   42.47    1.59
   2  -6   6   39.78    1.72
   2  -6   6   41.80    1.51
   2  -6  -6   36.27    1.51
  -2   6  -6   38.75    1.82
   2   6   6   41.99    1.52
  -2   6  -6   43.61    1.48
  -2  -6   6   43.44    1.60
   2  -6  -6   44.55    1.48
  -2  -6   6   43.03    1.48
   2  -6  -6   42.02    1.72
   2   6   6   41.75    1.76
  -2   6  -6   42.38    1.57
   2   6   6   38.95    1.60
  -3  -6  -6    4.92    0.74
   3  -6   6    3.82    0.71
   3   6  -6    5.23    0.50
   3   6  -6    4.95    0.60
   3   6  -6    4.82    0.54
   3  -6   6    5.28    0.63
   3  -6  -6    4.25    0.61
   3  -6  -6    4.70    0.66
  -3  -6   6    5.99    0.53
  -3  -6   6    5.48    0.54
   3   6   6    5.12    0.58
   3   6   6    5.13    0.64
   3   6   6    4.51    0.45
  -3   6  -6    4.48    0.64
   4   6  -6    7.05    0.68
  -4   6   6    8.06    0.70
   4   6  -6    6.98    0.77
   4  -6   6    7.04    0.95
   4  -6   6    7.85    0.70
   4  -6   6    7.11    0.79
   4   6   6    6.75    0.60
   4  -6  -6    5.86    0.81
  -4  -6   6    6.54    0.66
   4   6   6    7.12    0.78
   4   6   6    6.48    0.70
  -4   6  -6    6.89    0.83
  -4   6  -6    5.91    0.82
   4  -6  -6    6.19    0.81
   4  -6  -6    7.60    0.87
  -5   6   6    0.86    0.56
   5   6  -6    0.73    0.50
   5  -6   6    1.19    0.78
   5   6  -6    0.36    0.56
   5  -6   6    1.20    0.54
   5  -6   6    0.99    0.65
   5   6   6    2.20    0.46
   5  -6  -6    1.58    0.63
   5   6   6    1.57    0.56
  -5  -6   6    2.20    0.55
   5  -6  -6    1.95    0.71
   5  -6  -6    2.26    0.73
   5   6   6    1.88    0.55
   5   6   6    2.30    0.80
  -5   6  -6    1.63    0.63
   6  -6   6    4.64    0.88
   6  -6   6    5.15    0.73
   6  -6   6    5.60    1.02
   6   6  -6    4.15    0.80
   6   6  -6    5.25    0.76
  -6  -6   6    3.80    0.73
   6  -6  -6    3.55    0.87
   6   6   6    4.50    0.74
   6  -6  -6    4.58    0.95
   6   6   6    3.98    0.71
   6   6   6    4.78    0.98
   6   6   6    4.06    0.61
  -6   6  -6    4.00    0.84
   6  -6  -6    3.59    0.83
   7   6  -6    0.81    0.68
   7  -6   6    0.52    0.75
   7   6  -6    2.07    0.70
   7  -6   6    1.89    0.93
   7  -6  -6    0.73    0.86
   7  -6  -6    0.46    0.79
   7   6   6    1.95    0.66
   7  -6  -6    0.73    0.82
  -7   6  -6    0.80    0.82
   7   6   6    0.90    0.62
   0  -7  -6   28.51    1.27
   0   7   6   26.39    0.94
   0   7   6   24.22    1.28
   0  -7   6   28.27    0.90
   0   7  -6   25.32    1.21
   0  -7   6   26.96    1.10
   0  -7   6   26.36    1.19
   0   7  -6   27.39    1.21
   0  -7  -6   27.51    1.24
   0   7  -6   27.83    1.20
  -1  -7  -6   82.41    3.16
  -1   7   6   85.85    2.58
   1  -7   6   83.13    3.17
   1   7  -6   83.10    3.02
   1   7  -6   85.87    2.95
   1   7  -6   91.51    3.09
  -1  -7  -6   88.42    2.89
   1  -7   6   92.72    3.02
   1  -7   6   85.83    2.71
   1   7   6   83.93    2.97
   1   7   6   75.61    3.22
  -1  -7   6   81.32    3.03
  -1   7  -6   89.43    2.65
   1  -7  -6   85.40    2.59
  -1   7  -6   83.51    2.73
  -1   7  -6   84.93    3.12
   1  -7  -6   83.83    3.12
  -1  -7   6   91.27    2.67
   1  -7  -6   82.53    2.74
  -2  -7  -6   13.67    0.99
   2  -7   6   12.92    0.76
   2   7  -6   13.51    0.84
   2  -7   6   11.23    0.98
   2   7  -6   13.69    0.91
  -2   7   6   13.21    0.80
   2  -7   6   14.36    0.97
  -2  -7  -6   13.33    0.68
   2   7  -6   12.95    0.64
   2   7  -6   14.18    0.77
   2  -7  -6   13.38    0.76
   2  -7  -6   13.77    0.92
   2   7   6   12.06    0.86
  -2   7  -6   12.46    1.08
  -2  -7   6   13.39    0.72
   2   7   6   11.28    0.89
  -2  -7   6   13.06    0.78
   2   7   6   13.68    0.77
  -2   7  -6   13.45    0.87
  -3  -7  -6    5.99    0.72
   3  -7   6    6.56    0.70
   3   7  -6    5.55    0.52
   3   7  -6    6.38    0.62
   3   7  -6    6.46    0.71
   3  -7   6    5.20    0.82
   3   7   6    7.31    0.59
  -3   7  -6    5.84    0.68
   3  -7  -6    5.96    0.69
   3  -7  -6    6.24    0.74
   3   7   6    6.44    0.68
   3   7   6    4.81    0.66
   4   7  -6    3.36    0.64
  -4   7   6    3.72    0.58
  -4  -7  -6    4.39    0.87
   4  -7   6    3.30    0.72
   4  -7   6    2.83    0.83
   4   7  -6    3.21    0.55
   4  -7   6    3.97    0.58
   4   7  -6    4.33    0.60
   4  -7  -6    3.44    0.73
  -4  -7   6    3.60    0.60
   4   7   6    3.20    0.60
  -4   7  -6    3.96    0.74
   4  -7  -6    3.02    0.76
   4   7   6    3.88    0.52
   4   7   6    4.04    0.69
   5  -7   6    2.56    0.70
   5  -7   6    3.16    0.85
  -5  -7  -6    3.58    0.87
   5   7  -6    3.26    0.65
   5  -7   6    3.47    0.63
   5   7  -6    3.06    0.65
  -5   7   6    2.90    0.61
   5   7  -6    3.83    0.61
   5  -7  -6    1.99    0.70
  -5  -7   6    4.24    0.63
   5   7   6    2.87    0.52
   5  -7  -6    3.65    0.82
  -5   7  -6    3.65    0.76
   5   7   6    3.01    0.62
   5   7   6    3.60    0.69
   5  -7  -6    3.20    0.76
   6   7  -6    9.31    1.04
   6   7  -6    9.65    0.89
   6  -7   6    8.37    0.90
   6  -7   6    9.89    1.07
  -6   7   6    8.07    0.89
   6   7  -6    7.91    0.89
   6  -7   6    8.02    1.18
  -6  -7  -6    9.15    1.17
   6   7   6    9.28    0.97
   6   7   6    8.90    0.77
   6  -7  -6    7.52    1.06
  -6   7  -6    8.00    1.02
  -6  -7   6    7.57    0.83
   6  -7  -6    8.68    0.99
   6  -7  -6    9.50    1.10
   6   7   6    8.33    0.87
  -7  -7  -6    4.69    1.09
   7   7  -6    2.78    0.77
   7   7  -6    5.28    0.79
   7  -7   6    4.54    1.08
   7   7  -6    4.66    0.90
   7  -7   6    4.13    0.96
  -7   7  -6    3.09    0.90
   7   7   6    5.25    0.85
   7  -7  -6    1.75    0.86
   7  -7  -6    4.14    1.07
   7  -7  -6    3.08    0.96
   7   7   6    4.05    0.81
   0  -8   6    1.88    0.35
   0   8   6    2.56    0.33
   0  -8   6    2.56    0.25
   0  -8   6    2.80    0.46
   0   8  -6    2.43    0.52
   0  -8   6    2.41    0.40
   0  -8  -6    2.19    0.50
   0   8   6    2.15    0.65
   0   8  -6    2.04    0.57
   1  -8   6  126.28    4.21
  -1   8   6  126.54    3.63
   1  -8   6  124.20    3.80
   1  -8   6  119.61    4.40
  -1  -8  -6  115.60    4.39
   1   8  -6  113.73    4.11
   1   8  -6  122.78    4.25
  -1   8  -6  126.34    3.74
   1   8   6  116.93    4.13
   1  -8  -6  115.89    3.83
   1   8   6  124.92    4.53
  -1   8  -6  127.96    4.32
   1  -8  -6  116.35    4.36
  -1  -8   6  128.51    3.77
  -1  -8   6  122.90    4.28
  -1   8  -6  121.72    3.78
  -2   8   6   11.04    0.76
   2  -8   6   11.68    0.91
   2   8  -6   10.64    0.65
   2  -8   6   11.55    0.99
   2  -8   6    9.73    0.70
  -2  -8  -6   10.72    1.00
   2   8  -6    9.98    0.77
   2   8  -6    9.94    0.71
   2   8   6    9.94    0.86
   2  -8  -6   11.14    0.72
   2   8   6    9.14    0.74
  -2  -8   6   11.96    0.66
  -2  -8   6   10.83    0.73
   2  -8  -6   10.05    0.87
  -2   8  -6    8.30    0.72
   2   8   6    9.93    0.96
  -2   8  -6   11.56    1.10
  -3  -8  -6   14.35    1.21
   3  -8   6   14.53    0.92
   3   8  -6   15.16    0.79
   3   8  -6   14.25    0.98
   3   8  -6   13.72    0.87
   3  -8   6   15.65    1.24
   3   8   6   15.51    1.05
   3   8   6   14.67    0.86
  -3   8  -6   15.32    0.98
   3  -8  -6   15.41    0.98
  -3  -8   6   16.02    0.97
   3   8   6   13.64    1.07
   3  -8  -6   14.77    1.11
   4  -8   6    1.07    0.75
   4  -8   6    0.25    0.57
   4   8  -6    1.10    0.45
   4   8  -6    0.46    0.51
   4  -8   6    0.53    0.48
  -4   8   6    0.05    0.48
   4   8  -6   -0.29    0.47
  -4  -8  -6    0.88    0.62
   4   8   6    0.61    0.60
   4   8   6    0.52    0.52
   4  -8  -6   -0.35    0.60
   4   8   6    0.42    0.43
  -4   8  -6    0.58    0.63
  -4  -8   6    1.61    0.60
   4  -8  -6    0.54    0.67
   5  -8   6   11.07    0.88
  -5  -8  -6   12.02    1.13
   5  -8   6   10.72    1.20
  -5   8   6   11.32    0.94
   5   8  -6   11.00    0.80
   5   8  -6   10.61    0.94
   5  -8   6   11.02    1.00
   5   8  -6    9.78    0.91
   5  -8  -6   10.27    1.04
   5  -8  -6    9.58    1.01
   5  -8  -6   12.59    1.16
   5   8   6   11.82    0.93
   5   8   6   11.85    0.80
   5   8   6   10.88    1.00
  -5   8  -6    8.85    0.96
  -5  -8   6   11.39    1.00
   6  -8   6    0.41    0.61
   6   8  -6    0.71    0.53
   6  -8   6    0.49    0.84
   6   8  -6    1.15    0.72
   6  -8   6    0.18    0.71
   6   8  -6    1.07    0.62
  -6  -8  -6    1.77    0.86
  -6   8   6    1.08    0.64
   6   8   6    0.81    0.49
   6  -8  -6   -0.33    0.82
  -6  -8   6    1.60    0.65
   6  -8  -6    0.20    0.71
   6  -8  -6    0.40    0.79
  -6   8  -6    1.05    0.74
   6   8   6    2.33    0.70
   6   8   6    0.69    0.61
   0  -9  -6    2.37    0.53
   0   9  -6    1.70    0.55
   0   9   6    3.03    0.71
   0  -9   6    2.87    0.28
   0   9   6    2.47    0.36
   0  -9   6    2.87    0.42
   0  -9   6    2.88    0.49
   0   9  -6    3.27    0.61
   1  -9   6    5.24    0.62
  -1   9   6    4.27    0.81
   1  -9   6    5.01    0.43
  -1  -9  -6    5.04    0.63
   1   9  -6    4.79    0.61
   1   9  -6    4.21    0.59
  -1   9   6    3.81    0.46
  -1  -9   6    4.83    0.52
   1  -9  -6    4.15    0.57
  -1  -9   6    5.39    0.42
   1   9   6    4.32    0.67
   1   9   6    3.03    0.76
  -1   9  -6    3.89    0.72
   1  -9  -6    4.19    0.44
  -1   9  -6    4.39    0.54
   2  -9   6    9.96    0.92
   2   9  -6   11.42    0.85
   2   9  -6   10.18    0.78
   2   9  -6    9.57    0.72
   2  -9   6   10.55    0.73
  -2  -9  -6   10.81    1.00
  -2   9   6   10.98    0.78
   2  -9  -6   10.43    0.74
   2   9   6    9.94    0.91
  -2  -9   6   11.22    0.79
  -2   9  -6   12.81    1.19
  -2   9  -6   11.22    0.89
   2  -9  -6    9.56    0.92
   2   9   6   10.76    0.85
   2   9   6    9.57    0.98
   3  -9   6    8.56    0.98
   3   9  -6    9.87    0.89
   3   9  -6   10.39    0.75
   3   9  -6   10.00    0.77
   3  -9   6    9.94    0.82
  -3  -9  -6   11.77    1.04
   3  -9  -6   10.08    0.93
   3  -9  -6    9.30    0.83
   3   9   6    9.19    0.78
  -3  -9   6    9.90    0.89
  -3   9  -6    9.68    0.84
   3   9   6    9.27    0.96
   3   9   6    7.84    0.86
   4   9  -6    4.67    0.74
   4  -9   6    5.73    0.93
   4   9  -6    4.44    0.66
   4   9  -6    5.11    0.60
   4  -9   6    4.86    0.77
  -4  -9  -6    3.86    0.83
  -4  -9   6    5.59    0.69
  -4   9  -6    4.39    0.79
   4  -9  -6    5.90    0.82
   4   9   6    3.38    0.77
   4  -9  -6    4.74    0.84
   4   9   6    3.68    0.69
   4   9   6    5.36    0.64
   5  -9   6   10.96    0.89
   5   9  -6   12.12    0.95
  -5  -9  -6    9.97    1.01
   5   9  -6   12.80    0.87
   5   9  -6   11.68    1.03
   5  -9   6   11.02    1.02
  -5   9   6   11.36    0.97
   5  -9   6   11.72    1.26
   5  -9  -6   10.20    1.09
   5  -9  -6   12.90    1.25
  -5  -9   6   10.50    1.01
  -5   9  -6   11.69    1.11
   5   9   6   11.47    1.11
   5   9   6   11.22    0.83
   5   9   6   11.93    0.97
   5  -9  -6   10.19    1.05
   6  -9   6    0.35    0.84
   6  -9   6    0.59    0.79
  -6   9   6    0.69    0.62
   6   9  -6    0.92    0.56
   6   9  -6   -0.08    0.59
   6   9  -6    1.35    0.69
  -6  -9  -6    0.18    0.69
   6  -9   6    0.24    0.61
   6   9   6    0.66    0.61
   6  -9  -6    0.20    0.62
  -6   9  -6   -0.75    0.66
   6   9   6    0.98    0.52
   6  -9  -6    1.50    0.84
   6  -9  -6    0.10    0.84
   6   9   6   -0.10    0.61
   0  10  -6    1.73    0.59
   0 -10   6    0.77    0.47
   0  10   6    0.58    0.69
   0 -10   6    1.51    0.28
   0  10  -6    1.16    0.63
   0 -10   6    1.20    0.38
   0  10   6    1.10    0.35
   0 -10  -6    1.62    0.54
  -1  10   6   14.46    0.81
  -1  10   6   14.52    1.27
   1  10  -6   13.43    0.99
   1 -10   6   15.34    0.73
  -1 -10  -6   14.71    1.06
   1  10  -6   14.98    1.03
   1 -10   6   15.11    1.05
  -1  10  -6   13.71    0.87
   1  10   6   14.29    1.03
  -1 -10   6   13.80    0.90
  -1 -10   6   16.57    0.69
   1 -10  -6   14.65    0.76
  -1  10  -6   14.30    1.19
   1 -10  -6   13.94    0.98
   1  10   6   13.01    1.30
   2 -10   6    3.92    0.72
  -2  10   6    4.16    0.59
   2  10  -6    4.09    0.65
  -2 -10  -6    3.79    0.74
   2 -10   6    4.54    0.56
   2  10  -6    3.36    0.55
   2  10  -6    3.85    0.65
  -2  10  -6    3.68    0.61
  -2 -10   6    4.50    0.57
   2  10   6    3.50    0.85
  -2  10  -6    3.81    0.87
   2 -10  -6    4.14    0.57
   2 -10  -6    3.81    0.67
   2  10   6    3.64    0.66
   3  10  -6    2.81    0.54
   3 -10   6    2.73    0.63
  -3 -10  -6    2.48    0.79
  -3  10   6    3.80    0.69
   3  10  -6    3.29    0.61
   3  10  -6    2.43    0.58
   3 -10   6    3.08    0.81
  -3 -10   6    4.42    0.61
   3 -10  -6    3.22    0.75
  -3  10  -6    3.79    0.72
   3  10   6    3.70    0.78
   3  10   6    3.34    0.63
  -3  10  -6    2.19    0.97
   3 -10  -6    2.57    0.66
   3  10   6    3.34    0.78
   4 -10   6    5.79    0.97
  -4 -10  -6    6.72    0.95
   4  10  -6    5.66    0.71
   4  10  -6    6.07    0.80
   4 -10   6    6.18    0.81
   4  10  -6    5.58    0.65
  -4  10  -6    5.45    0.83
   4  10   6    5.07    0.89
   4  10   6    5.89    0.72
   4 -10  -6    6.12    0.84
   4  10   6    6.06    0.84
   4 -10  -6    6.40    0.96
  -4 -10   6    6.77    0.72
   5 -10   6    1.74    0.58
   5 -10   6    2.02    0.75
   5  10  -6    2.10    0.65
  -5  10   6    0.47    0.59
   5  10  -6    1.34    0.54
  -5 -10  -6    1.87    0.85
   5 -10   6    1.15    0.84
   5  10  -6    1.87    0.63
  -5 -10   6    1.55    0.68
   5 -10  -6    0.80    0.72
   5  10   6    2.24    0.71
   5 -10  -6    2.00    0.85
   5  10   6    1.96    0.56
   5  10   6    0.76    0.67
  -5  10  -6    1.95    0.76
   6  10  -6    3.06    0.67
   6  10  -6    1.86    0.72
   6  10  -6    2.87    0.80
   6 -10   6    2.49    0.98
   6 -10   6    1.81    0.86
  -6 -10  -6    1.90    0.87
   6 -10  -6    2.88    0.97
   6  10   6    3.73    0.81
   6  10   6    3.31    0.83
   6 -10  -6    2.81    0.91
  -6  10  -6    0.90    0.79
   6 -10  -6    2.38    0.80
   0  11   6    1.72    0.77
   0  11  -6    0.93    0.67
   0 -11   6    0.92    0.52
   0 -11   6    1.23    0.30
   0 -11   6    1.64    0.43
   0  11   6    0.94    0.41
   0  11  -6    0.41    0.65
   0 -11  -6    1.73    0.59
   1 -11   6   20.34    1.29
  -1  11   6   21.18    1.52
  -1  11   6   23.39    1.05
   1 -11   6   23.57    0.97
   1  11  -6   21.79    1.31
   1  11  -6   22.74    1.32
  -1 -11  -6   21.09    1.30
   1  11   6   22.62    1.34
  -1  11  -6   21.67    1.47
   1 -11  -6   22.96    1.01
   1 -11  -6   22.03    1.25
  -1  11  -6   24.28    1.20
   1  11   6   21.30    1.55
  -1 -11   6   23.25    1.20
   2  11  -6   14.63    1.09
   2  11  -6   14.31    1.07
   2 -11   6   15.53    0.89
  -2  11   6   16.78    0.96
   2 -11   6   14.07    1.21
  -2 -11  -6   16.45    1.19
  -2 -11   6   15.10    0.99
   2  11   6   13.26    1.05
  -2  11  -6   14.46    1.41
   2  11   6   12.80    1.22
   2 -11  -6   15.94    0.93
  -2  11  -6   15.15    0.99
   2 -11  -6   14.37    1.15
   3  11  -6    6.93    0.83
   3 -11   6    8.86    1.04
   3 -11   6    8.74    0.82
   3  11  -6    8.59    0.79
  -3 -11  -6    7.47    0.94
  -3  11   6    9.35    0.86
   3  11  -6    7.80    0.89
   3  11   6    8.56    0.97
  -3  11  -6    8.93    0.89
   3  11   6    8.24    0.86
   3  11   6    9.17    1.10
   3 -11  -6    8.06    0.93
   3 -11  -6    8.26    0.84
  -3  11  -6    6.93    1.18
  -3 -11   6    9.31    0.80
   4  11  -6   16.44    1.00
   4 -11   6   16.72    1.08
   4 -11   6   16.34    1.41
  -4 -11  -6   18.36    1.35
   4  11  -6   15.51    1.11
   4  11  -6   14.72    1.08
  -4  11  -6   16.29    1.21
   4  11   6   16.10    1.06
   4  11   6   18.39    1.35
   4  11   6   14.59    1.15
   4 -11  -6   15.74    1.32
   4 -11  -6   14.92    1.13
  -4 -11   6   16.71    1.10
   5 -11   6    5.78    1.10
   5 -11   6    6.95    0.81
   5  11  -6    5.40    0.86
   5  11  -6    6.48    0.76
  -5 -11  -6    6.45    1.01
  -5  11   6    5.71    0.80
   5 -11   6    5.17    0.89
   5  11  -6    6.23    0.81
  -5  11  -6    5.64    0.94
   5  11   6    5.67    0.88
  -5 -11   6    4.23    0.79
   5  11   6    7.14    0.78
   5  11   6    6.64    1.01
   5 -11  -6    6.17    0.94
   5 -11  -6    7.19    1.06
  -6 -11  -6    6.72    1.14
   6  11  -6    7.52    0.88
   6  11  -6    7.10    0.97
   6  11  -6    7.78    0.96
   6 -11   6    6.87    1.22
   6 -11   6    6.64    1.01
   6  11   6    6.89    1.07
   6 -11  -6    6.29    1.06
   6  11   6    6.44    0.99
   6 -11  -6    6.65    1.13
   6 -11  -6    6.11    1.00
  -6  11  -6    7.24    1.01
   0  12   6    0.29    0.69
   0 -12   6    1.22    0.58
   0  12  -6    1.13    0.69
   0  12  -6   -0.76    0.69
   0 -12   6    0.80    0.33
   0 -12  -6    0.52    0.61
   0  12   6    1.40    0.47
   1 -12   6    7.06    0.58
  -1  12   6    6.55    1.04
  -1 -12  -6    8.27    0.89
   1 -12   6    7.26    0.84
   1  12  -6    6.20    0.87
  -1  12   6    7.14    0.64
   1  12  -6    6.20    0.89
  -1  12  -6    7.61    1.04
  -1  12  -6    6.81    0.78
   1  12   6    8.59    1.00
   1  12   6    4.72    1.11
   1 -12  -6    6.79    0.83
  -1 -12   6    8.22    0.76
   1 -12  -6    7.58    0.66
  -2 -12  -6    0.84    0.70
   2  12  -6    1.03    0.66
   2 -12   6    0.70    0.53
  -2  12   6    0.01    0.51
   2 -12   6    0.80    0.70
   2  12  -6    0.51    0.62
   2 -12  -6    0.65    0.50
   2 -12  -6    0.70    0.66
  -2  12  -6    0.48    0.86
   2  12   6   -0.35    0.74
   2  12   6    0.82    0.70
  -2  12  -6    1.97    0.63
  -2 -12   6    0.58    0.55
  -3  12   6    2.92    0.68
   3 -12   6    3.19    0.82
  -3 -12  -6    2.77    0.82
   3  12  -6    3.35    0.65
   3  12  -6    2.92    0.71
   3 -12   6    3.30    0.65
   3  12  -6    3.80    0.76
   3 -12  -6    3.88    0.70
   3  12   6    2.71    0.84
  -3 -12   6    2.48    0.66
  -3  12  -6    2.25    0.70
   3  12   6    4.54    0.71
   3  12   6    2.75    0.76
  -3  12  -6    4.52    1.11
   3 -12  -6    3.05    0.75
   4 -12   6    9.14    1.18
  -4 -12  -6   10.26    1.10
   4  12  -6   11.55    0.93
   4  12  -6   11.10    1.00
   4 -12   6   10.47    0.97
   4  12  -6   12.40    1.08
   4  12   6   10.78    0.95
   4 -12  -6   10.04    1.01
   4 -12  -6   11.86    1.18
  -4  12  -6   10.15    1.05
   4  12   6   11.87    1.14
   4  12   6   10.29    1.22
  -4 -12   6   11.21    0.93
  -5 -12  -6    1.53    0.85
   5  12  -6    0.20    0.57
   5  12  -6    1.73    0.73
  -5  12   6    1.67    0.63
   5 -12   6    1.48    0.88
   5  12  -6    0.79    0.60
   5 -12   6    0.15    0.56
   5 -12   6    1.31    0.75
   5 -12  -6    1.07    0.83
   5  12   6    2.76    0.65
   5  12   6    1.93    0.82
  -5 -12   6    0.64    0.68
   5  12   6    0.43    0.68
  -5  12  -6    0.94    0.78
   5 -12  -6    1.30    0.76
  -6 -12  -6    1.44    0.94
   6 -12   6    2.39    1.01
   6  12  -6    1.31    0.72
   6  12  -6    3.18    0.87
   6 -12   6    2.72    0.91
   6  12  -6    3.20    0.74
   6 -12  -6    1.77    0.91
   6  12   6    2.02    0.85
   6 -12  -6    3.08    0.88
   6  12   6    2.80    0.93
  -6  12  -6    1.99    0.83
   6 -12  -6    3.47    1.03
   0 -13  -6   -0.18    0.62
   0  13  -6   -1.17    0.77
   0 -13   6    0.07    0.32
   0  13  -6   -0.45    0.72
   0  13  -6   -0.22    0.52
   0 -13  -6   -0.01    0.39
   0  13   6   -0.60    0.80
   0 -13   6   -0.86    0.55
   0  13   6   -0.07    0.46
   1 -13   6    3.15    0.74
  -1 -13  -6    4.36    0.79
  -1  13   6    3.32    1.02
   1 -13   6    4.13    0.51
   1  13  -6    3.26    0.76
   1  13  -6    2.42    0.74
  -1  13   6    2.90    0.54
   1  13   6    2.91    0.99
   1  13   6    3.63    0.89
  -1  13  -6    4.05    0.69
   1 -13  -6    3.70    0.75
  -1 -13   6    3.65    0.65
   1 -13  -6    3.01    0.52
  -1  13  -6    2.80    0.87
  -2 -13  -6   15.47    1.26
  -2  13   6   14.24    0.96
   2  13  -6   14.81    1.21
   2  13  -6   13.65    1.17
   2 -13   6   13.88    1.23
   2 -13   6   14.02    0.93
   2 -13  -6   12.44    0.92
  -2  13  -6   14.63    1.09
   2  13   6   12.94    1.14
   2 -13  -6   14.79    1.16
   2  13   6   14.30    1.50
  -2  13  -6   15.37    1.48
  -2 -13   6   13.05    0.98
   3  13  -6   23.92    1.34
   3 -13   6   20.60    1.18
   3  13  -6   22.46    1.43
   3  13  -6   21.37    1.23
  -3  13   6   25.08    1.28
   3 -13   6   22.68    1.54
  -3 -13  -6   22.91    1.47
   3 -13  -6   22.47    1.24
  -3 -13   6   22.30    1.24
   3  13   6   18.67    1.60
  -3  13  -6   23.46    1.75
   3  13   6   22.67    1.36
   3 -13  -6   23.64    1.48
  -3  13  -6   22.28    1.33
   4  13  -6    2.19    0.69
   4  13  -6    1.77    0.70
   4 -13   6    3.27    0.91
   4 -13   6    2.87    0.72
  -4 -13  -6    2.48    0.85
   4  13  -6    2.16    0.67
   4  13   6    2.64    0.81
   4  13   6    4.34    1.00
  -4 -13   6    1.53    0.67
  -4  13  -6    3.07    0.80
   4 -13  -6    2.36    0.74
   4  13   6    2.67    0.70
   4 -13  -6    2.74    0.85
   5  13  -6   -0.29    0.65
   5  13  -6    0.85    0.69
   5 -13   6   -0.33    0.70
  -5 -13  -6   -0.15    0.84
   5 -13   6    0.53    0.92
   5  13  -6    0.67    0.64
   5  13   6    1.29    0.62
   5  13   6    1.45    0.83
   5 -13  -6    0.40    0.81
   5  13   6    0.58    0.83
   5 -13  -6   -0.23    0.82
  -5  13  -6    0.15    0.77
  -5 -13   6    0.21    0.70
   0 -14   6    0.28    0.35
   0 -14  -6    0.48    0.68
   0  14  -6    0.40    0.73
   0 -14   6   -0.40    0.57
   0 -14  -6   -0.38    0.39
   0  14  -6   -0.26    0.53
   0  14  -6   -0.55    0.77
   0  14   6   -0.87    0.44
   0  14   6   -0.17    0.85
   1  14  -6    2.51    0.85
   1 -14   6    2.76    0.49
  -1  14   6    2.53    0.57
  -1  14   6    2.08    1.04
   1  14  -6    2.35    0.81
   1 -14   6    3.84    0.76
  -1 -14  -6    2.91    0.79
   1 -14  -6    2.94    0.54
  -1 -14   6    1.74    0.61
  -1  14  -6    3.02    0.69
   1  14   6    2.68    1.07
   1 -14  -6    2.52    0.72
   1  14   6    2.53    0.88
  -1  14  -6    1.71    0.85
  -2  14   6    0.99    0.54
   2 -14   6    1.33    0.54
  -2 -14  -6    1.43    0.75
   2 -14   6    0.23    0.69
   2  14  -6    1.70    0.76
   2  14  -6    0.56    0.69
   2  14   6    0.71    0.69
  -2  14  -6    0.85    0.61
  -2  14  -6   -0.21    0.81
  -2 -14   6    1.20    0.60
   2  14   6    0.44    0.83
   2 -14  -6    0.03    0.65
   2 -14  -6    1.37    0.58
  -3  14   6    5.87    0.79
   3 -14   6    6.57    0.75
  -3 -14  -6    4.73    0.91
   3 -14   6    6.30    0.98
   3  14  -6    5.26    0.93
   3  14  -6    7.69    0.94
   3 -14  -6    6.26    0.81
   3 -14  -6    6.68    0.96
   3  14   6    5.65    0.93
   3  14   6    5.59    1.17
  -3  14  -6    6.90    1.25
  -3 -14   6    5.96    0.73
  -3  14  -6    5.10    0.83
   4 -14   6    5.24    0.83
  -4 -14  -6    2.64    0.93
   4 -14   6    4.12    0.99
   4  14  -6    5.38    0.88
   4  14  -6    5.64    0.95
   4  14  -6    5.08    0.86
   4  14   6    4.82    1.06
   4 -14  -6    5.47    0.89
   4 -14  -6    4.44    0.96
   4  14   6    4.88    0.84
  -4 -14   6    4.24    0.79
  -4  14  -6    4.06    0.87
   4  14   6    4.81    0.91
   5  14  -6    0.20    0.64
   5 -14   6    0.74    0.76
  -5 -14  -6    0.88    0.88
   5  14  -6    0.92    0.69
   5  14  -6    0.68    0.67
   5 -14   6    0.40    0.95
   5  14   6    2.39    0.67
   5 -14  -6    2.08    0.95
  -5  14  -6   -0.31    0.76
   5  14   6    1.36    0.86
   5  14   6    0.66    0.90
   5 -14  -6    0.14    0.77
   0  15   6    1.03    0.53
   0 -15  -6    0.70    0.44
   0 -15  -6    1.41    0.72
   0 -15   6   -0.14    0.57
   0  15  -6    0.54    0.59
   0  15   6    0.19    0.89
   0  15  -6    1.02    0.90
   0  15  -6    1.47    0.88
   0 -15   6    0.93    0.38
  -1  15   6    1.20    0.52
   1 -15   6    0.91    0.66
  -1 -15  -6    0.25    0.69
   1  15  -6   -0.24    0.75
   1 -15   6    0.58    0.43
   1  15  -6    0.51    0.69
  -1  15   6    1.71    0.90
  -1 -15   6    0.77    0.33
  -1  15  -6    1.39    0.95
   1  15   6    0.37    0.97
  -1 -15   6    0.76    0.57
   1 -15  -6    0.34    0.46
   1  15   6    1.04    0.83
   1 -15  -6    1.00    0.67
  -1  15  -6    0.23    0.60
   2  15  -6   15.46    1.28
  -2  15   6   16.60    1.08
   2 -15   6   12.95    1.24
   2 -15   6   15.04    0.97
   2  15  -6   14.78    1.34
  -2 -15  -6   15.32    1.23
   2 -15  -6   15.71    1.00
  -2 -15   6   15.06    1.06
   2 -15  -6   15.44    1.22
  -2  15  -6   14.75    1.61
  -2  15  -6   14.94    1.14
   2  15   6   15.18    1.65
  -3  15   6    2.20    0.69
   3 -15   6    2.45    0.63
   3  15  -6    3.01    0.76
   3 -15   6    2.67    0.88
   3  15  -6    2.01    0.83
  -3 -15  -6    1.86    0.83
   3 -15  -6    2.75    0.85
   3  15   6    1.64    0.82
   3 -15  -6    1.57    0.66
   3  15   6    1.68    0.99
  -3  15  -6    1.28    0.71
  -3  15  -6    2.86    1.08
  -3 -15   6    2.90    0.70
   4 -15   6    2.54    0.94
  -4 -15  -6    3.27    0.95
   4  15  -6    2.70    0.80
   4 -15   6    2.64    0.75
   4  15  -6    4.15    0.91
   4  15  -6    3.65    0.92
   4 -15  -6    2.23    0.79
   4 -15  -6    2.66    0.90
   4  15   6    3.22    0.79
  -4 -15   6    2.61    0.76
   4  15   6    2.13    0.98
  -4  15  -6    1.50    0.81
   5  15  -6    0.87    0.82
   5 -15   6    1.23    0.78
  -5 -15  -6   -1.72    0.84
   5  15  -6    0.35    0.75
   5 -15   6    1.25    0.95
   5  15  -6    2.18    0.84
   5  15   6    1.05    0.90
   5  15   6    2.80    0.93
  -5  15  -6    1.24    0.85
   5 -15  -6    0.82    0.95
   5 -15  -6    1.17    0.82
   0 -16   6    5.72    0.52
   0  16   6    4.16    1.04
   0 -16   6    5.09    0.79
   0 -16  -6    5.37    0.59
   0  16  -6    5.64    1.14
   0 -16  -6    5.69    0.84
   0  16  -6    3.53    0.74
   0  16  -6    4.57    1.07
   0  16   6    4.58    0.64
  -1  16   6    3.08    0.63
  -1 -16  -6    2.38    0.81
   1 -16   6    3.93    0.55
   1  16  -6    2.29    0.91
   1  16  -6    2.86    0.98
   1 -16   6    3.54    0.77
  -1  16   6    1.99    1.10
  -1 -16   6    3.83    0.70
  -1 -16   6    2.95    0.42
   1  16   6    2.31    0.54
   1 -16  -6    3.45    0.60
   1  16   6    2.58    0.94
  -1  16  -6    2.35    1.06
   1 -16  -6    2.34    0.77
   1  16   6    3.32    1.10
  -1  16  -6    2.81    0.71
  -2  16   6    2.89    0.64
   2 -16   6    3.40    0.63
  -2 -16  -6    3.72    0.84
   2  16  -6    3.41    0.96
   2  16  -6    3.38    0.93
   2 -16   6    3.10    0.86
   2 -16  -6    3.94    0.85
  -2 -16   6    2.83    0.73
   2  16   6    2.53    1.16
   2  16   6    2.60    0.90
   2 -16  -6    3.15    0.65
  -2  16  -6    3.42    1.07
  -2  16  -6    2.63    0.74
   3 -16   6    2.55    0.90
   3  16  -6    1.77    0.81
   3  16  -6    2.00    0.84
  -3  16   6    0.79    0.65
   3 -16   6    2.15    0.62
  -3 -16  -6    0.96    0.85
   3 -16  -6    0.66    0.63
  -3 -16   6    1.30    0.69
   3  16   6    0.15    0.99
  -3  16  -6    0.91    0.73
  -3  16  -6    0.22    1.07
   3  16   6    0.51    0.77
   3 -16  -6    2.67    0.86
   4 -16   6    2.73    0.97
  -4 -16  -6    1.50    0.92
   4 -16   6    1.66    0.75
   4  16  -6    2.86    0.89
   4  16  -6    1.29    0.82
   4  16   6    2.67    1.15
  -4  16  -6    1.57    0.80
  -4 -16   6    0.76    0.72
   4  16   6    2.00    0.85
   4 -16  -6    1.63    0.93
   4 -16  -6    2.29    0.83
   0  17   6   10.47    0.87
   0 -17   6   10.55    1.02
   0 -17   6   11.05    0.71
   0 -17  -6   10.57    0.78
   0  17  -6    7.63    1.34
   0  17  -6    7.69    1.24
   0  17  -6    9.66    0.99
   0 -17  -6    9.87    1.06
   0  17   6    9.71    1.40
   1  17  -6    0.87    0.91
  -1 -17  -6    0.59    0.75
  -1  17   6    0.20    0.57
  -1  17   6    0.22    1.05
   1 -17   6    0.98    0.71
   1  17  -6    1.85    0.96
   1 -17   6    0.46    0.47
  -1 -17   6   -0.02    0.67
   1  17   6   -0.27    1.07
  -1  17  -6    1.25    1.01
   1 -17  -6    1.37    0.57
  -1  17  -6    0.16    0.66
   1 -17  -6    0.78    0.74
  -1 -17   6    0.80    0.39
   1  17   6    1.02    0.59
   1  17   6    0.59    0.88
  -2  17   6    1.93    0.65
   2  17  -6    1.98    0.91
  -2 -17  -6    2.63    0.88
   2 -17   6    2.67    0.63
   2 -17   6    2.25    0.84
   2  17  -6    1.42    0.93
  -2  17  -6    2.44    0.79
   2  17   6    0.43    0.90
  -2 -17   6    1.60    0.71
   2 -17  -6    1.84    0.82
   2 -17  -6    0.86    0.59
   2  17   6    2.75    1.15
  -2  17  -6    2.42    1.09
  -3  17   6    1.26    0.71
   3  17  -6    3.24    0.96
   3 -17   6    2.91    0.92
  -3 -17  -6    3.48    0.97
   3 -17   6    3.52    0.74
   3  17  -6    2.98    1.01
  -3  17  -6    2.28    0.81
   3 -17  -6    2.93    0.76
   3  17   6    4.00    1.03
  -3 -17   6    3.04    0.78
   3  17   6    1.43    1.08
  -3  17  -6    2.88    1.27
   3 -17  -6    2.79    0.92
   4 -17   6    1.36    0.77
  -4 -17  -6    0.32    0.89
   4 -17   6    1.69    0.95
   4  17  -6    2.20    0.98
   4  17  -6    1.34    0.86
   4 -17  -6    1.28    0.76
   4  17   6    0.90    1.12
  -4 -17   6    1.24    0.75
  -4  17  -6    0.29    0.79
   4  17   6    1.09    0.85
   4 -17  -6    1.71    0.91
   0  18  -6    3.36    1.14
   0 -18   6    3.78    0.54
   0 -18  -6    3.28    0.57
   0  18   6    1.85    0.67
   0 -18   6    3.00    0.79
   0 -18  -6    3.60    0.85
   0  18  -6    3.55    0.81
   0  18   6    4.50    1.22
   0  18  -6    3.41    1.06
  -1 -18  -6   10.46    1.13
   1 -18   6   10.59    1.14
   1 -18   6    8.68    0.78
   1  18  -6    9.02    1.45
  -1  18   6    8.58    0.88
  -1  18   6    8.27    1.48
   1  18  -6    8.77    1.37
   1  18   6    8.85    1.38
  -1 -18   6   10.93    1.05
  -1 -18   6    9.88    0.68
   1 -18  -6   10.97    0.92
  -1  18  -6    6.98    1.33
   1 -18  -6   10.01    1.13
  -1  18  -6    9.50    1.03
   1  18   6    9.30    0.86
   2  18  -6    1.36    0.87
  -2  18   6    1.94    0.67
  -2 -18  -6    2.44    0.91
   2 -18   6    3.34    0.63
   2 -18   6    2.74    0.89
   2  18  -6    2.02    1.04
   2  18   6    1.45    0.94
  -2 -18   6    1.56    0.75
   2 -18  -6    1.05    0.81
   2  18   6    2.47    1.25
   2 -18  -6    1.71    0.66
  -2  18  -6    1.73    1.19
  -2  18  -6    2.33    0.79
   3 -18   6    1.10    0.88
  -3 -18  -6    0.53    0.87
   3  18  -6    2.72    1.05
   3 -18   6    0.78    0.62
   3  18  -6    1.59    0.89
  -3  18   6    0.61    0.70
  -3 -18   6    0.10    0.71
   3  18   6    1.99    0.92
   3 -18  -6    1.63    0.89
  -3  18  -6    0.61    0.75
   3 -18  -6    1.07    0.71
   3  18   6    1.85    1.20
  -3  18  -6    0.55    1.21
   0 -19   6    0.46    0.73
   0 -19  -6   -0.62    0.47
   0 -19  -6    0.90    0.82
   0  19   6    0.85    0.64
   0  19  -6    0.64    0.71
   0  19   6    1.04    1.16
   0  19  -6    0.39    1.00
  -1  19   6   -0.93    1.13
   1 -19   6   -0.18    0.74
  -1  19   6    0.15    0.65
  -1 -19  -6    0.78    0.50
  -1 -19  -6    1.21    0.84
   1  19  -6    2.03    0.77
   1  19  -6    0.16    1.04
   1  19  -6    0.84    0.94
   1 -19  -6    1.79    0.65
   1  19   6    0.32    1.02
  -1  19  -6    0.86    1.15
   1 -19  -6    1.78    0.86
  -1  19  -6   -0.02    0.74
  -1 -19   6    0.25    0.73
  -2 -19  -6    0.58    0.89
  -2  19   6    1.18    0.70
   2  19  -6    3.67    1.19
   2  19  -6    1.36    1.01
   2 -19   6    2.44    0.92
   2 -19  -6    2.98    0.94
  -2  19  -6    1.26    0.78
   2  19   6    2.47    1.07
   2  19   6    2.18    1.32
  -2  19  -6    1.45    1.15
   2 -19  -6    1.92    0.74
  -2 -19   6    2.70    0.83
   3 -19  -6    0.57    0.76
   0 -20  -6   -0.14    0.79
   0 -20  -6    0.64    0.54
   0 -20   6    0.37    0.78
   0  20  -6    1.79    1.13
   0  20   6    1.35    1.21
   0  20  -6    0.11    0.77
   1  20  -6    3.49    0.88
  -1 -20  -6    3.90    0.66
   1  20  -6    4.57    1.33
  -1 -20  -6    4.39    1.02
  -1  20   6    3.09    1.31
   1 -20   6    4.98    0.99
   1  20  -6    4.05    1.21
  -1  20  -6    5.22    1.44
   1  20   6    5.55    1.35
   1 -20  -6    6.49    1.07
  -1  20  -6    4.10    0.93
  -1 -20   6    5.12    0.92
   1 -20  -6    3.79    0.73
   0   0  -7   -0.04    0.21
   0   0   7   -0.19    0.23
   1   0   7   12.27    0.45
  -1   0   7   12.73    0.53
  -1   0  -7   10.40    0.52
   1   0   7   12.19    0.61
   1   0  -7   12.20    0.56
  -1   0  -7   11.54    0.58
   1   0  -7   13.65    0.50
  -1   0  -7   13.00    0.61
   1   0   7   12.15    0.79
   1   0  -7   12.67    0.71
   1   0   7   11.25    0.63
  -1   0  -7   11.50    0.84
  -1   0  -7   12.74    0.52
  -1   0  -7   12.88    0.75
   1   0   7   11.51    0.55
   2   0  -7   42.55    1.71
   2   0   7   42.92    1.51
   2   0   7   43.84    1.55
  -2   0  -7   44.73    1.56
   2   0   7   42.67    1.81
   2   0  -7   45.27    1.55
  -2   0  -7   44.77    1.57
   2   0   7   44.10    1.58
  -2   0   7   43.73    1.59
  -2   0   7   45.47    1.53
   2   0  -7   44.92    1.62
   2   0   7   44.06    1.52
  -2   0  -7   46.78    1.52
   3   0   7   17.48    1.11
   3   0  -7   18.68    0.89
  -3   0  -7   16.80    0.99
   3   0  -7   19.34    1.00
   3   0  -7   18.37    0.92
   3   0   7   17.97    0.88
  -3   0  -7   18.17    0.87
  -3   0   7   17.92    0.91
   3   0  -7   17.94    0.95
   3   0   7   18.38    0.83
   4   0   7   98.23    3.23
   4   0  -7   96.89    3.50
  -4   0  -7   94.41    3.38
   4   0   7   96.61    3.34
   4   0  -7   94.55    3.26
   4   0  -7   91.54    3.48
   4   0   7   92.37    3.68
   5   0   7    0.59    0.69
   5   0  -7   -0.01    0.62
   5   0  -7    0.48    0.51
   5   0   7   -0.16    0.52
   5   0   7    0.62    0.49
   5   0  -7   -0.46    0.61
   6   0  -7   13.92    1.22
   6   0   7   15.47    1.33
   6   0   7   15.88    1.00
   6   0  -7   16.07    1.14
   6   0  -7   14.35    1.22
   6   0   7   16.27    1.07
   7   0   7    2.02    0.67
   7   0  -7    2.02    0.83
   7   0   7    2.44    0.61
   7   0   7    3.09    0.87
   7   0  -7    1.79    0.85
   0  -1  -7  452.25   13.80
   0  -1  -7  448.83   15.19
   0   1  -7  450.03   14.00
   0  -1  -7  461.92   15.17
   0  -1   7  447.47   15.16
   0   1  -7  449.01   15.16
   0   1  -7  449.15   13.46
   0   1  -7  445.43   14.57
  -1  -1  -7  241.97    7.20
  -1   1   7  227.24    8.02
  -1  -1  -7  236.04    6.76
   1  -1   7  233.02    7.16
   1  -1   7  240.00    7.43
  -1  -1  -7  245.89    7.77
  -1  -1  -7  236.23    7.42
  -1   1   7  244.69    7.17
  -1  -1  -7  237.00    8.16
   1  -1   7  228.09    8.14
   1  -1   7  238.61    6.80
   1   1  -7  246.11    7.82
   1   1  -7  236.79    7.17
   1   1   7  230.85    6.75
  -1   1  -7  234.52    6.80
   1   1   7  234.54    7.82
  -1  -1   7  243.40    7.82
  -1   1  -7  237.93    8.15
   1   1   7  231.30    8.15
   1   1   7  241.23    7.22
  -1   1  -7  244.62    7.18
  -1   1  -7  239.51    7.47
   1  -1  -7  237.30    7.18
  -1  -1   7  242.47    7.15
   1  -1  -7  234.62    8.02
   1   1   7  241.61    7.43
   2  -1   7   18.75    0.88
   2  -1   7   20.27    0.89
   2   1  -7   18.92    0.77
   2  -1   7   17.40    0.78
  -2   1   7   18.97    0.82
  -2  -1  -7   17.77    0.91
   2  -1   7   19.71    1.07
  -2  -1  -7   20.46    0.89
   2  -1   7   18.69    0.73
  -2   1   7   18.23    0.80
  -2  -1  -7   18.93    0.79
   2   1  -7   17.34    0.84
   2   1  -7   17.47    0.90
   2   1   7   19.21    0.79
   2  -1  -7   18.93    0.75
  -2   1  -7   19.54    0.76
   2   1   7   17.86    0.84
  -2   1  -7   19.11    0.86
   2  -1  -7   17.63    0.90
  -2   1  -7   19.28    0.87
  -2  -1   7   17.97    0.82
  -2   1  -7   18.70    0.96
  -2  -1   7   18.75    0.77
   2   1   7   18.19    1.02
   2  -1  -7   19.25    0.85
   2  -1  -7   17.98    0.84
   2   1   7   19.26    0.79
  -3  -1  -7   55.45    2.08
   3   1  -7   61.08    2.05
   3  -1   7   56.46    2.16
   3  -1   7   56.80    2.01
   3   1  -7   55.40    2.02
   3  -1   7   58.00    2.03
   3  -1   7   55.51    2.34
  -3   1   7   58.55    2.14
   3   1  -7   57.85    2.12
   3   1  -7   53.59    2.21
  -3  -1  -7   56.45    2.16
   3  -1  -7   59.46    1.98
  -3   1  -7   59.63    2.18
   3   1   7   55.22    1.98
  -3   1  -7   60.09    2.05
   3  -1  -7   58.67    2.08
   3   1   7   53.71    2.32
  -3  -1   7   57.39    2.12
   3  -1  -7   57.73    2.17
   3  -1  -7   53.78    2.20
   3   1   7   56.35    2.05
   4   1  -7    6.04    0.76
   4   1  -7    6.63    0.61
   4  -1   7    4.65    0.63
   4  -1   7    5.58    0.79
   4  -1   7    6.46    0.59
   4   1  -7    5.06    0.74
   4   1   7    5.08    0.56
   4  -1  -7    5.47    0.74
  -4   1  -7    4.71    0.70
   4  -1  -7    4.75    0.69
   4  -1  -7    5.61    0.64
   4   1   7    6.31    0.65
   4   1   7    4.93    0.75
   5   1  -7    9.16    0.81
   5   1  -7    7.69    0.89
   5  -1   7    8.28    0.74
   5  -1   7    8.70    1.02
   5   1  -7    9.18    0.92
   5  -1   7    7.91    0.82
   5  -1  -7    9.32    0.94
   5   1   7    9.09    0.79
   5  -1  -7    7.56    0.91
   5   1   7    6.68    0.93
   5   1   7    8.57    0.81
   5  -1  -7    8.94    0.84
  -5   1  -7    8.97    0.91
   6   1  -7    1.32    0.73
   6  -1   7    0.10    0.49
   6   1  -7    0.77    0.72
   6   1  -7    1.25    0.55
   6  -1   7    1.24    0.72
   6  -1   7    1.00    0.60
   6   1   7    1.04    0.55
   6  -1  -7    0.66    0.57
   6   1   7   -0.02    0.55
   6   1   7    0.50    0.69
   6  -1  -7    0.75    0.71
   6  -1  -7    0.63    0.75
   7   1  -7    3.12    0.90
   7   1  -7    3.95    0.85
   7  -1   7    5.23    1.03
   7  -1   7    3.50    0.76
   7  -1   7    4.85    0.75
   7   1   7    5.75    0.77
   7  -1  -7    4.18    0.97
   7   1   7    6.00    1.01
   7  -1  -7    4.28    0.88
   7   1   7    4.63    0.79
   0  -2   7    1.01    0.29
   0  -2   7   -0.07    0.33
   0  -2  -7    1.35    0.44
   0   2  -7    1.39    0.29
   0   2   7    0.54    0.30
   0   2  -7   -0.16    0.34
  -1   2   7   19.63    0.71
   1  -2   7   19.15    0.70
  -1  -2  -7   18.31    0.95
  -1  -2  -7   19.04    0.83
  -1   2   7   18.22    0.81
   1  -2   7   19.40    0.96
  -1  -2  -7   19.52    0.77
   1   2  -7   20.06    0.72
   1  -2   7   20.20    0.79
   1  -2   7   19.39    0.81
   1   2  -7   20.07    0.85
  -1   2  -7   19.48    0.98
   1   2   7   18.87    0.99
   1   2   7   19.80    0.95
   1  -2  -7   19.26    0.74
   1  -2  -7   18.88    0.80
  -1   2  -7   19.12    0.85
  -1   2  -7   19.98    0.75
  -1  -2   7   18.59    0.86
   1   2   7   19.34    0.71
   1   2   7   18.33    0.81
  -1   2  -7   20.23    0.80
   1   2   7   20.46    0.88
  -1  -2   7   18.74    0.69
   2   2  -7  135.50    4.23
   2   2  -7  139.24    4.62
   2  -2   7  134.19    4.22
   2  -2   7  137.15    4.45
  -2   2   7  133.54    4.67
   2   2  -7  135.51    4.63
   2  -2   7  131.00    4.85
  -2   2   7  140.94    4.23
  -2  -2  -7  138.59    4.52
   2  -2   7  136.50    4.45
   2   2   7  132.39    4.23
   2   2   7  124.60    4.83
  -2   2  -7  137.72    4.07
   2   2   7  136.58    4.56
   2   2   7  134.03    4.02
[truncated: 651,225 more chars]
