# Supplementary material for: Isotenulin
Source: Acta Crystallogr Sect E Struct Rep Online. 2013 Jul 20;69(Pt 8):o1290. doi: 10.1107/S1600536813019703 (PMC3793783; doi:10.1107/S1600536813019703)
Supplement: Supplementary file 2 [file e-69-o1290-Isup2.hkl]

#
# h,k,l, Fc-squared, Fo-squared, sigma(Fo-squared), status flag
#
data_I
_shelx_title ' scan_0m_P212121 in P2(1)2(1)2(1)'
_shelx_refln_list_code          4
_shelx_F_calc_maximum      200.74
_exptl_crystal_F_000      1312.00
_reflns_d_resolution_high  0.8377

loop_
 _space_group_symop_operation_xyz
 'x, y, z'
 'x+1/2, -y+1/2, -z'
 '-x, y+1/2, -z+1/2'
 '-x+1/2, -y, z+1/2'

_cell_length_a     6.4565
_cell_length_b    17.6251
_cell_length_c    27.9971
_cell_angle_alpha  90.000
_cell_angle_beta   90.000
_cell_angle_gamma  90.000

_shelx_F_squared_multiplier     1.000

loop_
 _refln_index_h
 _refln_index_k
 _refln_index_l
 _refln_F_squared_calc
 _refln_F_squared_meas
 _refln_F_squared_sigma
 _refln_observed_status
   2   0   0       2365.15       2464.19        30.38 o
   4   0   0       1147.25       1052.87        30.44 o
   6   0   0        142.61        148.67        17.48 o
   1   1   0      13492.17      12744.81       111.20 o
   2   1   0      18734.77      17909.08       147.06 o
   3   1   0       1097.34       1112.81        23.38 o
   4   1   0       9762.87       9609.45       130.37 o
   5   1   0        660.48        591.53        20.97 o
   6   1   0       1648.34       1504.77        29.92 o
   7   1   0          0.10         30.93        11.48 o
   0   2   0       7065.92       6966.35       130.98 o
   1   2   0      19350.83      18461.94       165.43 o
   2   2   0      31540.37      31430.51       274.03 o
   3   2   0       1127.48       1175.46        19.41 o
   4   2   0        560.87        607.81        15.26 o
   5   2   0        178.68        184.19        12.56 o
   6   2   0          6.30          6.56        10.04 o
   7   2   0        170.95        187.71        14.46 o
   1   3   0      11740.49      11387.60        89.23 o
   2   3   0        100.63        130.81         4.74 o
   3   3   0       4015.67       4114.22        53.63 o
   4   3   0        691.09        669.72        15.98 o
   5   3   0        466.85        481.28        15.70 o
   6   3   0          9.36         23.99        10.21 o
   7   3   0         11.75         43.78        11.92 o
   0   4   0      40298.42      38577.92       508.45 o
   1   4   0       3909.97       3719.55        31.43 o
   2   4   0       3567.60       3683.15        32.97 o
   3   4   0        139.94        152.04         8.08 o
   4   4   0        614.61        603.40        15.51 o
   5   4   0        112.46        110.87        10.41 o
   6   4   0         29.25         32.00        14.10 o
   7   4   0         50.90         51.21        12.16 o
   1   5   0        563.99        599.23         7.36 o
   2   5   0       1447.84       1616.55        20.42 o
   3   5   0       1811.94       1970.22        32.87 o
   4   5   0          5.52         -2.21         7.91 o
   5   5   0         75.46         43.01         9.37 o
   6   5   0         36.77         61.51        10.45 o
   7   5   0        105.54        111.95        13.43 o
   0   6   0         13.93         36.44         6.20 o
   1   6   0        107.03        111.46         3.85 o
   2   6   0        576.94        664.91        12.92 o
   3   6   0       1605.77       1514.03        23.32 o
   4   6   0        352.92        384.06        12.81 o
   5   6   0        638.61        600.02        18.03 o
   6   6   0         20.88         39.77        10.78 o
   7   6   0        233.85        262.71        17.02 o
   1   7   0        173.00        165.59         6.04 o
   2   7   0        298.66        281.36         9.51 o
   3   7   0          2.40          4.85         6.74 o
   4   7   0         12.94         15.89         7.53 o
   5   7   0        665.91        652.77        15.96 o
   6   7   0          8.18         25.65         9.09 o
   7   7   0         20.44         34.37        10.25 o
   0   8   0      10463.87      11011.52       213.17 o
   1   8   0       4716.38       4774.16        60.98 o
   2   8   0        318.22        375.89        10.89 o
   3   8   0          8.31         10.46         7.53 o
   4   8   0        922.42        889.53        20.55 o
   5   8   0        477.21        432.56        13.61 o
   6   8   0          3.92         13.18         8.83 o
   7   8   0         16.02         36.24        10.53 o
   1   9   0         10.82         -2.74         6.33 o
   2   9   0        152.38        170.44         8.84 o
   3   9   0        452.03        464.27        14.25 o
   4   9   0         24.95         28.82         8.85 o
   5   9   0        874.46        849.27        18.49 o
   6   9   0          2.55         13.35         9.48 o
   0  10   0         72.80         73.94        16.39 o
   1  10   0       1944.60       2058.84        30.69 o
   2  10   0        163.83        133.45         9.01 o
   3  10   0         18.39         18.94         8.86 o
   4  10   0         64.12         85.87        10.38 o
   5  10   0       1337.81       1343.67        24.17 o
   6  10   0         15.27         28.28         9.89 o
   1  11   0          0.29         -5.45         7.67 o
   2  11   0       1742.45       1725.40        28.59 o
   3  11   0         27.37         23.17         9.47 o
   4  11   0         42.02         41.84         9.92 o
   5  11   0        208.07        212.91        18.65 o
   6  11   0         43.51         26.36        10.07 o
   0  12   0       1553.07       1495.59        29.59 o
   1  12   0        225.61        205.24        13.23 o
   2  12   0         28.72         26.30         9.56 o
   3  12   0          8.00          8.71         9.48 o
   4  12   0        160.92        166.28        11.93 o
   5  12   0         30.81         44.99        11.76 o
   6  12   0         48.72         56.61        11.13 o
   1  13   0         51.43         49.45         9.85 o
   2  13   0        116.62        132.69        14.02 o
   3  13   0        703.68        653.50        24.51 o
   4  13   0        496.38        476.70        16.89 o
   5  13   0         26.91         36.66        12.39 o
   6  13   0         14.55         34.72        11.55 o
   0  14   0        100.09        118.19        11.62 o
   1  14   0         61.83         49.10        10.13 o
   2  14   0         62.88         57.88        10.42 o
   3  14   0        511.03        468.47        17.69 o
   4  14   0         21.96         32.98        10.90 o
   5  14   0          3.90         21.77        12.60 o
   1  15   0         32.71         39.93        10.22 o
   2  15   0         15.52         10.90         9.77 o
   3  15   0        509.35        518.76        19.12 o
   4  15   0         44.83         41.83        11.54 o
   5  15   0        225.34        224.18        16.65 o
   0  16   0        138.99        114.95        12.24 o
   1  16   0        159.34        170.76        12.13 o
   2  16   0        175.00        144.67        12.77 o
   3  16   0          7.69          7.43        12.68 o
   4  16   0          0.81         28.77        12.88 o
   5  16   0         16.13          5.25        33.14 o
   1  17   0          2.89          4.84        10.21 o
   2  17   0          0.18         -8.65        10.52 o
   3  17   0        161.31        176.94        15.17 o
   4  17   0          4.55         -1.14        13.00 o
   0  18   0        385.32        441.49        20.54 o
   1  18   0        289.34        313.76        14.85 o
   2  18   0         34.83         38.65        12.17 o
   3  18   0        458.16        455.52        22.90 o
   1  19   0        117.96        154.47        11.37 o
   2  19   0        319.85        324.80        17.29 o
   3  19   0          2.08         10.34        13.44 o
   0  20   0        528.50        577.87        24.81 o
   1  20   0         67.37         65.44        11.13 o
   2  20   0        105.55        111.58        16.17 o
   1   0   1      23060.71      21802.72       177.63 o
   2   0   1       2207.56       2291.59        20.80 o
   3   0   1        329.51        287.80         9.70 o
   4   0   1        909.95       1054.90        23.19 o
   5   0   1        110.12        117.37        11.57 o
   6   0   1         95.46        122.14        16.25 o
   7   0   1         27.34         59.64        11.96 o
  -7   1   1         42.36         49.28        11.78 o
  -6   1   1        470.61        461.69        17.46 o
  -5   1   1        203.17        196.79        12.71 o
  -4   1   1        795.66        796.89        18.53 o
  -3   1   1       1493.84       1536.56        23.24 o
  -2   1   1       1054.03       1052.84        12.88 o
  -1   1   1       3399.51       3204.70        29.04 o
   1   1   1       3401.34       3249.62        35.56 o
   2   1   1       1053.95       1067.10        11.28 o
   3   1   1       1495.08       1490.36        21.90 o
   4   1   1        794.64        785.79        22.06 o
   5   1   1        203.22        188.53        12.59 o
   6   1   1        470.80        492.26        17.66 o
   7   1   1         42.28         70.94        12.22 o
  -7   2   1         28.57         62.91        12.25 o
  -6   2   1         13.36         18.17        10.18 o
  -5   2   1        198.73        210.03        12.82 o
  -4   2   1        989.58       1007.93        19.38 o
  -3   2   1        931.99       1038.16        17.87 o
  -2   2   1       1168.42       1222.14        13.29 o
  -1   2   1        663.08        596.99         7.35 o
   0   2   1      18905.68      17782.84       234.28 o
   1   2   1        663.61        601.39         7.06 o
   2   2   1       1168.83       1191.53        13.27 o
   3   2   1        932.06       1017.80        16.80 o
   4   2   1        989.39       1013.60        20.32 o
   5   2   1        199.06        212.92        11.83 o
   6   2   1         13.19         29.46        10.42 o
   7   2   1         28.77         73.54        12.12 o
  -7   3   1         41.75         55.19        11.99 o
  -6   3   1        269.20        226.37        13.85 o
  -5   3   1        825.96        801.94        21.92 o
  -4   3   1         30.18         20.02         7.66 o
  -3   3   1       1464.61       1586.06        24.27 o
  -2   3   1       2218.99       2315.00        24.64 o
  -1   3   1       6739.62       6525.67        52.55 o
   0   3   1        851.64        781.26         9.32 o
   1   3   1       6735.82       6307.94        66.02 o
   2   3   1       2218.80       2317.34        23.46 o
   3   3   1       1464.06       1610.76        24.39 o
   4   3   1         30.04         16.29         7.87 o
   5   3   1        825.98        759.89        18.66 o
   6   3   1        269.12        238.28        15.82 o
   7   3   1         41.72         65.81        12.08 o
  -7   4   1        117.36        139.12        13.98 o
  -6   4   1        266.04        252.32        14.28 o
  -5   4   1         58.34         47.70         9.68 o
  -4   4   1         94.71         81.10         8.54 o
  -3   4   1        888.55        902.88        16.66 o
  -2   4   1        464.87        412.22         7.14 o
  -1   4   1        510.32        512.20         9.79 o
   0   4   1       5197.03       5196.41        50.33 o
   1   4   1        509.54        485.64         9.56 o
   2   4   1        464.85        424.02         7.41 o
   3   4   1        888.14        938.06        17.07 o
   4   4   1         94.96         83.10         8.64 o
   5   4   1         58.42         69.70         9.72 o
   6   4   1        266.96        261.48        13.34 o
   7   4   1        117.32        151.43        14.04 o
  -7   5   1          7.25         20.79        11.54 o
  -6   5   1        178.68        158.62        11.90 o
  -5   5   1         33.18         28.80         9.08 o
  -4   5   1        489.05        498.77        16.10 o
  -3   5   1       1396.02       1366.94        26.35 o
  -2   5   1       1949.96       2011.75        26.16 o
  -1   5   1        717.32        728.01         8.59 o
   0   5   1       1135.76       1239.23        15.32 o
   1   5   1        715.04        721.08         8.36 o
   2   5   1       1950.03       2032.14        24.56 o
   3   5   1       1396.60       1387.71        21.71 o
   4   5   1        488.70        487.92        14.47 o
   5   5   1         33.42         27.88         9.25 o
   6   5   1        179.10        162.32        11.97 o
   7   5   1          7.19         26.01        11.45 o
  -7   6   1        126.61        148.72        15.43 o
  -6   6   1         28.03         40.35        10.59 o
  -5   6   1         50.97         51.97        10.23 o
  -4   6   1        543.95        509.51        13.36 o
  -3   6   1        100.35         89.81         7.46 o
  -2   6   1        520.32        537.33        11.72 o
  -1   6   1        681.07        723.83         8.52 o
   0   6   1        188.62        168.50         7.35 o
   1   6   1        679.49        734.49        10.11 o
   2   6   1        519.76        542.73        11.25 o
   3   6   1        101.11         85.69         7.18 o
   4   6   1        545.75        500.41        14.69 o
   5   6   1         50.67         42.15         9.62 o
   6   6   1         27.76         30.78        10.81 o
   7   6   1        126.40        158.42        13.58 o
  -7   7   1         55.55         50.72        10.34 o
  -6   7   1        238.31        228.54        12.06 o
  -5   7   1        294.89        272.22        11.77 o
  -4   7   1        804.98        783.03        16.28 o
  -3   7   1       1511.13       1518.71        27.50 o
  -2   7   1       5043.84       5249.16        65.57 o
  -1   7   1       2300.25       2379.29        27.24 o
   0   7   1        983.44        977.52        24.29 o
   1   7   1       2297.20       2391.12        26.41 o
   2   7   1       5039.05       5218.42        61.82 o
   3   7   1       1510.97       1548.24        24.26 o
   4   7   1        803.40        771.02        18.75 o
   5   7   1        294.49        286.29        11.70 o
   6   7   1        238.81        229.57        12.72 o
   7   7   1         55.73         70.82        10.79 o
  -7   8   1         58.68         65.99        11.20 o
  -6   8   1        445.86        423.05        14.90 o
  -5   8   1        151.58        144.17         9.89 o
  -4   8   1        162.79        148.57        11.08 o
  -3   8   1        300.13        310.49        11.24 o
  -2   8   1        961.28        986.90        17.47 o
  -1   8   1        879.58        920.10        16.84 o
   0   8   1        211.00        204.73        10.19 o
   1   8   1        880.06        945.21        16.54 o
   2   8   1        961.12        971.76        16.79 o
   3   8   1        299.22        303.61        11.38 o
   4   8   1        163.09        168.01        10.70 o
   5   8   1        151.13        137.91         9.79 o
   6   8   1        445.50        425.97        14.76 o
   7   8   1         58.56         78.34        14.49 o
  -6   9   1         44.75         58.08         9.90 o
  -5   9   1         64.24         72.60         9.07 o
  -4   9   1        949.59        896.68        21.22 o
  -3   9   1         38.99         37.35         8.52 o
  -2   9   1        628.18        598.30        13.81 o
  -1   9   1        775.88        757.13        15.54 o
   0   9   1       2849.13       3119.43        48.45 o
   1   9   1        773.62        752.73        16.53 o
   2   9   1        626.18        589.91        13.63 o
   3   9   1         38.79         49.29         8.66 o
   4   9   1        949.25        915.08        19.66 o
   5   9   1         64.21         65.67         9.14 o
   6   9   1         45.06         47.26         9.84 o
  -6  10   1        177.04        188.06        12.20 o
  -5  10   1        114.42        113.25        10.12 o
  -4  10   1       1912.78       1764.28        29.68 o
  -3  10   1        469.28        451.23        16.04 o
  -2  10   1        559.77        518.80        13.88 o
  -1  10   1        321.74        305.00        12.22 o
   0  10   1       1638.24       1789.87        32.41 o
   1  10   1        321.78        306.96        11.31 o
   2  10   1        559.76        511.87        13.85 o
   3  10   1        469.38        457.78        14.47 o
   4  10   1       1913.08       1783.93        29.81 o
   5  10   1        113.66        120.12        11.76 o
   6  10   1        176.80        197.79        13.29 o
  -6  11   1         14.74         16.07        10.03 o
  -5  11   1          7.57         26.16         9.75 o
  -4  11   1        112.16        106.14        10.46 o
  -3  11   1        284.11        266.82        12.57 o
  -2  11   1        912.55        912.47        21.13 o
  -1  11   1        848.82        819.28        17.53 o
   0  11   1        182.15        220.56         8.48 o
   1  11   1        851.04        820.73        17.88 o
   2  11   1        910.97        901.85        19.84 o
   3  11   1        283.34        275.65        12.71 o
   4  11   1        112.17        109.83        10.96 o
   5  11   1          7.64         34.07        11.16 o
   6  11   1         14.70         20.43        10.15 o
  -6  12   1         28.25         40.02        10.48 o
  -5  12   1        284.74        290.92        17.73 o
  -4  12   1        195.42        202.38        12.43 o
  -3  12   1        180.80        180.44        11.78 o
  -2  12   1        327.49        340.96        13.82 o
  -1  12   1         43.82         39.06         8.85 o
   0  12   1        370.13        332.78         9.94 o
   1  12   1         43.74         43.80         8.85 o
   2  12   1        327.55        347.03        13.89 o
   3  12   1        180.90        180.82        12.10 o
   4  12   1        195.60        198.03        12.36 o
   5  12   1        285.14        306.77        23.32 o
   6  12   1         28.33         37.79        10.83 o
  -6  13   1         35.10         37.43        11.73 o
  -5  13   1         46.00         40.24        12.19 o
  -4  13   1         50.60         64.12        11.02 o
  -3  13   1        670.82        638.93        17.69 o
  -2  13   1        255.18        281.58        18.37 o
  -1  13   1        240.03        232.06        13.89 o
   0  13   1        706.22        718.63        17.91 o
   1  13   1        240.03        228.75        11.98 o
   2  13   1        255.52        276.81        14.85 o
   3  13   1        670.47        609.97        19.19 o
   4  13   1         50.91         43.56        10.66 o
   5  13   1         46.25         67.49        12.75 o
   6  13   1         35.22         60.80        15.05 o
  -5  14   1        114.15        127.10        15.30 o
  -4  14   1        453.90        391.52        17.89 o
  -3  14   1        171.85        166.24        13.15 o
  -2  14   1          7.25          2.32         9.44 o
  -1  14   1        419.73        398.19        14.70 o
   0  14   1         17.91         23.99         7.14 o
   1  14   1        419.64        404.74        19.84 o
   2  14   1          7.25         21.57        10.18 o
   3  14   1        171.45        153.40        12.89 o
   4  14   1        453.28        428.91        26.87 o
   5  14   1        114.30        105.34        13.15 o
  -5  15   1         33.59         25.42        16.09 o
  -4  15   1         12.07         23.61        12.58 o
  -3  15   1         39.24         43.86        11.89 o
  -2  15   1         10.69          2.84         9.98 o
  -1  15   1        686.56        656.42        18.49 o
   0  15   1       1384.12       1331.81        22.22 o
   1  15   1        685.46        683.15        18.80 o
   2  15   1         10.66         16.10        10.12 o
   3  15   1         38.84         58.71        11.86 o
   4  15   1         12.04         18.74        12.11 o
   5  15   1         33.26         38.38        12.62 o
  -5  16   1         13.26         12.93        31.53 o
  -4  16   1         80.80         64.36        13.35 o
  -3  16   1        305.78        305.37        16.44 o
  -2  16   1        219.78        222.57        13.69 o
  -1  16   1         50.38         31.11        10.02 o
   0  16   1        312.76        314.50        15.37 o
   1  16   1         50.50         40.55        10.86 o
   2  16   1        219.18        213.97        13.55 o
   3  16   1        305.36        276.24        16.30 o
   4  16   1         80.57         73.05        13.84 o
   5  16   1         13.31         64.27        32.74 o
  -4  17   1         16.77         34.47        13.08 o
  -3  17   1        253.24        224.55        16.18 o
  -2  17   1        159.51        149.14        13.12 o
  -1  17   1         94.53         70.39        11.50 o
   0  17   1         19.35         21.93         8.48 o
   1  17   1         94.73         93.93        11.78 o
   2  17   1        159.81        149.89        13.59 o
   3  17   1        253.17        271.14        16.48 o
   4  17   1         16.85         36.07        17.53 o
  -3  18   1         47.96         75.38        13.96 o
  -2  18   1        141.26        126.83        14.14 o
  -1  18   1         31.28         33.68         8.99 o
   0  18   1          0.07         16.15         8.97 o
   1  18   1         31.27         29.64         8.91 o
   2  18   1        141.47        115.40        13.65 o
   3  18   1         47.97         65.90        13.99 o
  -3  19   1         26.90         38.27        14.06 o
  -2  19   1         75.38         74.00        13.35 o
  -1  19   1         58.47         73.53        10.08 o
   0  19   1          5.42          8.99         9.61 o
   1  19   1         58.43         74.40         9.91 o
   2  19   1         75.22         74.60        13.51 o
   3  19   1         26.77         44.26        14.22 o
  -2  20   1         17.72         21.16        13.27 o
  -1  20   1        122.61        134.07        11.34 o
   0  20   1         19.60         31.39        11.23 o
   1  20   1        122.88        143.48        11.42 o
   2  20   1         17.81         14.87        15.35 o
   0  21   1         28.69         10.35        15.57 o
   1   0   2       4789.18       4378.10        36.55 o
   2   0   2        285.06        262.12         5.67 o
   3   0   2        313.00        313.84         9.86 o
   4   0   2          0.06         -7.84         7.84 o
   5   0   2          0.77          8.95         9.76 o
   6   0   2          3.41         30.37        10.33 o
   7   0   2        127.49        180.06        16.06 o
  -7   1   2         24.87         40.59        11.90 o
  -6   1   2         68.59         78.35        11.12 o
  -5   1   2         66.44         71.10        10.82 o
  -4   1   2       1078.00       1081.83        21.76 o
  -3   1   2       6940.82       7141.64        83.74 o
  -2   1   2       1094.58       1049.81        11.92 o
  -1   1   2       4823.36       4497.29        39.61 o
   1   1   2       4817.43       4412.81        41.20 o
   2   1   2       1093.92       1046.22        11.14 o
   3   1   2       6939.00       7090.55        74.70 o
   4   1   2       1079.01       1068.73        20.21 o
   5   1   2         66.67         63.79        10.76 o
   6   1   2         68.65         70.43        11.03 o
   7   1   2         24.93         52.32        11.60 o
  -7   2   2         27.16         63.20        11.93 o
  -6   2   2        325.42        298.07        15.39 o
  -5   2   2        224.30        196.55        12.58 o
  -4   2   2       1445.71       1501.24        24.58 o
  -3   2   2        845.28        941.44        16.80 o
  -2   2   2       1017.80       1066.57        12.03 o
  -1   2   2       6257.15       5893.69        56.71 o
   0   2   2       1910.05       1787.07        22.74 o
   1   2   2       6251.88       5940.80        48.60 o
   2   2   2       1018.36       1040.45        11.22 o
   3   2   2        844.07        905.15        15.72 o
   4   2   2       1446.79       1479.07        24.80 o
   5   2   2        224.76        227.45        11.96 o
   6   2   2        325.14        294.02        18.74 o
   7   2   2         27.15         54.85        11.82 o
  -7   3   2        263.39        256.56        15.57 o
  -6   3   2         68.68         77.15        11.21 o
  -5   3   2        287.88        253.55        13.38 o
  -4   3   2        266.99        273.89        11.09 o
  -3   3   2        422.49        458.95        11.85 o
  -2   3   2       5509.59       5428.74        51.54 o
  -1   3   2       3869.17       3725.79        30.19 o
   0   3   2        270.02        280.01         5.30 o
   1   3   2       3870.46       3688.76        32.12 o
   2   3   2       5504.96       5463.66        51.05 o
   3   3   2        422.25        438.51        11.23 o
   4   3   2        266.10        264.39        11.13 o
   5   3   2        287.70        263.90        12.42 o
   6   3   2         68.52         50.64        10.99 o
   7   3   2        263.41        270.56        16.02 o
  -7   4   2         19.01         48.86        11.98 o
  -6   4   2         20.73         29.37        10.44 o
  -5   4   2         32.84         24.07         9.18 o
  -4   4   2        850.24        836.55        17.43 o
  -3   4   2       1963.96       2007.88        34.86 o
  -2   4   2       2412.11       2337.74        25.32 o
  -1   4   2        724.58        717.28        11.33 o
   0   4   2         74.30         72.07         5.13 o
   1   4   2        726.72        680.10         9.69 o
   2   4   2       2413.11       2331.26        24.33 o
   3   4   2       1963.70       1995.36        25.69 o
   4   4   2        850.36        791.83        17.56 o
   5   4   2         32.67         38.19         9.36 o
   6   4   2         20.75         39.96         9.87 o
   7   4   2         19.01         43.65        11.76 o
  -7   5   2         19.13         38.17        11.85 o
  -6   5   2        515.80        485.86        21.15 o
  -5   5   2        682.36        636.17        17.22 o
  -4   5   2        596.85        564.37        15.08 o
  -3   5   2        167.90        179.70        11.43 o
  -2   5   2       3675.51       3839.25        64.25 o
  -1   5   2       1488.31       1520.19        13.74 o
   0   5   2       2670.71       2498.14        30.46 o
   1   5   2       1488.48       1520.53        14.47 o
   2   5   2       3675.27       3887.16        44.86 o
   3   5   2        167.95        176.03         8.17 o
   4   5   2        597.42        567.53        16.59 o
   5   5   2        682.42        640.99        17.38 o
   6   5   2        516.56        473.24        17.06 o
   7   5   2         19.11         51.35        12.24 o
  -7   6   2          7.53         23.04        13.28 o
  -6   6   2        409.01        431.55        16.95 o
  -5   6   2         42.27         53.42        10.14 o
  -4   6   2        127.30        109.51         9.40 o
  -3   6   2        328.04        337.95        13.38 o
  -2   6   2        184.89        175.04         7.33 o
  -1   6   2       2597.37       2599.36        22.04 o
   0   6   2       1106.08       1095.48        14.42 o
   1   6   2       2601.58       2616.25        24.85 o
   2   6   2        184.28        179.98         6.79 o
   3   6   2        327.61        368.86        11.16 o
   4   6   2        126.91        121.33         8.66 o
   5   6   2         42.27         64.57         8.85 o
   6   6   2        408.35        400.01        15.73 o
   7   6   2          7.49         14.23        11.02 o
  -7   7   2        243.51        240.95        14.64 o
  -6   7   2        182.08        169.51        11.37 o
  -5   7   2        183.99        172.26        10.40 o
  -4   7   2        212.91        218.82        10.51 o
  -3   7   2       1478.43       1477.76        25.06 o
  -2   7   2       2590.74       2776.96        37.37 o
  -1   7   2          1.09         -0.82         4.54 o
   0   7   2        773.04        815.47        14.11 o
   1   7   2          1.07         -1.73         3.98 o
   2   7   2       2590.29       2814.08        35.53 o
   3   7   2       1478.57       1474.28        23.42 o
   4   7   2        212.82        198.33        11.21 o
   5   7   2        183.78        191.14        10.37 o
   6   7   2        182.16        178.03        11.40 o
   7   7   2        243.35        235.20        13.52 o
  -7   8   2        142.24        132.26        12.09 o
  -6   8   2         43.47         66.55         9.76 o
  -5   8   2        160.16        157.09         9.96 o
  -4   8   2        129.50        144.91        10.81 o
  -3   8   2        579.49        611.12        15.12 o
  -2   8   2        709.05        736.87        15.12 o
  -1   8   2         98.86        105.57         7.24 o
   0   8   2         35.40         26.29         7.46 o
   1   8   2         99.01        103.03         6.52 o
   2   8   2        707.91        781.73        14.82 o
   3   8   2        579.71        630.66        15.20 o
   4   8   2        129.59        139.47        10.84 o
   5   8   2        160.05        161.60        10.13 o
   6   8   2         43.49         45.20        12.09 o
   7   8   2        142.41        146.60        14.67 o
  -6   9   2        100.68        105.84        10.69 o
  -5   9   2         59.69         48.44         8.75 o
  -4   9   2         15.65          5.13         9.21 o
  -3   9   2        262.44        264.62        11.34 o
  -2   9   2       1898.62       1984.31        29.33 o
  -1   9   2       1800.37       1892.15        27.88 o
   0   9   2        121.94        129.88        10.18 o
   1   9   2       1798.86       1835.60        27.85 o
   2   9   2       1897.38       1958.43        27.99 o
   3   9   2        262.25        259.07        12.44 o
   4   9   2         15.58         16.59         8.71 o
   5   9   2         59.85         60.30         9.08 o
   6   9   2        100.62        104.55        10.85 o
  -6  10   2         26.06         41.51         9.96 o
  -5  10   2         59.71         69.74         9.47 o
  -4  10   2        126.57        140.52        12.09 o
  -3  10   2         93.62         96.47         9.63 o
  -2  10   2        115.42        115.85         9.02 o
  -1  10   2        244.06        279.54        10.77 o
   0  10   2        364.27        392.12        11.12 o
   1  10   2        244.86        263.37        10.57 o
   2  10   2        115.26        127.01         9.01 o
   3  10   2         93.87         88.11         9.96 o
   4  10   2        126.50        147.78        12.58 o
   5  10   2         59.82         86.23         9.89 o
   6  10   2         25.92         24.85        10.04 o
  -6  11   2         98.85        107.63        11.59 o
  -5  11   2        475.64        495.07        15.57 o
  -4  11   2         81.36         73.90        10.14 o
  -3  11   2        137.95        141.81        10.97 o
  -2  11   2        302.32        297.05        12.63 o
  -1  11   2        300.05        290.52        11.64 o
   0  11   2          9.46          8.59         7.19 o
   1  11   2        299.49        303.77        13.59 o
   2  11   2        302.51        313.41        13.40 o
   3  11   2        138.04        140.59        10.93 o
   4  11   2         81.42         81.83        10.78 o
   5  11   2        475.80        467.79        19.61 o
   6  11   2         98.77         98.51        11.40 o
  -6  12   2          0.36          7.31        10.29 o
  -5  12   2         51.13         50.88        11.80 o
  -4  12   2         45.12         47.90        10.11 o
  -3  12   2         25.39         22.43         9.45 o
  -2  12   2         15.90         20.88        10.36 o
  -1  12   2        748.05        731.47        17.41 o
   0  12   2         30.27         26.20         6.42 o
   1  12   2        746.28        717.88        19.99 o
   2  12   2         15.87         -0.34         9.33 o
   3  12   2         25.39         28.78         9.95 o
   4  12   2         45.07         36.09        11.08 o
   5  12   2         51.09         71.44        12.73 o
   6  12   2          0.35         18.36        10.26 o
  -6  13   2          3.42         36.62        11.05 o
  -5  13   2         28.27         33.41        12.72 o
  -4  13   2         24.45         25.35        10.18 o
  -3  13   2        409.29        430.47        15.49 o
  -2  13   2         76.62         96.59        10.69 o
  -1  13   2        103.54        119.44        10.51 o
   0  13   2         33.23         24.84         7.08 o
   1  13   2        103.86        117.43        10.59 o
   2  13   2         76.58         97.31        13.65 o
   3  13   2        408.88        420.22        16.62 o
   4  13   2         24.38         23.49        10.19 o
   5  13   2         28.13         29.54        12.09 o
   6  13   2          3.42         18.31        10.93 o
  -5  14   2        175.91        179.95        15.79 o
  -4  14   2        119.95        129.36        12.48 o
  -3  14   2         54.79         51.38        11.46 o
  -2  14   2        153.39        161.33        12.06 o
  -1  14   2        642.88        624.81        17.77 o
   0  14   2         26.99         17.44         8.74 o
   1  14   2        642.97        633.19        19.32 o
   2  14   2        153.65        143.65        11.80 o
   3  14   2         54.96         49.50        11.00 o
   4  14   2        120.07        113.69        12.32 o
   5  14   2        175.80        196.57        14.80 o
  -5  15   2        101.15        115.65        14.91 o
  -4  15   2         51.15         80.52        12.19 o
  -3  15   2         17.79          9.65        11.39 o
  -2  15   2        368.90        345.77        14.78 o
  -1  15   2          7.01          4.41         9.49 o
   0  15   2          5.91          2.11         7.56 o
   1  15   2          7.03          7.59         9.78 o
   2  15   2        369.12        355.05        15.03 o
   3  15   2         17.73        -10.77        10.77 o
   4  15   2         51.07         68.80        14.55 o
   5  15   2        101.06         91.00        13.46 o
  -4  16   2        120.53        135.31        14.87 o
  -3  16   2        126.48        138.54        13.78 o
  -2  16   2        119.69        108.86        12.14 o
  -1  16   2         93.75         88.60        11.01 o
   0  16   2        382.49        379.68        12.49 o
   1  16   2         93.98         80.88        11.17 o
   2  16   2        119.60        131.85        15.21 o
   3  16   2        126.66        123.43        13.51 o
   4  16   2        120.79        134.20        14.95 o
  -4  17   2         10.69         32.56        13.36 o
  -3  17   2         38.78         47.41        12.97 o
  -2  17   2         29.65         28.59        11.17 o
  -1  17   2         20.84         40.09        12.43 o
   0  17   2       1039.59       1008.85        20.72 o
   1  17   2         20.93         33.87         8.98 o
   2  17   2         29.64         35.69        11.63 o
   3  17   2         38.72         29.92        13.89 o
   4  17   2         10.63         14.22        13.40 o
  -3  18   2         33.82         39.32        14.07 o
  -2  18   2         47.80         45.21        12.24 o
  -1  18   2        178.54        206.37        12.17 o
   0  18   2         47.06         40.64         9.10 o
   1  18   2        178.39        209.45        11.18 o
   2  18   2         48.01         60.34        12.62 o
   3  18   2         33.73         39.78        13.60 o
  -3  19   2         57.36         66.25        14.68 o
  -2  19   2         13.34         26.99        12.45 o
  -1  19   2         40.73         42.47         9.73 o
   0  19   2         55.11         57.75        14.51 o
   1  19   2         40.60         46.94         9.67 o
   2  19   2         13.42         23.47        12.56 o
   3  19   2         57.24         55.46        14.80 o
  -2  20   2         23.99         17.28        14.73 o
  -1  20   2         15.43         29.26        10.31 o
   0  20   2         58.39         74.69        10.91 o
   1  20   2         15.40         15.71         9.57 o
   2  20   2         24.03         34.01        14.97 o
   0  21   2         31.33         26.07        16.01 o
   1   0   3      20959.81      19238.85       149.73 o
   2   0   3      20109.87      19423.71       153.05 o
   3   0   3        114.27        106.85         6.04 o
   4   0   3         13.99          6.38         8.02 o
   5   0   3          7.82         -9.44         9.71 o
   6   0   3        626.09        598.38        19.07 o
   7   0   3          0.13         34.40        11.40 o
  -7   1   3        148.90        160.47        13.89 o
  -6   1   3        639.44        598.45        18.91 o
  -5   1   3        379.64        355.22        14.75 o
  -4   1   3        213.94        212.76        11.11 o
  -3   1   3       1339.76       1442.60        22.67 o
  -2   1   3       6147.08       6026.27        53.86 o
  -1   1   3      11037.30      10548.55        85.98 o
   0   1   3       8364.80       7977.59       135.82 o
   1   1   3      11036.84      10666.85        92.60 o
   2   1   3       6144.92       5931.44        50.48 o
   3   1   3       1340.17       1438.06        18.76 o
   4   1   3        214.42        200.41        10.06 o
   5   1   3        379.93        358.00        14.76 o
   6   1   3        637.71        612.30        18.84 o
   7   1   3        148.89        165.58        13.77 o
  -7   2   3         55.55         69.35        15.82 o
  -6   2   3        721.33        658.05        19.92 o
  -5   2   3         31.67         26.57         9.96 o
  -4   2   3       1425.71       1271.85        24.06 o
  -3   2   3        376.49        395.38        11.26 o
  -2   2   3        564.54        541.83         8.32 o
  -1   2   3       5088.82       4916.36        47.03 o
   0   2   3      14411.79      13975.55       122.90 o
   1   2   3       5090.27       4850.46        40.27 o
   2   2   3        560.70        538.82         8.94 o
   3   2   3        377.29        384.80        10.86 o
   4   2   3       1423.40       1257.88        22.16 o
   5   2   3         31.65         39.92         9.53 o
   6   2   3        722.69        659.60        19.47 o
   7   2   3         55.47         74.14        12.22 o
  -7   3   3         56.79         84.08        12.82 o
  -6   3   3        133.28        156.84        12.53 o
  -5   3   3       1448.03       1345.20        26.83 o
  -4   3   3       1545.67       1599.71        25.95 o
  -3   3   3       2106.88       2181.23        30.80 o
  -2   3   3        632.99        597.64         8.77 o
  -1   3   3       3362.15       3125.01        26.59 o
   0   3   3       4001.85       3888.49        35.86 o
   1   3   3       3361.46       3100.75        28.18 o
   2   3   3        634.43        594.14         9.06 o
   3   3   3       2106.55       2157.82        29.07 o
   4   3   3       1546.76       1582.05        26.08 o
   5   3   3       1445.40       1351.97        24.86 o
   6   3   3        133.48        149.18        12.36 o
   7   3   3         56.60        102.19        12.67 o
  -7   4   3         61.05         89.02        16.92 o
  -6   4   3         26.28         35.13        10.67 o
  -5   4   3        537.54        486.53        15.61 o
  -4   4   3        132.27        135.92         9.30 o
  -3   4   3          0.31         -3.49         5.99 o
  -2   4   3       5666.33       5684.33        81.75 o
  -1   4   3       1898.15       1897.41        16.60 o
   0   4   3         16.40         15.79         3.77 o
   1   4   3       1897.76       1880.71        17.30 o
   2   4   3       5667.19       5728.97        55.15 o
   3   4   3          0.31          0.81         5.71 o
   4   4   3        132.96        128.80         9.38 o
   5   4   3        537.45        516.66        15.85 o
   6   4   3         26.18         32.03         9.79 o
   7   4   3         61.30         60.00        12.30 o
  -7   5   3        113.48        135.38        14.94 o
  -6   5   3        362.57        344.72        15.70 o
  -5   5   3        128.39        126.37        10.66 o
  -4   5   3        141.84        139.79        10.32 o
  -3   5   3       1039.10       1065.53        21.73 o
  -2   5   3       2985.73       2983.84        39.68 o
  -1   5   3       1385.63       1353.31        12.81 o
   0   5   3       6644.10       6832.31        65.99 o
   1   5   3       1388.24       1358.64        12.82 o
   2   5   3       2982.87       3040.49        30.82 o
   3   5   3       1039.49       1052.53        18.04 o
   4   5   3        141.70        140.05         9.85 o
   5   5   3        128.88        134.88        10.94 o
   6   5   3        362.10        325.99        14.53 o
   7   5   3        113.66        123.37        13.73 o
  -7   6   3         41.42         53.76        13.57 o
  -6   6   3         45.39         54.57        11.32 o
  -5   6   3        849.42        804.49        22.17 o
  -4   6   3        223.87        232.32        11.00 o
  -3   6   3       2234.05       2358.72        35.96 o
  -2   6   3       1914.15       2086.28        47.28 o
  -1   6   3       1342.12       1345.06        13.56 o
   0   6   3       1587.91       1617.80        22.60 o
   1   6   3       1344.49       1321.58        13.82 o
   2   6   3       1910.01       1984.06        23.80 o
   3   6   3       2232.62       2319.23        34.04 o
   4   6   3        224.25        239.04        12.28 o
   5   6   3        849.03        785.78        17.40 o
   6   6   3         45.36         48.12         8.73 o
   7   6   3         41.49         54.66        10.39 o
  -7   7   3        102.96        121.51        14.75 o
  -6   7   3        116.98        118.57        10.39 o
  -5   7   3        213.77        234.81        11.15 o
  -4   7   3        214.87        222.90        10.29 o
  -3   7   3          5.31          8.88         7.09 o
  -2   7   3       2564.12       2649.75        35.51 o
  -1   7   3       1198.74       1275.57        17.83 o
   0   7   3       1012.37       1069.24        17.68 o
   1   7   3       1198.33       1265.63        18.47 o
   2   7   3       2566.44       2600.41        33.76 o
   3   7   3          5.20          9.79         6.62 o
   4   7   3        214.63        224.16        10.88 o
   5   7   3        213.65        240.16        11.40 o
   6   7   3        117.53        116.84        10.21 o
   7   7   3        102.62        118.84        11.80 o
  -7   8   3         12.44         22.90        10.34 o
  -6   8   3        169.53        196.59        11.74 o
  -5   8   3         68.80         82.21         9.00 o
  -4   8   3          3.22         -2.82         8.84 o
  -3   8   3       2390.74       2398.71        34.74 o
  -2   8   3        157.95        173.87         8.38 o
  -1   8   3        420.10        384.37        10.58 o
   0   8   3        329.62        326.14        10.08 o
   1   8   3        421.43        384.58        10.14 o
   2   8   3        158.88        158.42         8.18 o
   3   8   3       2389.96       2459.47        35.10 o
   4   8   3          3.25         16.15         8.26 o
   5   8   3         68.38         91.65        11.12 o
   6   8   3        169.35        180.27        11.58 o
   7   8   3         12.53         27.32        10.11 o
  -6   9   3         86.69         82.42        10.45 o
  -5   9   3         58.79         73.90         9.05 o
  -4   9   3        818.84        778.57        19.55 o
  -3   9   3        803.15        846.61        18.63 o
  -2   9   3         74.98        102.67         8.14 o
  -1   9   3        305.41        323.16        10.76 o
   0   9   3        247.18        240.65         8.42 o
   1   9   3        304.25        322.87         9.87 o
   2   9   3         75.41         77.16         7.83 o
   3   9   3        803.46        825.20        20.10 o
   4   9   3        819.14        750.82        18.01 o
   5   9   3         58.61         55.66         8.92 o
   6   9   3         86.40         94.23        10.68 o
  -6  10   3         52.26         57.46        10.18 o
  -5  10   3        675.06        689.41        17.15 o
  -4  10   3         92.71         96.81        10.87 o
  -3  10   3         42.21         27.23         8.72 o
  -2  10   3         13.97          4.87         7.58 o
  -1  10   3        116.67        139.85         8.68 o
   0  10   3       2503.13       2618.58        34.78 o
   1  10   3        115.67        125.72        10.33 o
   2  10   3         14.21         23.77         7.77 o
   3  10   3         42.64         45.57         9.36 o
   4  10   3         92.41        102.10        10.56 o
   5  10   3        674.52        673.24        17.33 o
   6  10   3         52.30         55.19        10.54 o
  -6  11   3         48.68         67.14        10.86 o
  -5  11   3        142.80        135.75        10.84 o
  -4  11   3        450.09        426.96        16.84 o
  -3  11   3         82.73         76.77         9.96 o
  -2  11   3         28.22         34.30         9.43 o
  -1  11   3        321.49        355.74        14.21 o
   0  11   3         87.19         77.00         7.51 o
   1  11   3        321.82        333.28        12.61 o
   2  11   3         28.46         16.83        10.26 o
   3  11   3         83.06         95.66        10.29 o
   4  11   3        450.56        421.35        15.02 o
   5  11   3        142.60        129.76        12.99 o
   6  11   3         48.80         79.03        11.28 o
  -6  12   3         80.61         96.73        11.41 o
  -5  12   3         88.40        109.31        12.91 o
  -4  12   3        396.63        366.80        14.53 o
  -3  12   3        444.26        433.14        15.13 o
  -2  12   3         85.19         82.61        10.54 o
  -1  12   3        529.37        505.52        15.16 o
   0  12   3         10.63          3.56         7.13 o
   1  12   3        528.79        560.54        15.64 o
   2  12   3         85.62         92.42        10.80 o
   3  12   3        443.95        421.74        17.15 o
   4  12   3        396.91        392.72        14.98 o
   5  12   3         88.70        118.58        14.23 o
   6  12   3         80.40         97.32        11.70 o
  -6  13   3        169.47        200.00        26.99 o
  -5  13   3         51.62         55.14        12.89 o
  -4  13   3          9.73         16.06        11.67 o
  -3  13   3        514.93        449.75        15.98 o
  -2  13   3        212.32        223.20        12.33 o
  -1  13   3        101.56        109.06        10.30 o
   0  13   3         38.84         41.48         7.14 o
   1  13   3        101.51        101.84        10.50 o
   2  13   3        211.87        205.35        12.22 o
   3  13   3        515.34        441.35        17.01 o
   4  13   3          9.73         12.34        10.17 o
   5  13   3         51.47         58.52        12.05 o
   6  13   3        168.96        186.13        22.75 o
  -5  14   3        106.91        108.40        14.34 o
  -4  14   3        112.93        115.56        12.21 o
  -3  14   3        629.46        622.24        21.78 o
  -2  14   3        717.02        673.24        18.47 o
  -1  14   3         55.27         51.11         9.87 o
   0  14   3         23.61         28.22         7.24 o
   1  14   3         55.10         57.17        10.10 o
   2  14   3        717.54        686.62        20.26 o
   3  14   3        630.33        619.06        19.33 o
   4  14   3        112.25        114.09        12.56 o
   5  14   3        106.49         97.45        15.63 o
  -5  15   3         41.37         51.27        13.99 o
  -4  15   3        142.31        158.55        16.02 o
  -3  15   3        308.76        278.18        15.65 o
  -2  15   3        373.87        377.19        15.52 o
  -1  15   3        203.30        189.11        12.20 o
   0  15   3        229.82        224.02        10.12 o
   1  15   3        202.46        178.49        12.25 o
   2  15   3        373.82        394.64        19.57 o
   3  15   3        308.70        296.11        15.75 o
   4  15   3        142.19        140.57        14.73 o
   5  15   3         41.40         54.22        14.38 o
  -4  16   3        108.95        112.05        14.39 o
  -3  16   3        194.89        200.12        15.07 o
  -2  16   3        481.83        459.48        22.16 o
  -1  16   3        690.80        654.11        18.77 o
   0  16   3         39.76         31.72         7.93 o
   1  16   3        690.93        677.33        26.44 o
   2  16   3        481.52        458.93        17.45 o
   3  16   3        194.37        206.67        15.00 o
   4  16   3        109.60        108.44        14.24 o
  -4  17   3         32.83         34.59        13.48 o
  -3  17   3         12.77         11.84        12.32 o
  -2  17   3          2.99          2.30        10.93 o
  -1  17   3        172.48        147.84        12.46 o
   0  17   3         21.98         12.67         8.16 o
   1  17   3        172.73        169.58        10.25 o
   2  17   3          2.98          9.31        11.20 o
   3  17   3         12.58         12.31        12.47 o
   4  17   3         32.83         47.31        14.08 o
  -3  18   3        115.63        112.59        14.42 o
  -2  18   3        106.41         96.24        13.10 o
  -1  18   3         79.57         56.38        12.74 o
   0  18   3         91.62         81.60         9.85 o
   1  18   3         79.78         63.56         9.22 o
   2  18   3        106.86         97.52        13.25 o
   3  18   3        115.95        119.76        14.99 o
  -3  19   3        175.16        175.56        16.41 o
  -2  19   3         70.93         86.97        13.46 o
  -1  19   3         23.90         27.71         9.54 o
   0  19   3        208.85        208.09        11.95 o
   1  19   3         23.90         25.76         9.27 o
   2  19   3         71.11         80.63        13.46 o
   3  19   3        175.18        185.12        16.77 o
  -2  20   3         95.45        102.99        14.66 o
  -1  20   3         82.33         72.47        10.86 o
   0  20   3          0.00          9.48         9.99 o
   1  20   3         82.19        115.69        11.19 o
   2  20   3         95.45         74.87        15.93 o
   0   0   4      28266.47      25738.46       610.20 o
   1   0   4      10345.09      10062.95        78.61 o
   2   0   4       5827.21       5829.05        47.35 o
   3   0   4        102.29        117.66         7.01 o
   4   0   4         13.56         17.60         8.24 o
   5   0   4        114.80        110.59        10.97 o
   6   0   4        227.61        263.29        14.17 o
   7   0   4         24.25         37.71        11.57 o
  -7   1   4         32.01         61.14        13.24 o
  -6   1   4         12.45         11.41         9.88 o
  -5   1   4        464.62        421.43        15.99 o
  -4   1   4        485.18        476.41        15.14 o
  -3   1   4        184.76        170.45         7.59 o
  -2   1   4       7513.35       7274.31        65.25 o
  -1   1   4       1149.87       1165.60        11.52 o
   0   1   4        114.93        103.26         7.09 o
   1   1   4       1144.61       1150.33        10.33 o
   2   1   4       7514.52       7324.87        58.76 o
   3   1   4        186.61        177.36         6.60 o
   4   1   4        484.26        470.06        14.09 o
   5   1   4        465.55        429.06        19.82 o
   6   1   4         12.61         26.26         9.98 o
   7   1   4         31.91         72.83        12.30 o
  -7   2   4          2.21         38.20        11.51 o
  -6   2   4        506.79        470.01        19.33 o
  -5   2   4        377.58        406.55        15.56 o
  -4   2   4        697.84        665.83        17.24 o
  -3   2   4       1263.57       1301.75        19.58 o
  -2   2   4       1451.52       1458.07        14.71 o
  -1   2   4       1318.43       1244.53        18.13 o
   0   2   4       5670.45       5488.04        63.37 o
   1   2   4       1318.22       1199.81        12.03 o
   2   2   4       1452.22       1434.72        15.36 o
   3   2   4       1265.57       1298.20        19.71 o
   4   2   4        698.45        652.77        15.79 o
   5   2   4        378.93        387.37        14.15 o
   6   2   4        506.89        461.55        17.09 o
   7   2   4          2.12         26.12        11.20 o
  -7   3   4         13.93         30.87        14.10 o
  -6   3   4        348.19        356.09        15.55 o
  -5   3   4        211.91        213.37        12.51 o
  -4   3   4       1008.34        988.95        19.22 o
  -3   3   4        471.80        484.27        12.02 o
  -2   3   4        617.84        625.09         8.70 o
  -1   3   4       3500.18       3465.98        29.71 o
   0   3   4        329.99        308.04         4.82 o
   1   3   4       3508.86       3478.86        31.39 o
   2   3   4        617.89        604.09         8.67 o
   3   3   4        470.96        522.56        11.98 o
   4   3   4       1007.26        989.66        19.26 o
   5   3   4        212.22        208.88        11.68 o
   6   3   4        347.76        351.07        15.36 o
   7   3   4         14.01         35.53        11.72 o
  -7   4   4          1.62         38.59        12.32 o
  -6   4   4         13.39         17.60        10.26 o
  -5   4   4         79.96         85.26        11.38 o
  -4   4   4         21.52         26.24         7.89 o
  -3   4   4        569.03        593.80        14.47 o
  -2   4   4       1709.49       1746.89        25.16 o
  -1   4   4       1177.49       1151.91        10.94 o
   0   4   4       6972.19       7108.59        63.87 o
   1   4   4       1176.38       1144.98        11.54 o
   2   4   4       1711.96       1754.00        19.16 o
   3   4   4        568.53        599.61        13.75 o
   4   4   4         21.62         19.95         7.84 o
   5   4   4         80.51         82.47         9.67 o
   6   4   4         13.44         21.43         9.53 o
   7   4   4          1.68         39.56        12.02 o
  -7   5   4         51.88         69.54        13.46 o
  -6   5   4        502.76        500.36        17.95 o
  -5   5   4        174.85        203.35        14.45 o
  -4   5   4        400.88        383.05        14.06 o
  -3   5   4        429.35        372.61        11.69 o
  -2   5   4       1112.89       1117.62        20.52 o
  -1   5   4        514.15        496.66         6.62 o
   0   5   4       1880.35       2074.09        19.83 o
   1   5   4        513.45        485.24         6.69 o
   2   5   4       1113.72       1114.77        13.42 o
   3   5   4        427.71        414.15        10.19 o
   4   5   4        401.72        365.11        12.11 o
   5   5   4        174.39        189.64        11.73 o
   6   5   4        502.49        510.10        16.99 o
   7   5   4         51.73         53.21        13.04 o
  -7   6   4         13.58         29.57        13.23 o
  -6   6   4         98.86         85.41        11.57 o
  -5   6   4        930.87        887.95        21.26 o
  -4   6   4         78.05         71.91         9.00 o
  -3   6   4         66.31         59.57         7.94 o
  -2   6   4        901.71        991.36        16.66 o
  -1   6   4       5158.32       5401.41        53.35 o
   0   6   4       2131.23       2337.20        23.19 o
   1   6   4       5158.94       5387.02        52.24 o
   2   6   4        902.19        988.26        14.01 o
   3   6   4         66.20         74.25         7.01 o
   4   6   4         78.36         66.80         8.77 o
   5   6   4        931.50        882.64        17.31 o
   6   6   4         98.44         85.36         9.42 o
   7   6   4         13.50         33.86        11.11 o
  -7   7   4         16.43         27.98        13.49 o
  -6   7   4        217.47        212.31        12.03 o
  -5   7   4        263.97        248.19        11.39 o
  -4   7   4        135.26        145.97         9.14 o
  -3   7   4        843.83        822.04        19.18 o
  -2   7   4        489.45        475.23        10.15 o
  -1   7   4        299.95        331.34         9.90 o
   0   7   4        142.43        162.94         5.61 o
   1   7   4        300.65        338.47         7.51 o
   2   7   4        489.54        484.07        10.90 o
   3   7   4        842.77        852.35        16.67 o
   4   7   4        135.01        137.24         9.72 o
   5   7   4        264.40        237.88        10.92 o
   6   7   4        216.38        221.11        11.83 o
   7   7   4         16.38         43.96        12.57 o
  -7   8   4         30.77         74.40        13.06 o
  -6   8   4         18.27         14.76         9.15 o
  -5   8   4        868.40        847.83        17.91 o
  -4   8   4         17.15         18.36         9.72 o
  -3   8   4        151.82        166.91        10.63 o
  -2   8   4        660.30        671.01        14.13 o
  -1   8   4        186.93        241.20        11.26 o
   0   8   4        491.80        604.17        15.08 o
   1   8   4        186.41        220.86         9.68 o
   2   8   4        659.31        655.01        13.75 o
   3   8   4        152.24        170.33         9.54 o
   4   8   4         17.25          7.57         8.51 o
   5   8   4        868.47        841.68        18.17 o
   6   8   4         18.09          5.22         8.99 o
   7   8   4         30.69         35.20        14.46 o
  -6   9   4        260.10        267.86        12.94 o
  -5   9   4        382.07        344.44        12.65 o
  -4   9   4         32.70         25.94         9.45 o
  -3   9   4       1251.84       1172.77        23.16 o
  -2   9   4        195.32        199.31         9.32 o
  -1   9   4       1267.30       1380.49        22.52 o
   0   9   4        130.68        149.47         7.28 o
   1   9   4       1265.93       1438.95        21.10 o
   2   9   4        196.02        200.04         9.26 o
   3   9   4       1250.32       1182.36        22.01 o
   4   9   4         32.45         24.39         8.92 o
   5   9   4        382.00        345.20        13.00 o
   6   9   4        259.73        254.25        13.05 o
  -6  10   4         95.51         97.66        11.83 o
  -5  10   4         74.81         74.32         9.23 o
  -4  10   4        557.45        520.20        18.26 o
  -3  10   4        708.07        732.13        21.52 o
  -2  10   4        186.33        169.46         9.63 o
  -1  10   4        645.30        684.08        15.44 o
   0  10   4        245.94        220.81         8.83 o
   1  10   4        647.06        672.03        15.70 o
   2  10   4        186.29        175.72        14.24 o
   3  10   4        709.52        734.06        17.82 o
   4  10   4        557.71        518.65        16.36 o
   5  10   4         74.56         81.90        10.63 o
   6  10   4         95.56        102.23        11.32 o
  -6  11   4         22.24         25.12        10.18 o
  -5  11   4         29.20         30.26         9.16 o
  -4  11   4        242.73        231.44        13.35 o
  -3  11   4        336.05        344.01        17.96 o
  -2  11   4        698.62        696.27        18.08 o
  -1  11   4        479.99        470.40        13.99 o
   0  11   4       1131.77       1126.41        20.39 o
   1  11   4        480.46        463.73        14.35 o
   2  11   4        698.49        706.50        17.39 o
   3  11   4        334.75        340.04        13.83 o
   4  11   4        243.63        241.41        12.64 o
   5  11   4         29.31         24.31        10.37 o
   6  11   4         22.31         31.44        10.49 o
  -6  12   4          9.27         25.94        12.54 o
  -5  12   4        232.22        222.41        13.83 o
  -4  12   4         41.97         43.27        12.87 o
  -3  12   4        243.29        237.65        12.49 o
  -2  12   4        137.84        116.18        11.21 o
  -1  12   4         60.81         54.18         9.00 o
   0  12   4        154.96        161.65         9.49 o
   1  12   4         60.68         57.24         9.35 o
   2  12   4        137.98        114.94        10.76 o
   3  12   4        243.36        262.88        16.46 o
   4  12   4         41.70         22.53        12.28 o
   5  12   4        232.36        248.40        14.24 o
   6  12   4          9.24         28.60        10.82 o
  -5  13   4         15.97         21.37        12.96 o
  -4  13   4         68.87         82.50        11.22 o
  -3  13   4        656.64        620.97        18.35 o
  -2  13   4        187.51        187.88        12.59 o
  -1  13   4        951.17        954.71        20.40 o
   0  13   4        705.18        674.17        15.59 o
   1  13   4        949.98        912.82        20.48 o
   2  13   4        188.15        183.24        12.02 o
   3  13   4        657.31        622.89        18.36 o
   4  13   4         68.76         55.52        11.22 o
   5  13   4         15.92         24.31        16.69 o
  -5  14   4         85.49         97.97        18.41 o
  -4  14   4        241.21        249.97        14.93 o
  -3  14   4        148.10        155.37        12.66 o
  -2  14   4        350.98        363.42        15.60 o
  -1  14   4        712.66        709.85        18.72 o
   0  14   4        116.64        128.89         8.73 o
   1  14   4        711.75        723.95        24.23 o
   2  14   4        351.12        331.33        14.46 o
   3  14   4        147.91        116.13        12.62 o
   4  14   4        240.89        216.14        14.18 o
   5  14   4         85.32         98.07        20.52 o
  -5  15   4         68.44         81.38        15.67 o
  -4  15   4         28.29         31.05        11.30 o
  -3  15   4        177.08        194.48        14.36 o
  -2  15   4        208.08        202.21        13.01 o
  -1  15   4       1817.36       1813.39        49.26 o
   0  15   4        231.78        204.76         9.87 o
   1  15   4       1819.23       1726.32        33.56 o
   2  15   4        207.90        182.36        12.60 o
   3  15   4        176.59        177.27        13.25 o
   4  15   4         28.35         39.02        12.77 o
   5  15   4         68.17         37.43        19.67 o
  -4  16   4        162.73        180.42        19.07 o
  -3  16   4        134.15        118.49        13.50 o
  -2  16   4         26.81         28.42        11.48 o
  -1  16   4        728.72        707.03        19.16 o
   0  16   4        524.05        503.54        13.74 o
   1  16   4        728.15        670.21        17.28 o
   2  16   4         27.06         26.23        10.85 o
   3  16   4        133.57        123.12        16.59 o
   4  16   4        162.83        159.93        17.69 o
  -4  17   4         10.10         23.90        14.78 o
  -3  17   4        187.44        156.39        14.83 o
  -2  17   4         65.29         67.55        12.22 o
  -1  17   4        523.08        502.33        18.30 o
   0  17   4        153.74        143.17        10.77 o
   1  17   4        522.47        485.18        14.79 o
   2  17   4         65.14         38.59        12.01 o
   3  17   4        187.87        173.14        14.76 o
   4  17   4         10.04         43.22        13.82 o
  -3  18   4        235.77        241.09        16.59 o
  -2  18   4         14.44         14.63        12.24 o
  -1  18   4         14.89          3.80        13.57 o
   0  18   4        235.07        203.03        14.37 o
   1  18   4         14.84         28.23         8.71 o
   2  18   4         14.54          8.68        11.87 o
   3  18   4        236.08        236.50        27.09 o
  -3  19   4         22.84         21.74        13.45 o
  -2  19   4         17.01         26.87        12.56 o
  -1  19   4         74.51         62.30         9.96 o
   0  19   4         95.28        108.70        10.76 o
   1  19   4         74.61         81.67        10.06 o
   2  19   4         17.13         18.41        12.64 o
   3  19   4         22.86         45.00        14.55 o
  -2  20   4         15.65         32.41        13.44 o
  -1  20   4         11.32          7.47         9.50 o
   0  20   4        264.60        310.72        15.96 o
   1  20   4         11.30          8.74        11.34 o
   2  20   4         15.62         28.54        13.45 o
   1   0   5       1599.77       1599.08        14.21 o
   2   0   5       1873.79       1943.99        17.47 o
   3   0   5        524.57        560.94        10.73 o
   4   0   5       1094.91       1092.39        20.47 o
   5   0   5        282.60        246.52        12.93 o
   6   0   5         82.71        104.72        11.42 o
   7   0   5          5.95         28.24        11.74 o
  -7   1   5         77.26        143.96        15.71 o
  -6   1   5        216.76        199.41        13.03 o
  -5   1   5        489.34        458.88        16.14 o
  -4   1   5        918.45        912.47        19.82 o
  -3   1   5        490.38        514.72        10.82 o
  -2   1   5       1421.41       1499.35        15.09 o
  -1   1   5      19548.66      18605.32       162.34 o
   0   1   5        865.10        898.45        10.80 o
   1   1   5      19550.71      18859.91       149.81 o
   2   1   5       1419.69       1498.06        16.37 o
   3   1   5        490.07        497.22        10.24 o
   4   1   5        918.02        876.46        21.56 o
   5   1   5        489.76        442.73        15.14 o
   6   1   5        217.07        208.79        13.28 o
   7   1   5         77.59        101.28        12.52 o
  -7   2   5        361.43        396.03        17.71 o
  -6   2   5          2.46         20.35        10.05 o
  -5   2   5         45.17         36.96        10.03 o
  -4   2   5         19.73         39.86         8.75 o
  -3   2   5       2602.43       2607.06        36.27 o
  -2   2   5        504.12        478.17         7.27 o
  -1   2   5       4001.67       3871.45        36.86 o
   0   2   5       2731.86       2529.12        32.27 o
   1   2   5       4005.94       3881.07        34.92 o
   2   2   5        502.99        477.72         7.76 o
   3   2   5       2603.50       2632.79        33.95 o
   4   2   5         19.68         25.26         7.89 o
   5   2   5         44.93         36.48         9.21 o
   6   2   5          2.47         12.73         9.86 o
   7   2   5        361.16        391.47        23.08 o
  -7   3   5         55.95         65.72        13.08 o
  -6   3   5        187.19        162.63        18.49 o
  -5   3   5        952.60        883.97        21.04 o
  -4   3   5        227.11        251.63        11.51 o
  -3   3   5        979.58       1051.50        17.82 o
  -2   3   5        872.36        865.43        12.85 o
  -1   3   5       3507.61       3394.99        28.12 o
   0   3   5        760.72        786.80        12.47 o
   1   3   5       3505.46       3360.52        30.62 o
   2   3   5        872.10        865.75        10.75 o
   3   3   5        977.50       1043.32        16.08 o
   4   3   5        227.66        223.79        10.68 o
   5   3   5        952.27        895.31        19.88 o
   6   3   5        187.06        168.73        11.84 o
   7   3   5         55.96         44.43        11.82 o
  -7   4   5          7.86         35.61        12.92 o
  -6   4   5        214.66        207.68        13.56 o
  -5   4   5        532.87        478.32        16.71 o
  -4   4   5        462.48        458.23        13.69 o
  -3   4   5        212.81        224.29         9.32 o
  -2   4   5       1206.08       1219.92        20.76 o
  -1   4   5         68.78         68.10         2.85 o
   0   4   5       5769.49       5647.71        51.16 o
   1   4   5         68.64         67.89         3.30 o
   2   4   5       1207.32       1205.15        16.29 o
   3   4   5        213.27        199.20         7.95 o
   4   4   5        462.92        453.26        13.95 o
   5   4   5        532.55        492.16        17.03 o
   6   4   5        214.94        200.87        12.45 o
   7   4   5          7.74         29.64        11.54 o
  -7   5   5         58.16         59.79        13.27 o
  -6   5   5         57.89         64.94        12.15 o
  -5   5   5        147.83        144.87        12.35 o
  -4   5   5        523.92        481.59        14.90 o
  -3   5   5       1128.75       1117.14        24.29 o
  -2   5   5       1129.81       1211.09        30.55 o
  -1   5   5       1976.05       2006.37        17.68 o
   0   5   5      12352.15      12281.64       124.12 o
   1   5   5       1975.18       2007.82        17.89 o
   2   5   5       1129.82       1276.87        14.55 o
   3   5   5       1129.60       1145.89        20.42 o
   4   5   5        524.23        482.93        12.38 o
   5   5   5        147.29        150.60        10.90 o
   6   5   5         57.67         45.85        10.33 o
   7   5   5         57.91         63.17        13.44 o
  -7   6   5         28.80         50.78        13.36 o
  -6   6   5        178.44        155.08        14.06 o
  -5   6   5        129.82        125.58        11.30 o
  -4   6   5        101.36        111.93        10.02 o
  -3   6   5       1859.76       1780.10        30.21 o
  -2   6   5        310.49        333.64        10.15 o
  -1   6   5       1916.42       1866.02        26.44 o
   0   6   5       2300.22       2423.67        24.65 o
   1   6   5       1916.63       1845.03        20.00 o
   2   6   5        310.64        328.46         7.96 o
   3   6   5       1861.24       1746.92        24.67 o
   4   6   5        101.67        109.67         7.95 o
   5   6   5        129.71        146.50         9.39 o
   6   6   5        178.13        184.92        11.04 o
   7   6   5         28.82         43.16        12.42 o
  -7   7   5         93.25        113.72        15.49 o
  -6   7   5        138.35        149.63        11.27 o
  -5   7   5       1298.22       1132.89        29.38 o
  -4   7   5         52.91         57.27         8.29 o
  -3   7   5        589.58        559.56        14.77 o
  -2   7   5       1917.74       2027.96        24.12 o
  -1   7   5       2053.73       2278.53        27.24 o
   0   7   5       8936.93       9593.48        98.05 o
   1   7   5       2055.28       2236.28        25.11 o
   2   7   5       1917.88       2041.68        25.77 o
   3   7   5        588.55        564.44        15.97 o
   4   7   5         53.12         59.78         8.73 o
   5   7   5       1296.82       1168.23        20.99 o
   6   7   5        138.61        159.62        11.92 o
   7   7   5         93.19        109.91        17.62 o
  -7   8   5         27.72         57.15        12.77 o
  -6   8   5         52.67         63.56         9.94 o
  -5   8   5        444.89        419.89        13.53 o
  -4   8   5        409.61        401.29        12.32 o
  -3   8   5        542.13        542.94        21.31 o
  -2   8   5        439.50        405.14        10.96 o
  -1   8   5       4364.85       4466.19        53.76 o
   0   8   5       6979.70       7089.01        87.29 o
   1   8   5       4365.98       4499.75        57.76 o
   2   8   5        440.33        400.16        11.25 o
   3   8   5        542.98        508.29        14.17 o
   4   8   5        408.81        400.31        13.80 o
   5   8   5        444.77        420.15        14.67 o
   6   8   5         52.63         72.42         9.96 o
   7   8   5         27.76         51.05        17.85 o
  -6   9   5        144.37        128.95        11.12 o
  -5   9   5        167.77        150.63        10.15 o
  -4   9   5        402.36        403.34        15.07 o
  -3   9   5        765.02        786.49        17.15 o
  -2   9   5        559.27        549.11        13.71 o
  -1   9   5        381.23        427.65        13.89 o
   0   9   5          0.00          2.68         5.33 o
   1   9   5        380.33        425.05        13.22 o
   2   9   5        558.86        555.79        13.83 o
   3   9   5        764.84        749.57        17.34 o
   4   9   5        403.11        382.21        13.90 o
   5   9   5        166.85        175.15        10.80 o
   6   9   5        144.45        136.29        12.93 o
  -6  10   5         19.11         22.76         9.85 o
  -5  10   5        220.81        196.25        11.07 o
  -4  10   5        348.85        369.14        15.24 o
  -3  10   5        335.33        352.34        13.05 o
  -2  10   5        891.19        835.61        17.33 o
  -1  10   5       1704.41       1751.18        27.14 o
   0  10   5       2164.17       2172.76        29.01 o
   1  10   5       1703.95       1768.13        42.76 o
   2  10   5        891.87        840.91        18.23 o
   3  10   5        335.30        356.92        13.51 o
   4  10   5        348.86        356.86        13.94 o
   5  10   5        221.08        196.87        11.69 o
   6  10   5         19.08         25.32        11.46 o
  -6  11   5        169.69        198.48        16.03 o
  -5  11   5         73.70         79.22         9.76 o
  -4  11   5         46.87         55.50        10.53 o
  -3  11   5       1493.35       1455.48        25.46 o
  -2  11   5        327.73        305.25        12.96 o
  -1  11   5        192.37        202.66        10.19 o
   0  11   5        607.79        697.05        15.45 o
   1  11   5        192.80        169.98        10.29 o
   2  11   5        327.65        300.93        12.68 o
   3  11   5       1492.83       1434.75        24.61 o
   4  11   5         46.81         54.47         9.80 o
   5  11   5         73.74         91.74        11.43 o
   6  11   5        169.72        171.62        13.52 o
  -6  12   5         25.66         41.87        16.62 o
  -5  12   5         61.27         81.29        10.19 o
  -4  12   5        346.56        377.40        16.19 o
  -3  12   5        192.69        199.27        11.90 o
  -2  12   5         83.57         89.37        10.84 o
  -1  12   5        167.60        179.54        12.36 o
   0  12   5          1.66          6.42         7.56 o
   1  12   5        167.02        169.39        11.02 o
   2  12   5         83.63         68.27        10.28 o
   3  12   5        192.58        201.77        11.72 o
   4  12   5        346.45        354.84        16.44 o
   5  12   5         61.22         70.91        11.78 o
   6  12   5         25.72         24.32        13.06 o
  -5  13   5        282.66        285.33        16.64 o
  -4  13   5        305.23        290.85        17.14 o
  -3  13   5         17.52         12.46         9.31 o
  -2  13   5       1477.27       1482.43        27.97 o
  -1  13   5        590.59        562.42        16.23 o
   0  13   5       1175.76       1150.28        18.95 o
   1  13   5        591.06        561.67        16.65 o
   2  13   5       1478.28       1390.34        26.68 o
   3  13   5         17.56         23.63        10.22 o
   4  13   5        305.34        280.13        14.59 o
   5  13   5        283.33        285.80        15.57 o
  -5  14   5        136.44        139.25        16.42 o
  -4  14   5        216.41        221.51        21.87 o
  -3  14   5         52.59         39.05        10.92 o
  -2  14   5        243.90        240.39        13.66 o
  -1  14   5         17.36         28.73         9.32 o
   0  14   5        575.47        510.95        13.06 o
   1  14   5         17.36         13.09         9.64 o
   2  14   5        243.97        242.73        13.16 o
   3  14   5         52.64         38.30        10.82 o
   4  14   5        216.67        218.54        14.01 o
   5  14   5        136.49        140.62        20.45 o
  -5  15   5        159.82        178.66        16.03 o
  -4  15   5          6.64         12.47        11.03 o
  -3  15   5        124.75        130.97        17.08 o
  -2  15   5        435.80        410.20        16.48 o
  -1  15   5         14.13          5.12         9.22 o
   0  15   5         42.03         52.05         7.93 o
   1  15   5         14.12         26.56         9.97 o
   2  15   5        435.55        430.59        16.47 o
   3  15   5        124.76        124.82        12.73 o
   4  15   5          6.67         30.21        12.49 o
   5  15   5        159.72        166.63        17.82 o
  -4  16   5          1.85         -1.65        12.45 o
  -3  16   5         11.41         -7.62        11.20 o
  -2  16   5        146.18        151.44        13.41 o
  -1  16   5        640.27        598.80        20.05 o
   0  16   5        209.74        261.40        10.94 o
   1  16   5        640.35        601.37        27.80 o
   2  16   5        146.06        132.69        12.50 o
   3  16   5         11.40         14.94        12.23 o
   4  16   5          1.83         15.37        15.39 o
  -4  17   5        147.59        155.30        15.57 o
  -3  17   5          7.20          9.50        12.36 o
  -2  17   5         52.31         52.89        12.21 o
  -1  17   5         17.84         23.40        10.75 o
   0  17   5          4.27         -7.82         7.82 o
   1  17   5         17.88         18.12         8.26 o
   2  17   5         52.22         39.18        11.76 o
   3  17   5          7.25          9.25        12.56 o
   4  17   5        147.40        146.62        15.58 o
  -3  18   5         79.01         62.47        13.55 o
  -2  18   5         56.37         39.44        12.54 o
  -1  18   5         35.39         34.76        11.06 o
   0  18   5         94.15        115.64        10.16 o
   1  18   5         35.39         43.19         9.04 o
   2  18   5         56.27         51.48        14.72 o
   3  18   5         78.80         86.36        13.77 o
  -3  19   5        138.50        157.85        17.53 o
  -2  19   5         18.28         14.60        12.62 o
  -1  19   5          8.00         16.83         9.92 o
   0  19   5          0.01          1.64         9.17 o
   1  19   5          7.90          7.74         9.10 o
   2  19   5         18.23         22.67        12.75 o
   3  19   5        138.79        154.00        16.64 o
  -2  20   5         32.29         52.21        23.24 o
  -1  20   5        128.95        116.21        13.93 o
   0  20   5        143.31        153.15        15.15 o
   1  20   5        129.06        116.28        14.91 o
   2  20   5         32.26         29.06        18.51 o
   0   0   6      14852.53      13766.80       327.96 o
   1   0   6      24293.61      23454.82       187.95 o
   2   0   6       2509.11       2483.17        23.88 o
   3   0   6         93.08         69.40         6.32 o
   4   0   6        354.30        347.17        12.36 o
   5   0   6          0.49          8.55         9.15 o
   6   0   6         37.76         54.55        10.41 o
   7   0   6         76.86         97.39        14.97 o
  -7   1   6         48.06         67.63        13.30 o
  -6   1   6        270.41        251.59        15.85 o
  -5   1   6        334.37        322.36        14.00 o
  -4   1   6        499.03        481.55        14.68 o
  -3   1   6        781.86        813.99        13.01 o
  -2   1   6        651.36        696.49         9.03 o
  -1   1   6       4719.84       4691.04        41.61 o
   0   1   6       3806.69       3649.40        42.57 o
   1   1   6       4722.34       4746.47        41.76 o
   2   1   6        650.84        698.92         8.35 o
   3   1   6        780.02        825.13        12.75 o
   4   1   6        499.39        456.96        14.00 o
   5   1   6        333.32        320.41        13.24 o
   6   1   6        269.69        254.74        14.00 o
   7   1   6         48.29         90.67        12.36 o
  -7   2   6         81.99        104.49        14.16 o
  -6   2   6        942.26        811.41        21.24 o
  -5   2   6          7.25         22.79         9.41 o
  -4   2   6         99.55         90.56         9.11 o
  -3   2   6         42.96         44.80         6.07 o
  -2   2   6       8739.81       8712.98        83.75 o
  -1   2   6       6332.31       6326.33        60.81 o
   0   2   6       4373.73       4205.12        46.48 o
   1   2   6       6326.83       6318.66        53.46 o
   2   2   6       8741.73       8578.71        91.03 o
   3   2   6         43.08         43.09         6.01 o
   4   2   6         99.09        111.18         8.92 o
   5   2   6          7.22         14.26         8.80 o
   6   2   6        941.74        845.89        21.79 o
   7   2   6         81.63        133.11        14.31 o
  -7   3   6         41.95         68.18        13.62 o
  -6   3   6        406.10        362.05        16.12 o
  -5   3   6        575.76        524.67        16.98 o
  -4   3   6        536.03        512.64        15.36 o
  -3   3   6       2282.00       2321.83        31.85 o
  -2   3   6       3228.86       3394.16        38.36 o
  -1   3   6       2055.74       2056.07        18.17 o
   0   3   6        548.65        496.98        15.93 o
   1   3   6       2056.31       2042.93        19.38 o
   2   3   6       3227.71       3379.65        34.29 o
   3   3   6       2283.22       2258.37        28.49 o
   4   3   6        536.46        504.52        14.22 o
   5   3   6        575.89        553.87        16.32 o
   6   3   6        405.69        390.37        14.94 o
   7   3   6         41.89         74.81        12.30 o
  -7   4   6          6.90         21.64        12.59 o
  -6   4   6         78.59         83.19        11.35 o
  -5   4   6         67.81         66.36        10.44 o
  -4   4   6        477.02        438.13        13.54 o
  -3   4   6        839.10        822.36        16.23 o
  -2   4   6       1042.86       1079.30        17.53 o
  -1   4   6       2245.92       2332.87        20.11 o
   0   4   6       6157.61       6331.87        62.58 o
   1   4   6       2248.84       2324.24        21.99 o
   2   4   6       1042.32       1091.72        12.89 o
   3   4   6        839.41        780.92        15.70 o
   4   4   6        476.76        426.61        15.26 o
   5   4   6         67.97         81.16        10.05 o
   6   4   6         78.59         95.31        10.69 o
   7   4   6          6.86         34.49        11.66 o
  -7   5   6        113.80        121.98        16.84 o
  -6   5   6        140.00        140.21        13.32 o
  -5   5   6       1007.78        995.10        22.09 o
  -4   5   6         90.87         95.65         9.63 o
  -3   5   6        135.80        152.74         8.30 o
  -2   5   6        738.93        744.58        27.48 o
  -1   5   6        756.26        756.23         9.35 o
   0   5   6        714.35        772.15         9.42 o
   1   5   6        757.87        750.02        10.67 o
   2   5   6        739.37        739.72        10.37 o
   3   5   6        135.99        149.30         6.75 o
   4   5   6         90.74        122.68        12.46 o
   5   5   6       1007.62        961.20        26.77 o
   6   5   6        140.04        149.54        11.78 o
   7   5   6        113.61        127.95        12.70 o
  -7   6   6         45.86         52.35        15.34 o
  -6   6   6        188.89        201.30        14.84 o
  -5   6   6         50.49         35.15         9.58 o
  -4   6   6        272.31        299.96        12.39 o
  -3   6   6        203.72        199.71         9.94 o
  -2   6   6       1721.53       1668.78        27.77 o
  -1   6   6        981.74       1002.18        15.23 o
   0   6   6       2342.92       2319.38        25.84 o
   1   6   6        983.00        981.76        12.36 o
   2   6   6       1721.17       1687.93        23.26 o
   3   6   6        204.34        203.79         8.12 o
   4   6   6        271.97        267.84        10.08 o
   5   6   6         50.83         79.84         8.09 o
   6   6   6        188.88        165.57        10.54 o
   7   6   6         45.74         38.94        12.28 o
  -7   7   6        131.69        180.21        14.95 o
  -6   7   6        392.83        356.38        14.06 o
  -5   7   6        120.35        132.39         9.70 o
  -4   7   6        131.17        150.06         9.23 o
  -3   7   6        246.16        244.55        10.90 o
  -2   7   6        526.15        539.18        10.32 o
  -1   7   6       3404.42       3503.65        42.09 o
   0   7   6       1025.61       1091.76        14.44 o
   1   7   6       3403.78       3426.25        40.20 o
   2   7   6        525.77        528.03        11.23 o
   3   7   6        245.66        252.66        11.03 o
   4   7   6        130.15        147.33         9.86 o
   5   7   6        120.70        135.76         9.55 o
   6   7   6        393.04        343.90        13.31 o
   7   7   6        131.46        155.11        16.63 o
  -6   8   6         28.83         33.82         9.53 o
  -5   8   6        493.24        441.98        13.62 o
  -4   8   6         22.82         19.23         7.45 o
  -3   8   6        608.09        589.90        15.88 o
  -2   8   6        422.54        427.39        11.19 o
  -1   8   6       4791.12       4922.81        68.52 o
   0   8   6         77.26         97.79         5.33 o
   1   8   6       4789.18       4956.88        58.91 o
   2   8   6        422.94        422.53        13.63 o
   3   8   6        608.54        610.34        15.18 o
   4   8   6         22.94         22.36         8.58 o
   5   8   6        493.67        446.38        15.41 o
   6   8   6         28.76         36.04         9.54 o
  -6   9   6          0.59         21.38         9.38 o
  -5   9   6        447.35        466.83        14.06 o
  -4   9   6        190.21        194.78        12.08 o
  -3   9   6        437.33        409.65        14.13 o
  -2   9   6        435.99        423.92        12.38 o
  -1   9   6        188.97        188.59         8.55 o
   0   9   6         79.41        111.05         6.25 o
   1   9   6        189.17        183.98         8.51 o
   2   9   6        435.73        431.85        12.65 o
   3   9   6        436.17        377.92        13.21 o
   4   9   6        190.42        198.15        13.11 o
   5   9   6        447.26        455.41        14.75 o
   6   9   6          0.57         14.69         9.86 o
  -6  10   6         83.17         98.35        13.16 o
  -5  10   6         61.71         62.83         9.34 o
  -4  10   6        239.40        240.43        13.04 o
  -3  10   6        146.60        120.81         9.85 o
  -2  10   6        149.11        161.71         9.57 o
  -1  10   6        601.73        595.51        14.49 o
   0  10   6         45.78         51.39         6.14 o
   1  10   6        602.77        593.29        13.25 o
   2  10   6        149.20        160.11        10.08 o
   3  10   6        146.51        142.14        10.25 o
   4  10   6        239.02        244.34        12.48 o
   5  10   6         61.51         65.41        10.58 o
   6  10   6         83.21        111.90        13.94 o
  -6  11   6        300.12        290.63        16.70 o
  -5  11   6        241.99        246.88        12.32 o
  -4  11   6        668.38        658.57        18.89 o
  -3  11   6        342.87        336.46        13.32 o
  -2  11   6        608.05        624.38        17.32 o
  -1  11   6        920.04        903.21        18.54 o
   0  11   6         52.05         49.00         6.80 o
   1  11   6        920.72        920.78        19.17 o
   2  11   6        607.15        592.78        16.45 o
   3  11   6        343.06        345.91        13.21 o
   4  11   6        668.73        650.72        17.97 o
   5  11   6        242.15        249.99        13.73 o
   6  11   6        300.15        267.61        17.16 o
  -6  12   6         98.82         99.35        13.95 o
  -5  12   6         35.90         41.70         9.56 o
  -4  12   6        470.92        443.92        17.05 o
  -3  12   6        132.84        130.00        10.97 o
  -2  12   6         23.75         24.94         9.99 o
  -1  12   6        290.58        284.97        11.87 o
   0  12   6         30.95         29.26         8.90 o
   1  12   6        290.53        301.13        14.69 o
   2  12   6         23.57         29.33         9.71 o
   3  12   6        133.14        137.44        12.41 o
   4  12   6        470.01        440.59        16.09 o
   5  12   6         36.01         56.37        11.21 o
   6  12   6         98.45        102.03        14.82 o
  -5  13   6          2.71          8.61        11.89 o
  -4  13   6         99.69         99.27        12.25 o
  -3  13   6        947.75        918.53        20.42 o
  -2  13   6        589.22        578.43        18.18 o
  -1  13   6        137.47        142.50        10.36 o
   0  13   6          3.26         -6.75         6.75 o
   1  13   6        137.33        139.76        10.98 o
   2  13   6        589.33        555.93        17.27 o
   3  13   6        947.84        903.19        21.36 o
   4  13   6         99.68        111.64        11.89 o
   5  13   6          2.69         22.99        11.55 o
  -5  14   6          4.58         25.51        12.24 o
  -4  14   6        217.91        199.45        14.88 o
  -3  14   6        274.50        251.21        14.37 o
  -2  14   6         31.58         41.88        10.59 o
  -1  14   6        114.02        113.27        10.65 o
   0  14   6          2.01         -6.97         6.97 o
   1  14   6        114.48        103.20        10.92 o
   2  14   6         31.48         27.45        10.14 o
   3  14   6        274.39        242.77        13.89 o
   4  14   6        217.84        189.88        13.64 o
   5  14   6          4.60         44.63        16.09 o
  -5  15   6         24.21         27.63        16.67 o
  -4  15   6         88.00        129.52        14.32 o
  -3  15   6         88.16         97.21        12.45 o
  -2  15   6        656.32        613.54        19.27 o
  -1  15   6         29.13         28.08         9.37 o
   0  15   6         31.25         31.33         7.73 o
   1  15   6         29.28         28.28         7.99 o
   2  15   6        656.16        616.30        20.00 o
   3  15   6         88.11         85.59        12.15 o
   4  15   6         88.12         99.13        13.68 o
   5  15   6         24.10         56.89        16.01 o
  -4  16   6         64.79         80.32        15.53 o
  -3  16   6         50.17         68.50        12.46 o
  -2  16   6        135.96        133.46        12.80 o
  -1  16   6        141.81        129.55        11.61 o
   0  16   6        199.43        207.43         9.97 o
   1  16   6        141.61        120.27         8.94 o
   2  16   6        135.69        124.13        12.59 o
   3  16   6         50.35         38.40        11.96 o
   4  16   6         64.66         70.82        14.08 o
  -4  17   6         39.17         55.06        15.91 o
  -3  17   6        117.89        118.33        14.18 o
  -2  17   6         57.41         89.44        12.81 o
  -1  17   6         42.06         27.41        10.59 o
   0  17   6        422.54        411.53        13.12 o
   1  17   6         42.08         27.40         8.61 o
   2  17   6         57.64         67.45        12.31 o
   3  17   6        117.99        114.43        13.86 o
   4  17   6         39.25         43.77        13.86 o
  -3  18   6         45.93         45.67        13.17 o
  -2  18   6         83.30        100.86        13.14 o
  -1  18   6        391.94        372.65        16.57 o
   0  18   6        145.39        137.35        10.24 o
   1  18   6        392.38        398.67        13.93 o
   2  18   6         83.25         69.71        12.99 o
   3  18   6         46.04         42.59        13.07 o
  -2  19   6         86.28         69.95        19.08 o
  -1  19   6         44.68         22.98        10.81 o
   0  19   6         11.82         16.61        10.78 o
   1  19   6         44.78         34.46        13.37 o
   2  19   6         86.08         86.44        14.07 o
   3  19   6         13.30         23.04        30.72 o
  -1  20   6        180.31        165.61        14.86 o
   0  20   6         21.45         23.59        12.89 o
   1  20   6        180.34        200.05        16.34 o
   1   0   7        504.46        495.40         6.81 o
   2   0   7       1773.40       1793.94        17.72 o
   3   0   7        697.27        733.79        11.84 o
   4   0   7       3986.11       3844.27        51.96 o
   5   0   7          0.88          7.55         9.25 o
   6   0   7        671.59        625.29        18.94 o
   7   0   7         75.69         93.09        13.42 o
  -7   1   7        166.84        171.04        15.20 o
  -6   1   7         24.80         36.53        10.11 o
  -5   1   7        326.02        343.64        14.08 o
  -4   1   7        218.98        238.26        11.57 o
  -3   1   7       2357.01       2302.17        25.76 o
  -2   1   7        793.23        755.25         9.42 o
  -1   1   7       9553.22       9623.63        83.19 o
   0   1   7      18617.20      18208.74       207.44 o
   1   1   7       9552.84       9623.41        83.29 o
   2   1   7        793.69        757.93         9.02 o
   3   1   7       2358.73       2319.12        26.92 o
   4   1   7        219.22        215.71        10.19 o
   5   1   7        327.18        346.75        13.29 o
   6   1   7         24.70         23.76        10.25 o
   7   1   7        167.03        205.51        15.71 o
  -7   2   7         62.76         94.56        13.44 o
  -6   2   7        100.34        107.23        14.91 o
  -5   2   7        293.94        269.59        13.20 o
  -4   2   7        930.89        905.96        19.69 o
  -3   2   7        783.64        802.84        14.29 o
  -2   2   7       5328.36       5512.19        57.18 o
  -1   2   7        846.18        785.10         9.71 o
   0   2   7         19.45         30.51        10.36 o
   1   2   7        847.08        780.79         9.15 o
   2   2   7       5327.14       5468.95        55.63 o
   3   2   7        783.30        801.46        13.73 o
   4   2   7        932.09        890.93        22.31 o
   5   2   7        293.93        291.93        12.70 o
   6   2   7        100.06         97.44        11.33 o
   7   2   7         62.65         98.79        12.31 o
  -7   3   7         26.87         39.20        12.60 o
  -6   3   7         95.61        123.52        11.89 o
  -5   3   7        407.52        416.63        15.46 o
  -4   3   7       1070.44       1000.55        21.04 o
  -3   3   7        798.39        798.01        14.57 o
  -2   3   7        574.30        587.65        12.35 o
  -1   3   7       5170.94       5153.76        45.80 o
   0   3   7         94.44         56.95         3.67 o
   1   3   7       5172.80       5107.47        43.78 o
   2   3   7        573.06        559.02        14.59 o
   3   3   7        799.21        812.79        13.87 o
   4   3   7       1068.72       1043.44        18.60 o
   5   3   7        406.92        380.50        14.16 o
   6   3   7         95.56        102.51        10.79 o
   7   3   7         26.77         41.07        11.77 o
  -7   4   7         27.98         46.85        15.13 o
  -6   4   7        207.08        198.46        13.21 o
  -5   4   7        132.93        129.06        11.86 o
  -4   4   7        174.19        173.47        12.01 o
  -3   4   7       1589.88       1584.99        25.51 o
  -2   4   7        295.29        313.20         8.28 o
  -1   4   7       1670.48       1770.06        16.95 o
   0   4   7        473.08        466.18         8.58 o
   1   4   7       1670.74       1770.69        17.39 o
   2   4   7        295.82        306.14         6.67 o
   3   4   7       1589.99       1588.82        21.03 o
   4   4   7        173.95        189.10        10.52 o
   5   4   7        133.91        126.88        10.53 o
   6   4   7        207.10        211.01        12.84 o
   7   4   7         28.09         58.15        12.15 o
  -7   5   7         68.44        106.53        16.53 o
  -6   5   7         33.65         32.53        12.88 o
  -5   5   7        208.05        196.54        13.60 o
  -4   5   7       1100.62       1037.19        21.26 o
  -3   5   7        513.89        481.37        13.16 o
  -2   5   7       1248.11       1281.62        21.65 o
  -1   5   7       2710.30       2700.18        27.06 o
   0   5   7       5449.42       5102.06        50.48 o
   1   5   7       2711.94       2693.32        25.61 o
   2   5   7       1251.48       1326.33        15.15 o
   3   5   7        514.39        492.77        10.88 o
   4   5   7       1103.58       1045.60        16.78 o
   5   5   7        208.11        200.24         9.86 o
   6   5   7         33.84         44.37         9.40 o
   7   5   7         68.17         81.22        12.18 o
  -7   6   7         36.16         93.90        31.80 o
  -6   6   7         79.71        102.80        12.94 o
  -5   6   7        257.39        252.03        12.76 o
  -4   6   7        805.95        757.99        18.13 o
  -3   6   7        721.41        717.06        14.01 o
  -2   6   7        160.21        184.05        10.45 o
  -1   6   7         53.40         54.77         4.08 o
   0   6   7          2.99          4.96         3.14 o
   1   6   7         53.74         61.94         4.10 o
   2   6   7        160.61        190.82         7.09 o
   3   6   7        721.29        716.29        13.94 o
   4   6   7        806.67        780.46        15.37 o
   5   6   7        257.31        257.79        10.44 o
   6   6   7         79.93        105.91         9.41 o
   7   6   7         36.15         59.76        15.88 o
  -7   7   7         16.86         37.03        12.72 o
  -6   7   7        104.11        132.67        11.77 o
  -5   7   7         81.95         80.39         8.94 o
  -4   7   7        207.00        234.82        10.25 o
  -3   7   7         14.07         13.25         7.37 o
  -2   7   7       1731.13       1778.85        22.84 o
  -1   7   7          7.59          8.68         4.53 o
   0   7   7        348.72        370.54         7.32 o
   1   7   7          7.51          7.29         4.21 o
   2   7   7       1731.42       1753.42        21.57 o
   3   7   7         14.01         19.47         6.42 o
   4   7   7        207.24        210.08        10.64 o
   5   7   7         81.50         86.18         9.68 o
   6   7   7        103.81        101.88        10.09 o
   7   7   7         16.99         53.47        12.92 o
  -6   8   7        255.62        267.37        15.38 o
  -5   8   7        349.87        352.35        12.62 o
  -4   8   7        682.27        647.28        16.46 o
  -3   8   7         20.40         10.98         8.09 o
  -2   8   7          1.47         -1.56         5.93 o
  -1   8   7       1380.36       1485.91        19.60 o
   0   8   7          0.97          8.25         4.27 o
   1   8   7       1380.72       1460.95        19.43 o
   2   8   7          1.42          3.23         5.90 o
   3   8   7         20.05         19.45         7.82 o
   4   8   7        682.10        611.86        22.38 o
   5   8   7        348.92        382.48        13.06 o
   6   8   7        255.18        254.54        17.73 o
  -6   9   7         77.36         78.03        12.11 o
  -5   9   7        179.69        179.38        11.34 o
  -4   9   7       1977.64       1811.55        43.02 o
  -3   9   7        627.82        609.30        17.68 o
  -2   9   7        228.44        293.80        18.43 o
  -1   9   7        963.04        894.79        26.06 o
   0   9   7        474.32        543.92        11.11 o
   1   9   7        962.64        927.65        15.70 o
   2   9   7        228.83        248.36        10.31 o
   3   9   7        627.73        627.82        15.56 o
   4   9   7       1979.04       1853.38        30.19 o
   5   9   7        179.53        164.11        10.19 o
   6   9   7         77.41         97.16        13.33 o
  -6  10   7         77.94         73.17        12.56 o
  -5  10   7        170.43        169.40        10.84 o
  -4  10   7        980.61        892.37        21.92 o
  -3  10   7        329.82        326.13        13.65 o
  -2  10   7        181.86        212.65        10.26 o
  -1  10   7        287.61        293.84        11.46 o
   0  10   7        102.02        107.34         6.85 o
   1  10   7        287.65        299.86        10.43 o
   2  10   7        181.23        188.91        10.70 o
   3  10   7        329.83        314.40        12.60 o
   4  10   7        981.24        880.33        21.85 o
   5  10   7        169.69        163.03        12.09 o
   6  10   7         77.75         72.71        13.43 o
  -6  11   7        160.42        192.95        15.28 o
  -5  11   7          0.42         20.83         8.87 o
  -4  11   7        404.93        421.67        16.02 o
  -3  11   7        165.78        166.69        12.03 o
  -2  11   7        706.67        682.16        17.95 o
  -1  11   7        180.28        158.02         9.71 o
   0  11   7        552.51        508.64        14.87 o
   1  11   7        181.00        175.19        11.86 o
   2  11   7        706.35        648.06        17.12 o
   3  11   7        165.40        176.26        11.50 o
   4  11   7        404.22        420.69        15.48 o
   5  11   7          0.41         17.31        10.72 o
   6  11   7        160.30        196.56        19.97 o
  -6  12   7         98.93        111.04        15.02 o
  -5  12   7         64.46         58.96        10.77 o
  -4  12   7        245.96        268.28        14.56 o
  -3  12   7        212.46        193.43        11.64 o
  -2  12   7         32.01         30.38         9.71 o
  -1  12   7        216.75        225.05        11.13 o
   0  12   7          7.68          5.77         7.45 o
   1  12   7        216.47        232.62        12.62 o
   2  12   7         32.09         28.59        10.03 o
   3  12   7        212.13        217.30        12.67 o
   4  12   7        245.98        236.78        13.45 o
   5  12   7         64.50         61.27        11.40 o
   6  12   7         98.87        101.49        16.47 o
  -5  13   7         37.85         33.81        12.40 o
  -4  13   7         93.19        104.31        12.16 o
  -3  13   7        157.30        172.52        11.55 o
  -2  13   7         79.47         84.98        11.69 o
  -1  13   7        832.15        775.51        17.97 o
   0  13   7          3.04         14.25         6.89 o
   1  13   7        833.78        726.09        25.00 o
   2  13   7         79.23         88.13        10.78 o
   3  13   7        157.82        148.07        12.01 o
   4  13   7         93.12         94.00        11.90 o
   5  13   7         37.71         36.56        12.86 o
  -5  14   7        141.34        138.36        14.30 o
  -4  14   7         75.29         56.57        12.35 o
  -3  14   7        338.47        322.86        15.55 o
  -2  14   7       1146.36       1112.92        24.36 o
  -1  14   7        160.00        157.10        11.22 o
   0  14   7          1.55         10.62         7.38 o
   1  14   7        160.48        165.25        13.33 o
   2  14   7       1145.80       1062.18        26.47 o
   3  14   7        338.42        336.52        15.33 o
   4  14   7         75.17         71.48        11.52 o
   5  14   7        141.43        143.28        17.76 o
  -5  15   7          8.05         22.33        13.18 o
  -4  15   7         92.84        114.45        18.09 o
  -3  15   7        230.03        220.10        16.03 o
  -2  15   7        103.60        137.51        12.08 o
  -1  15   7        329.82        318.94        13.83 o
   0  15   7        250.40        263.43        10.51 o
   1  15   7        329.18        305.06        12.47 o
   2  15   7        103.40        132.34        12.13 o
   3  15   7        229.95        196.52        14.10 o
   4  15   7         93.12        117.42        17.87 o
   5  15   7          8.00         40.13        16.26 o
  -4  16   7         24.13         25.61        15.33 o
  -3  16   7         30.63         40.51        12.33 o
  -2  16   7         22.72         10.86        10.58 o
  -1  16   7        269.05        272.62        13.49 o
   0  16   7        375.10        367.08        12.14 o
   1  16   7        268.75        286.41        14.19 o
   2  16   7         22.89         -2.85        10.90 o
   3  16   7         30.78         23.79        11.97 o
   4  16   7         24.03         21.30        12.98 o
  -4  17   7          0.97         20.58        15.36 o
  -3  17   7        129.00        158.11        14.83 o
  -2  17   7         67.52         81.27        15.06 o
  -1  17   7        250.81        240.63        13.74 o
   0  17   7        118.33        126.74         9.66 o
   1  17   7        250.42        252.40        11.59 o
   2  17   7         67.67         80.31        12.73 o
   3  17   7        129.19        134.95        14.20 o
   4  17   7          0.93         16.51        15.39 o
  -3  18   7         19.56         38.91        15.92 o
  -2  18   7        124.08        145.14        14.04 o
  -1  18   7        336.81        313.50        15.57 o
   0  18   7         72.71         62.77        10.91 o
   1  18   7        336.81        323.69        15.19 o
   2  18   7        123.75        149.59        14.33 o
   3  18   7         19.60         -3.79        12.41 o
  -2  19   7        135.43        155.32        23.45 o
  -1  19   7         46.31         67.63        12.44 o
   0  19   7          0.21         -3.64        11.84 o
   1  19   7         46.16         67.65        14.68 o
   2  19   7        135.19        139.95        16.19 o
  -1  20   7         16.06         46.60        12.98 o
   0  20   7          0.03         20.38        13.37 o
   1  20   7         16.02          1.94        12.99 o
   0   0   8      25639.17      24812.55       590.05 o
   1   0   8        617.80        597.69         6.80 o
   2   0   8        589.75        630.44         8.13 o
   3   0   8       1455.70       1368.26        17.71 o
   4   0   8        762.12        785.36        17.01 o
   5   0   8         46.28         63.27        13.59 o
   6   0   8        239.78        250.86        13.61 o
   7   0   8        118.54        128.77        16.79 o
  -7   1   8         18.01         52.26        12.72 o
  -6   1   8         54.52         85.69        13.17 o
  -5   1   8       1781.80       1673.04        30.45 o
  -4   1   8       1153.37       1167.29        22.61 o
  -3   1   8        262.64        262.27         8.05 o
  -2   1   8        265.33        236.66         5.76 o
  -1   1   8       1623.43       1784.96        16.94 o
   0   1   8       1489.64       1504.37        19.24 o
   1   1   8       1626.53       1774.36        17.73 o
   2   1   8        265.95        248.05         4.92 o
   3   1   8        262.83        257.78         7.61 o
   4   1   8       1153.81       1142.32        19.50 o
   5   1   8       1781.95       1697.50        28.63 o
   6   1   8         54.59         66.23        10.60 o
   7   1   8         17.68         64.30        12.84 o
  -7   2   8         20.68         19.38        16.45 o
  -6   2   8        171.86        158.88        12.10 o
  -5   2   8        345.08        291.83        13.42 o
  -4   2   8         67.58         86.92         9.79 o
  -3   2   8         75.98         72.39         5.44 o
  -2   2   8        693.12        751.47        13.03 o
  -1   2   8       6491.49       6604.39        63.28 o
   0   2   8       2594.56       2646.75        33.26 o
   1   2   8       6492.63       6568.05        57.82 o
   2   2   8        691.35        749.37        10.69 o
   3   2   8         75.36         74.51         6.81 o
   4   2   8         67.30         83.39         7.89 o
   5   2   8        344.33        307.06        12.96 o
   6   2   8        172.41        144.16        11.38 o
   7   2   8         20.62         52.82        15.63 o
  -7   3   8        225.19        235.22        19.35 o
  -6   3   8        197.20        197.39        17.26 o
  -5   3   8        698.81        675.32        18.46 o
  -4   3   8        537.11        519.36        15.28 o
  -3   3   8       2229.07       2267.15        32.01 o
  -2   3   8        317.09        341.89        10.61 o
  -1   3   8       2217.41       2285.38        25.05 o
   0   3   8         95.81        111.11         4.14 o
   1   3   8       2218.49       2243.64        22.22 o
   2   3   8        317.74        339.16         9.13 o
   3   3   8       2228.41       2245.79        28.15 o
   4   3   8        536.61        515.17        16.48 o
   5   3   8        699.84        650.73        17.34 o
   6   3   8        196.72        182.17        12.34 o
   7   3   8        224.68        231.66        16.48 o
  -7   4   8         67.88         93.57        18.61 o
  -6   4   8         86.09        103.87        12.74 o
  -5   4   8        177.35        163.41        11.74 o
  -4   4   8        652.43        635.64        18.60 o
  -3   4   8         27.71         25.15         6.54 o
  -2   4   8       1174.84       1336.30        17.44 o
  -1   4   8       3081.95       2996.58        28.92 o
   0   4   8       6664.20       6550.28        72.63 o
   1   4   8       3083.54       2891.40        27.26 o
   2   4   8       1177.02       1336.86        14.91 o
   3   4   8         27.72         18.19         4.91 o
   4   4   8        652.54        624.26        14.02 o
   5   4   8        177.05        152.63        10.90 o
   6   4   8         85.62        101.22        13.73 o
   7   4   8         67.63         83.56        11.99 o
  -7   5   8         50.06        100.75        15.91 o
  -6   5   8        123.96        134.74        13.48 o
  -5   5   8        385.32        348.60        15.93 o
  -4   5   8        402.63        387.54        14.06 o
  -3   5   8        206.89        198.83         8.86 o
  -2   5   8        929.54        939.54        18.30 o
  -1   5   8        744.36        865.40        10.67 o
   0   5   8        345.59        440.12         9.16 o
   1   5   8        744.76        843.43        10.35 o
   2   5   8        928.16        955.06        12.07 o
   3   5   8        207.08        207.89         7.82 o
   4   5   8        401.54        398.63        11.22 o
   5   5   8        385.65        359.80        11.71 o
   6   5   8        124.17        133.06         9.88 o
   7   5   8         50.05         78.15        12.03 o
  -7   6   8         42.30         63.34        14.94 o
  -6   6   8        156.13        152.82        13.73 o
  -5   6   8          7.67         19.22        10.15 o
  -4   6   8        872.60        815.90        18.73 o
  -3   6   8        421.22        418.30        14.15 o
  -2   6   8       1546.44       1593.59        26.90 o
  -1   6   8        448.79        459.78         9.38 o
   0   6   8       8970.65       9433.14        95.22 o
   1   6   8        448.25        442.93         7.79 o
   2   6   8       1546.52       1541.44        18.26 o
   3   6   8        421.68        425.73        11.15 o
   4   6   8        871.08        817.35        15.72 o
   5   6   8          7.73          9.28         7.19 o
   6   6   8        156.16        144.45        12.23 o
   7   6   8         42.18         64.32        12.82 o
  -7   7   8         43.89         75.09        13.29 o
  -6   7   8        245.54        246.41        14.91 o
  -5   7   8        171.04        163.66        10.03 o
  -4   7   8        869.76        830.51        16.71 o
  -3   7   8        917.50        905.41        24.64 o
  -2   7   8        321.90        311.81         8.38 o
  -1   7   8         98.61        132.65         6.17 o
   0   7   8       6458.74       7101.73        69.38 o
   1   7   8         98.15        122.31         5.22 o
   2   7   8        323.40        305.29         7.85 o
   3   7   8        917.15        921.79        16.47 o
   4   7   8        870.57        855.64        18.05 o
   5   7   8        171.21        161.31        10.85 o
   6   7   8        245.60        233.18        14.97 o
   7   7   8         43.90         73.93        16.33 o
  -6   8   8         61.61         83.17        12.07 o
  -5   8   8        315.81        329.87        12.29 o
  -4   8   8        854.15        826.88        16.61 o
  -3   8   8        342.87        340.54        12.09 o
  -2   8   8        300.32        291.25         8.52 o
  -1   8   8        286.13        294.71         7.99 o
   0   8   8         98.19        139.38         5.45 o
   1   8   8        285.86        284.44         7.46 o
   2   8   8        299.83        283.70         9.17 o
   3   8   8        343.10        321.41        12.08 o
   4   8   8        854.91        817.39        18.36 o
   5   8   8        315.16        328.80        11.81 o
   6   8   8         61.48         57.27        12.11 o
  -6   9   8         36.38         42.85        11.37 o
  -5   9   8        206.73        193.27        10.44 o
  -4   9   8        276.09        247.36        10.65 o
  -3   9   8        835.99        763.21        21.24 o
  -2   9   8       2447.04       2471.02        32.45 o
  -1   9   8        848.51        849.01        15.75 o
   0   9   8         28.07         28.91         4.97 o
   1   9   8        848.63        846.06        14.54 o
   2   9   8       2447.53       2430.80        32.96 o
   3   9   8        837.04        750.01        16.76 o
   4   9   8        275.65        262.02        12.14 o
   5   9   8        206.66        184.67        11.31 o
   6   9   8         36.12         52.52        12.65 o
  -6  10   8         36.63         48.48        11.95 o
  -5  10   8        453.81        473.00        15.44 o
  -4  10   8          5.76         24.10         9.44 o
  -3  10   8         13.44         15.22         9.14 o
  -2  10   8        437.51        456.89        13.37 o
  -1  10   8        217.99        217.96        10.14 o
   0  10   8        662.88        630.61        12.68 o
   1  10   8        217.91        221.22        10.71 o
   2  10   8        438.18        461.50        14.57 o
   3  10   8         13.24          5.78         8.26 o
   4  10   8          5.73         10.98         8.76 o
   5  10   8        453.77        464.05        16.35 o
   6  10   8         36.76         53.00        13.14 o
  -6  11   8        323.51        336.03        17.57 o
  -5  11   8         44.29         53.53        12.44 o
  -4  11   8        524.75        504.75        17.11 o
  -3  11   8        807.53        745.09        19.25 o
  -2  11   8          2.94          1.60         8.82 o
  -1  11   8        236.23        244.71        12.56 o
   0  11   8        723.95        767.43        14.81 o
   1  11   8        236.82        242.19         9.93 o
   2  11   8          2.82          2.54         8.87 o
   3  11   8        807.30        728.91        17.57 o
   4  11   8        525.11        482.55        16.33 o
   5  11   8         43.91         34.97        10.51 o
   6  11   8        323.66        355.46        19.21 o
  -6  12   8        122.44        139.93        14.87 o
  -5  12   8         31.72         34.12        14.65 o
  -4  12   8        194.79        237.39        17.80 o
  -3  12   8        256.61        263.82        13.80 o
  -2  12   8       1788.45       1741.52        30.62 o
  -1  12   8         35.53         35.93         9.00 o
   0  12   8          2.62         10.22         7.15 o
   1  12   8         35.48         35.09         9.21 o
   2  12   8       1785.64       1699.47        29.37 o
   3  12   8        256.55        252.78        13.11 o
   4  12   8        195.07        194.54        12.54 o
   5  12   8         31.66         25.22        14.06 o
   6  12   8        122.46        150.84        15.95 o
  -5  13   8         37.04         55.73        12.91 o
  -4  13   8         92.51        122.62        14.28 o
  -3  13   8        526.20        463.78        15.36 o
  -2  13   8        528.28        494.42        16.84 o
  -1  13   8        102.22        120.05        10.48 o
   0  13   8         39.31         29.09         6.96 o
   1  13   8        102.04        116.43        10.70 o
   2  13   8        528.03        489.55        16.46 o
   3  13   8        527.38        472.49        19.07 o
   4  13   8         92.76        106.42        12.05 o
   5  13   8         36.97         46.98        15.29 o
  -5  14   8         50.15         51.91        15.09 o
  -4  14   8         48.01         83.56        12.75 o
  -3  14   8         33.18         31.20        10.95 o
  -2  14   8        240.64        226.92        14.37 o
  -1  14   8       1951.46       1842.58        30.54 o
   0  14   8       2108.00       2060.69        30.81 o
   1  14   8       1951.16       1825.70        29.52 o
   2  14   8        239.75        196.89        12.45 o
   3  14   8         33.13         21.53        10.48 o
   4  14   8         47.82         56.44        13.04 o
   5  14   8         50.20         71.95        19.89 o
  -5  15   8        328.04        354.96        26.64 o
  -4  15   8         11.79         14.58        13.45 o
  -3  15   8         26.58         56.92        15.52 o
  -2  15   8        389.15        388.85        16.01 o
  -1  15   8        461.98        461.41        15.78 o
   0  15   8        397.64        429.33        12.50 o
   1  15   8        462.34        435.68        12.46 o
   2  15   8        389.31        394.00        16.69 o
   3  15   8         26.53         29.02        11.45 o
   4  15   8         11.67         14.70        12.34 o
   5  15   8        328.21        347.19        22.15 o
  -4  16   8        117.02        134.29        16.45 o
  -3  16   8        124.36        152.11        17.47 o
  -2  16   8        425.37        408.74        17.21 o
  -1  16   8        227.88        219.86        12.73 o
   0  16   8        344.38        333.42        11.91 o
   1  16   8        227.78        213.69        10.35 o
   2  16   8        425.12        442.79        17.35 o
   3  16   8        124.42        135.96        13.39 o
   4  16   8        116.71        139.98        24.06 o
  -4  17   8         83.48        106.86        16.65 o
  -3  17   8         88.35        113.13        13.88 o
  -2  17   8        155.90        182.73        14.34 o
  -1  17   8         92.14        100.03        11.45 o
   0  17   8          3.55         13.54         8.10 o
   1  17   8         92.38        101.84        11.12 o
   2  17   8        155.81        168.92        16.50 o
   3  17   8         88.50         74.75        16.24 o
   4  17   8         83.56        118.79        26.53 o
  -3  18   8         56.99         63.37        18.15 o
  -2  18   8        128.38        156.01        21.29 o
  -1  18   8          2.59         -2.75        16.33 o
   0  18   8        268.73        242.67        15.59 o
   1  18   8          2.61          0.21        11.62 o
   2  18   8        127.96        136.50        14.09 o
   3  18   8         57.16         53.55        13.44 o
  -2  19   8         25.07         29.21        18.51 o
  -1  19   8        101.60        148.05        19.44 o
   0  19   8          1.95         12.65        11.66 o
   1  19   8        101.45         96.33        14.08 o
   2  19   8         25.06         24.55        12.86 o
  -1  20   8          9.26         24.86        13.03 o
   0  20   8          7.94          0.58        13.98 o
   1  20   8          9.34        -16.87        16.87 o
   1   0   9       2582.36       2521.90        23.16 o
   2   0   9         25.29         42.88         3.16 o
   3   0   9        703.57        670.38        10.82 o
   4   0   9        194.21        195.45         8.96 o
   5   0   9         11.07         11.44         8.97 o
   6   0   9          7.32         28.08         9.58 o
   7   0   9         58.54         93.59        13.70 o
  -7   1   9         35.93         55.67        26.60 o
  -6   1   9        185.98        175.00        12.33 o
  -5   1   9        782.35        758.49        18.95 o
  -4   1   9        590.82        606.21        15.83 o
  -3   1   9       1282.91       1331.05        17.45 o
  -2   1   9        222.79        241.88         6.98 o
  -1   1   9       1526.38       1525.82        14.91 o
   0   1   9         82.48         79.13         3.79 o
   1   1   9       1524.47       1523.38        16.93 o
   2   1   9        223.10        240.20         5.10 o
   3   1   9       1281.48       1337.82        17.26 o
   4   1   9        591.44        606.29        14.06 o
   5   1   9        781.88        736.16        18.07 o
   6   1   9        186.32        173.62        14.22 o
   7   1   9         35.69         71.02        19.87 o
  -7   2   9         87.10        126.99        17.08 o
  -6   2   9        355.09        352.39        17.12 o
  -5   2   9         61.08         52.97         9.48 o
  -4   2   9        396.15        344.28        12.67 o
  -3   2   9        359.02        414.03         9.39 o
  -2   2   9        248.63        268.40         6.94 o
  -1   2   9       1140.57       1264.78        13.63 o
   0   2   9       4181.04       4265.18        48.72 o
   1   2   9       1139.34       1253.61        13.14 o
   2   2   9        247.92        270.83         7.43 o
   3   2   9        358.22        424.20         9.84 o
   4   2   9        396.35        368.02        11.79 o
   5   2   9         61.19         64.01         9.27 o
   6   2   9        354.97        312.03        14.01 o
   7   2   9         86.85        130.69        14.44 o
  -7   3   9        165.29        197.84        29.93 o
  -6   3   9        104.29        105.27        12.84 o
  -5   3   9        104.73         92.97        10.20 o
  -4   3   9        290.98        294.91        12.03 o
  -3   3   9        515.07        518.88        12.55 o
  -2   3   9        178.00        188.86         9.92 o
  -1   3   9        404.43        427.10         6.92 o
   0   3   9       8590.43       9015.69       104.07 o
   1   3   9        405.01        420.99         6.93 o
   2   3   9        179.02        182.63         5.87 o
   3   3   9        515.37        509.83        11.10 o
   4   3   9        291.54        293.62        11.07 o
   5   3   9        104.72         88.41         9.75 o
   6   3   9        104.19        104.60        10.97 o
   7   3   9        165.45        232.32        16.57 o
  -7   4   9         55.36         94.91        16.15 o
  -6   4   9        231.14        241.25        15.12 o
  -5   4   9        111.65         90.74        11.32 o
  -4   4   9        681.20        710.33        19.13 o
  -3   4   9        568.41        545.80        14.95 o
  -2   4   9        868.27        921.04        13.00 o
  -1   4   9       1102.34       1156.21        12.79 o
   0   4   9       4119.15       4102.62        44.46 o
   1   4   9       1101.85       1138.35        12.64 o
   2   4   9        867.95        923.28        10.99 o
   3   4   9        568.94        559.56        11.25 o
   4   4   9        680.67        668.27        12.69 o
   5   4   9        111.54         92.67         9.90 o
   6   4   9        231.40        224.98        13.21 o
   7   4   9         55.48         75.69        12.74 o
  -7   5   9          1.26         53.01        14.89 o
  -6   5   9         10.06         21.14        13.46 o
  -5   5   9        112.84        102.71        11.55 o
  -4   5   9        195.61        215.77        13.10 o
  -3   5   9        110.61        103.83         8.07 o
  -2   5   9       1216.52       1254.19        19.40 o
  -1   5   9        777.08        919.92        11.45 o
   0   5   9        995.22        963.00        14.70 o
   1   5   9        776.95        916.74        12.27 o
   2   5   9       1215.98       1244.22        14.58 o
   3   5   9        111.02        121.23         6.38 o
   4   5   9        195.80        217.98         8.16 o
   5   5   9        112.73        113.44         8.20 o
   6   5   9         10.07          9.44         9.73 o
   7   5   9          1.27         14.15        15.24 o
  -7   6   9         25.13         69.70        15.01 o
  -6   6   9         14.80         41.18        21.41 o
  -5   6   9          1.91         10.40         9.57 o
  -4   6   9         54.90         68.13         9.07 o
  -3   6   9        343.49        341.47        10.23 o
  -2   6   9       1255.99       1246.30        18.23 o
  -1   6   9         19.34         27.46         4.02 o
   0   6   9         87.23         70.92         5.90 o
   1   6   9         19.33         25.99         4.19 o
   2   6   9       1256.07       1262.65        15.58 o
   3   6   9        343.97        361.35        10.43 o
   4   6   9         55.25         59.87         6.98 o
   5   6   9          1.95          9.85         7.13 o
   6   6   9         14.79         32.83        10.42 o
   7   6   9         25.15         51.41        13.54 o
  -6   7   9        147.18        159.83        13.59 o
  -5   7   9        343.86        304.37        11.87 o
  -4   7   9        748.20        713.07        15.42 o
  -3   7   9        329.07        337.48        10.38 o
  -2   7   9        250.99        265.61         7.63 o
  -1   7   9       1699.90       1815.81        29.48 o
   0   7   9       3085.30       3377.22        35.97 o
   1   7   9       1700.62       1796.41        22.12 o
   2   7   9        251.05        245.67         7.25 o
   3   7   9        328.99        325.00        10.81 o
   4   7   9        747.93        720.94        16.69 o
   5   7   9        343.55        324.14        11.88 o
   6   7   9        147.44        165.47        14.09 o
  -6   8   9         95.33        119.04        16.30 o
  -5   8   9        239.39        255.13        11.23 o
  -4   8   9        229.70        220.05        10.42 o
  -3   8   9        117.87        128.17         9.00 o
  -2   8   9        627.86        653.38        12.17 o
  -1   8   9        301.06        331.67         8.93 o
   0   8   9        515.23        504.18         9.21 o
   1   8   9        301.01        304.43         9.14 o
   2   8   9        627.74        623.55        12.92 o
   3   8   9        117.89        142.16         8.29 o
   4   8   9        229.68        232.72        11.15 o
   5   8   9        239.65        236.11        10.90 o
   6   8   9         95.59         92.77        13.31 o
  -6   9   9        145.99        167.58        13.80 o
  -5   9   9         77.28         84.36         9.89 o
  -4   9   9        796.89        767.25        17.73 o
  -3   9   9         67.05         61.14         8.65 o
  -2   9   9        233.69        241.87         9.91 o
  -1   9   9         37.34         41.32         6.15 o
   0   9   9        151.04        194.52         7.11 o
   1   9   9         37.55         38.73         5.83 o
   2   9   9        233.58        229.34         9.46 o
   3   9   9         67.12         59.07         8.83 o
   4   9   9        797.36        773.44        18.21 o
   5   9   9         77.68         85.19         9.14 o
   6   9   9        146.25        158.25        15.07 o
  -6  10   9          6.03         22.38        11.33 o
  -5  10   9         42.63         58.80        11.27 o
  -4  10   9        571.97        597.24        15.81 o
  -3  10   9        138.24        143.64        11.03 o
  -2  10   9        397.64        387.98        12.81 o
  -1  10   9        616.42        630.40        16.07 o
   0  10   9        164.29        162.56         7.91 o
   1  10   9        615.83        637.71        15.61 o
   2  10   9        396.84        415.12        14.36 o
   3  10   9        138.03        148.17        10.03 o
   4  10   9        571.58        528.61        29.67 o
   5  10   9         42.63         56.74        13.59 o
   6  10   9          5.96         37.75        12.91 o
  -6  11   9        192.14        219.36        18.43 o
  -5  11   9         21.52         23.22        10.67 o
  -4  11   9        596.75        631.76        18.69 o
  -3  11   9        265.56        279.82        13.45 o
  -2  11   9         16.52          5.00         8.93 o
  -1  11   9        116.89        128.44         9.64 o
   0  11   9        700.15        759.89        16.98 o
   1  11   9        116.75        142.95         8.91 o
   2  11   9         16.45         20.62         9.37 o
   3  11   9        265.42        259.56        12.03 o
   4  11   9        595.95        595.16        17.55 o
   5  11   9         21.55         26.66        13.12 o
   6  11   9        192.18        184.92        16.45 o
  -5  12   9          2.78         24.34        11.61 o
  -4  12   9        234.71        211.92        13.80 o
  -3  12   9        265.79        314.22        14.34 o
  -2  12   9        207.44        199.12        11.96 o
  -1  12   9         35.67         44.25         9.01 o
   0  12   9         13.12         10.05         6.62 o
   1  12   9         35.94         53.34         7.80 o
   2  12   9        206.87        187.59        11.74 o
   3  12   9        265.50        290.73        13.52 o
   4  12   9        234.75        219.62        12.84 o
   5  12   9          2.75         28.55        14.32 o
  -5  13   9        377.60        384.53        18.21 o
  -4  13   9         55.45         47.52        11.53 o
  -3  13   9        292.68        269.14        16.00 o
  -2  13   9        262.20        227.28        12.76 o
  -1  13   9        630.23        656.82        17.48 o
   0  13   9        183.42        214.72         9.11 o
   1  13   9        630.37        613.23        19.77 o
   2  13   9        261.97        235.08        12.78 o
   3  13   9        292.71        303.60        14.14 o
   4  13   9         55.56         59.70        11.15 o
   5  13   9        377.41        396.75        22.23 o
  -5  14   9          7.97         18.76        14.24 o
  -4  14   9         24.06         38.68        11.76 o
  -3  14   9          1.59         -9.23        11.67 o
  -2  14   9        109.67        115.18        11.26 o
  -1  14   9        354.50        375.75        14.59 o
   0  14   9        152.71        145.65         9.70 o
   1  14   9        353.81        341.71        12.04 o
   2  14   9        109.82        108.05        11.26 o
   3  14   9          1.60          3.14        10.37 o
   4  14   9         24.03         33.94        12.13 o
   5  14   9          7.98         32.75        15.64 o
  -4  15   9         23.80         47.67        14.04 o
  -3  15   9        392.83        397.63        17.06 o
  -2  15   9        224.22        215.29        13.37 o
  -1  15   9        352.55        342.63        14.43 o
   0  15   9        193.70        181.94         9.44 o
   1  15   9        352.69        341.10        11.51 o
   2  15   9        224.50        228.00        13.70 o
   3  15   9        392.54        402.98        24.19 o
   4  15   9         23.87         20.18        14.52 o
  -4  16   9         11.97          4.42        13.79 o
  -3  16   9        159.10        178.94        14.59 o
  -2  16   9         22.67         38.69        11.09 o
  -1  16   9         86.31         86.22        10.81 o
   0  16   9       1158.08       1138.14        19.92 o
   1  16   9         86.25         71.01         8.41 o
   2  16   9         22.61         25.86        11.35 o
   3  16   9        159.13        153.59        13.75 o
   4  16   9         11.97         10.41        16.68 o
  -4  17   9         79.50        126.71        29.48 o
  -3  17   9         41.26         53.51        17.49 o
  -2  17   9         83.32         75.64        17.95 o
  -1  17   9         13.29         28.06        16.14 o
   0  17   9         15.56         12.95        10.52 o
   1  17   9         13.25          4.12        11.16 o
   2  17   9         83.07         88.53        13.14 o
   3  17   9         41.14         35.89        12.86 o
   4  17   9         79.73        112.81        19.75 o
  -3  18   9          9.85         18.90        17.29 o
  -2  18   9         70.84        129.64        24.15 o
  -1  18   9         85.97         81.78        18.82 o
   0  18   9         46.60         38.15        11.85 o
   1  18   9         85.92         74.95        14.22 o
   2  18   9         70.94         85.24        13.49 o
   3  18   9          9.80          5.58        12.60 o
  -2  19   9         57.20         89.49        20.15 o
  -1  19   9          0.72         22.91        12.34 o
   0  19   9         16.74          8.76        11.99 o
   1  19   9          0.73          6.70        12.83 o
   2  19   9         57.22         73.40        13.67 o
  -1  20   9          9.31         25.13        14.04 o
   0  20   9          1.73          2.52        12.74 o
   1  20   9          9.31         28.35        15.39 o
   0   0  10       1206.53        980.55        23.15 o
   1   0  10        793.93        914.60         9.56 o
   2   0  10          4.89         -1.80         3.16 o
   3   0  10        271.58        260.38         7.09 o
   4   0  10       1651.86       1632.45        23.23 o
   5   0  10        573.04        550.04        16.60 o
   6   0  10        221.04        192.74        14.25 o
   7   0  10          3.52         26.59        19.60 o
  -7   1  10         90.76        114.98        24.68 o
  -6   1  10         10.32         27.28        10.63 o
  -5   1  10        146.83        134.91        10.35 o
  -4   1  10        160.16        153.34        12.68 o
  -3   1  10        634.03        605.50        10.72 o
  -2   1  10       2504.52       2422.98        28.37 o
  -1   1  10         82.12         92.04         3.33 o
   0   1  10      12173.48      12589.41       144.14 o
   1   1  10         82.20         92.59         3.54 o
   2   1  10       2506.36       2432.32        23.20 o
   3   1  10        634.59        624.99        10.06 o
   4   1  10        160.41        162.32        10.06 o
   5   1  10        146.28        143.19        14.70 o
   6   1  10         10.44         29.40        10.08 o
   7   1  10         91.18        102.30        28.89 o
  -7   2  10         24.00         49.00        15.23 o
  -6   2  10        262.15        262.67        17.21 o
  -5   2  10         31.02         25.25         8.72 o
  -4   2  10        573.24        567.76        15.12 o
  -3   2  10        125.08        125.28         6.26 o
  -2   2  10       4763.29       4774.06        56.24 o
  -1   2  10        590.58        626.38         8.82 o
   0   2  10       5788.42       5910.59        71.87 o
   1   2  10        590.26        628.87         8.50 o
   2   2  10       4761.75       4777.06        48.84 o
   3   2  10        125.32        124.02         6.27 o
   4   2  10        575.14        535.38        13.50 o
   5   2  10         31.01         23.13         8.51 o
   6   2  10        261.53        252.90        13.07 o
   7   2  10         23.88         70.50        19.34 o
  -7   3  10        216.59        226.80        18.76 o
  -6   3  10        102.61        130.50        17.02 o
  -5   3  10        536.11        478.91        15.63 o
  -4   3  10        711.26        659.10        16.72 o
  -3   3  10        544.66        526.65        12.87 o
  -2   3  10       1191.36       1129.79        17.94 o
  -1   3  10        352.17        368.13         7.69 o
   0   3  10       7051.94       7111.85        88.74 o
   1   3  10        351.56        355.35        11.12 o
   2   3  10       1191.76       1127.83        15.05 o
   3   3  10        544.93        521.49         9.35 o
   4   3  10        711.36        645.19        15.05 o
   5   3  10        537.20        472.32        15.31 o
   6   3  10        102.47        117.17        11.24 o
   7   3  10        216.62        221.99        16.46 o
  -7   4  10         15.73         84.95        15.72 o
  -6   4  10        131.18        107.41        15.93 o
  -5   4  10         22.29         25.45         9.86 o
  -4   4  10         95.08        100.47        10.57 o
  -3   4  10        309.99        326.80        11.96 o
  -2   4  10        636.04        632.16        13.75 o
  -1   4  10        227.19        270.65         5.72 o
   0   4  10        611.68        599.51         9.84 o
   1   4  10        226.94        258.04         5.28 o
   2   4  10        636.43        632.52        12.33 o
   3   4  10        310.57        321.42        14.15 o
   4   4  10         94.70        108.08         7.59 o
   5   4  10         22.34         43.36         8.12 o
   6   4  10        131.60        126.29        11.60 o
   7   4  10         15.82         39.64        15.16 o
  -7   5  10         82.40        167.04        22.29 o
  -6   5  10         71.62        108.46        18.59 o
  -5   5  10          9.12         11.40         9.60 o
  -4   5  10        271.46        264.56        13.23 o
  -3   5  10        106.17        112.28         8.06 o
  -2   5  10       1758.74       1787.63        23.70 o
  -1   5  10       1786.43       1824.70        19.69 o
   0   5  10        312.82        287.85         8.74 o
   1   5  10       1789.43       1782.21        18.31 o
   2   5  10       1761.79       1823.05        19.34 o
   3   5  10        105.58        122.25         6.91 o
   4   5  10        271.37        259.46         9.41 o
   5   5  10          9.12         18.08         6.83 o
   6   5  10         71.52         75.13        11.04 o
   7   5  10         82.58        141.45        14.88 o
  -7   6  10          9.71         52.25        18.65 o
  -6   6  10        262.87        269.39        18.17 o
  -5   6  10         60.56         80.12        11.03 o
  -4   6  10        116.80        110.31        11.66 o
  -3   6  10        125.07        128.39         8.15 o
  -2   6  10        610.44        598.59        13.79 o
  -1   6  10       6639.59       6750.52        73.33 o
   0   6  10         59.64         84.72         6.09 o
   1   6  10       6640.95       6702.52        72.08 o
   2   6  10        611.03        566.31         9.99 o
   3   6  10        125.06        130.13         7.13 o
   4   6  10        116.89        123.57         8.14 o
   5   6  10         60.59         64.25         7.77 o
   6   6  10        262.52        257.51        15.11 o
   7   6  10          9.76         44.69        34.36 o
  -6   7  10         31.72         54.05        11.80 o
  -5   7  10         76.16         76.04         9.65 o
  -4   7  10        258.59        258.56        10.25 o
  -3   7  10         98.61        112.60         6.85 o
  -2   7  10       1295.38       1327.86        17.72 o
  -1   7  10        716.40        798.24        13.16 o
   0   7  10       2480.59       2572.65        32.55 o
   1   7  10        716.09        771.32        10.92 o
   2   7  10       1294.65       1278.95        16.39 o
   3   7  10         98.04        104.10         7.57 o
   4   7  10        258.28        250.30        12.40 o
   5   7  10         76.22         83.97         8.65 o
   6   7  10         31.55         49.35        12.18 o
  -6   8  10         45.24         64.10        11.92 o
  -5   8  10        336.11        305.17        14.80 o
  -4   8  10        242.51        248.44         9.93 o
  -3   8  10       1843.06       1780.93        31.87 o
  -2   8  10        211.76        202.30         7.52 o
  -1   8  10        380.92        339.78         9.40 o
   0   8  10       1245.61       1341.09        19.67 o
   1   8  10        381.81        343.84         8.21 o
   2   8  10        211.46        194.40         7.47 o
   3   8  10       1845.98       1793.63        26.65 o
   4   8  10        242.73        235.55        17.56 o
   5   8  10        336.48        331.32        14.79 o
   6   8  10         45.52         62.19        12.59 o
  -6   9  10        150.66        184.79        21.03 o
  -5   9  10        120.42        148.30        12.86 o
  -4   9  10         68.45         65.78         7.79 o
  -3   9  10        163.32        172.74        10.05 o
  -2   9  10       3163.54       3268.42        44.04 o
  -1   9  10        801.84        811.89        15.21 o
   0   9  10        124.59        130.15         8.84 o
   1   9  10        799.71        810.23        14.88 o
   2   9  10       3163.85       3163.37        41.29 o
   3   9  10        163.18        175.65        14.00 o
   4   9  10         68.39         63.42         9.33 o
   5   9  10        120.81        131.64        12.05 o
   6   9  10        150.73        193.16        15.70 o
  -6  10  10         76.40         86.43        12.47 o
  -5  10  10        177.57        202.73        16.15 o
  -4  10  10        170.92        160.00         9.28 o
  -3  10  10        312.78        335.35        13.59 o
  -2  10  10        374.62        405.05        16.67 o
  -1  10  10       1354.46       1382.38        23.92 o
   0  10  10        210.86        237.98         8.22 o
   1  10  10       1356.42       1326.72        25.36 o
   2  10  10        374.83        380.21        16.75 o
   3  10  10        312.64        310.17        12.55 o
   4  10  10        170.39        163.70        16.19 o
   5  10  10        176.80        203.31        15.09 o
   6  10  10         76.51        125.16        15.83 o
  -6  11  10         82.56         82.41        13.14 o
  -5  11  10        105.35         98.00        13.38 o
  -4  11  10        481.78        473.13        16.53 o
  -3  11  10          2.64          3.81        10.87 o
  -2  11  10        327.54        333.96        15.29 o
  -1  11  10         46.07         23.96         8.36 o
   0  11  10         70.36         76.29         8.23 o
   1  11  10         46.24         45.54         6.93 o
   2  11  10        326.97        342.97        13.63 o
   3  11  10          2.65          5.50         8.80 o
   4  11  10        481.79        438.54        17.33 o
   5  11  10        105.22        115.05        15.14 o
   6  11  10         82.50         99.93        14.84 o
  -5  12  10         54.49         61.09        14.03 o
  -4  12  10        231.87        251.13        14.27 o
  -3  12  10        372.91        370.74        14.99 o
  -2  12  10        456.08        458.66        15.91 o
  -1  12  10        520.56        522.30        17.12 o
   0  12  10          6.77          7.14         6.47 o
   1  12  10        520.83        519.55        16.94 o
   2  12  10        456.18        460.04        15.72 o
   3  12  10        373.10        334.89        14.32 o
   4  12  10        231.56        227.09        12.86 o
   5  12  10         54.63         50.81        14.76 o
  -5  13  10        163.53        189.93        17.26 o
  -4  13  10         12.20         27.76        11.86 o
  -3  13  10        101.73        124.18        17.65 o
  -2  13  10        173.51        184.94        11.88 o
  -1  13  10         39.68         61.26         9.56 o
   0  13  10        425.49        418.65        11.64 o
   1  13  10         39.28         39.35         6.91 o
   2  13  10        173.45        173.98        12.03 o
   3  13  10        102.01        117.52        11.36 o
   4  13  10         12.08          9.07        11.76 o
   5  13  10        163.45        165.35        27.90 o
  -5  14  10         65.64         56.29        23.84 o
  -4  14  10         13.24         19.74        18.67 o
  -3  14  10         12.59         -1.57        11.44 o
  -2  14  10          1.33         11.61         9.55 o
  -1  14  10        317.91        326.68        13.74 o
   0  14  10        840.74        780.27        15.36 o
   1  14  10        317.43        328.36        12.20 o
   2  14  10          1.33         -2.41         9.60 o
   3  14  10         12.64         -0.80        10.56 o
   4  14  10         13.27         22.53        16.03 o
   5  14  10         65.55         85.56        16.59 o
  -4  15  10         33.17         31.77        14.45 o
  -3  15  10         91.58         83.48        13.84 o
  -2  15  10         16.47         -9.03         9.75 o
  -1  15  10        162.46        172.23        11.79 o
   0  15  10         61.74         83.37         8.10 o
   1  15  10        162.27        156.81         9.03 o
   2  15  10         16.49         15.07         9.91 o
   3  15  10         91.69         91.44        12.17 o
   4  15  10         33.41         29.88        16.51 o
  -4  16  10         18.38         39.22        18.26 o
  -3  16  10         23.14         48.25        16.77 o
  -2  16  10         48.61         53.36        13.28 o
  -1  16  10        100.73         83.47        13.30 o
   0  16  10         65.75         76.62        15.05 o
   1  16  10        100.51         90.95        12.08 o
   2  16  10         48.50         39.57        11.61 o
   3  16  10         23.31         19.78        12.06 o
   4  16  10         18.42         43.88        35.82 o
  -3  17  10         21.81         46.14        17.75 o
  -2  17  10          8.92         19.12        16.24 o
  -1  17  10         63.60         83.02        17.83 o
   0  17  10        330.46        307.44        15.53 o
   1  17  10         63.58         51.56        12.72 o
   2  17  10          9.00         19.14        11.55 o
   3  17  10         21.79         21.84        12.53 o
  -3  18  10         96.41        186.91        20.84 o
  -2  18  10        133.15        152.58        20.47 o
  -1  18  10          6.02          3.11        17.00 o
   0  18  10        424.78        387.57        17.38 o
   1  18  10          6.07          4.93        12.01 o
   2  18  10        133.45        138.19        14.10 o
   3  18  10         96.35        109.73        19.30 o
  -2  19  10         34.45         54.75        19.21 o
  -1  19  10         22.32         11.49        12.62 o
   0  19  10         93.00        107.07        13.69 o
   1  19  10         22.39         14.71        12.54 o
   2  19  10         34.22         52.13        17.48 o
   0  20  10          5.51          6.24        14.17 o
   1   0  11       3803.34       3599.96        32.84 o
   2   0  11       1441.21       1455.91        20.80 o
   3   0  11        436.41        453.86         8.82 o
   4   0  11        390.60        381.89        10.95 o
   5   0  11          0.29          5.35         7.83 o
   6   0  11        448.28        415.23        17.54 o
   7   0  11         57.74         71.79        15.78 o
  -7   1  11         51.98         96.47        16.20 o
  -6   1  11        507.43        499.07        18.63 o
  -5   1  11         27.94         16.72         8.32 o
  -4   1  11        147.52        144.54         7.68 o
  -3   1  11        272.59        268.76         7.55 o
  -2   1  11       1338.29       1315.45        17.17 o
  -1   1  11        341.40        374.29        10.92 o
   0   1  11       2638.39       2850.56        34.13 o
   1   1  11        342.65        359.25         6.40 o
   2   1  11       1339.00       1306.06        14.00 o
   3   1  11        273.01        268.49         6.81 o
   4   1  11        146.92        139.67         6.95 o
   5   1  11         28.16         30.99         8.41 o
   6   1  11        508.27        512.37        22.37 o
   7   1  11         51.78         50.86        15.80 o
  -7   2  11        137.93        134.60        24.33 o
  -6   2  11          0.26          7.72        12.97 o
  -5   2  11        450.04        439.19        14.80 o
  -4   2  11         49.72         56.87         7.97 o
  -3   2  11        505.76        499.12        12.37 o
  -2   2  11        199.27        247.26         8.77 o
  -1   2  11       2436.01       2427.43        25.87 o
   0   2  11        461.43        475.46         9.85 o
   1   2  11       2436.60       2393.41        24.58 o
   2   2  11        198.90        227.63         7.02 o
   3   2  11        506.76        506.32        11.01 o
   4   2  11         50.09         57.82         7.25 o
   5   2  11        450.12        428.78        14.64 o
   6   2  11          0.25          9.99         9.89 o
   7   2  11        137.62        145.46        17.75 o
  -7   3  11         51.56         69.94        15.99 o
  -6   3  11        712.75        695.76        29.79 o
  -5   3  11        170.63        163.15        10.55 o
  -4   3  11         24.51         10.70         8.99 o
  -3   3  11        300.75        287.24        10.78 o
  -2   3  11        114.91        123.79         6.39 o
  -1   3  11       1761.86       1904.58        25.45 o
   0   3  11       1926.74       1885.18        24.47 o
   1   3  11       1761.93       1892.90        20.82 o
   2   3  11        114.63        121.08         6.16 o
   3   3  11        301.05        276.82         8.24 o
   4   3  11         24.36         36.93         6.46 o
   5   3  11        170.87        168.91        10.81 o
   6   3  11        711.89        650.87        18.67 o
   7   3  11         51.46         56.74        21.48 o
  -7   4  11         37.30         79.34        15.62 o
  -6   4  11         76.13         85.87        14.71 o
  -5   4  11       1265.31       1173.50        25.81 o
  -4   4  11         48.94         53.45        11.63 o
  -3   4  11        561.99        524.81        14.30 o
  -2   4  11        638.69        674.17        14.19 o
  -1   4  11       5666.27       5992.90        58.86 o
   0   4  11       1112.85       1242.04        16.35 o
   1   4  11       5661.94       5846.31        55.77 o
   2   4  11        638.97        672.51        15.61 o
   3   4  11        563.29        497.42        10.83 o
   4   4  11         49.44         52.57         7.28 o
   5   4  11       1264.66       1110.94        19.06 o
   6   4  11         75.96         85.94        10.88 o
   7   4  11         37.45         56.56        13.49 o
  -7   5  11        330.05        354.03        21.79 o
  -6   5  11          3.50         12.82        12.57 o
  -5   5  11        109.17        109.82        10.93 o
  -4   5  11        355.41        341.90        14.64 o
  -3   5  11        545.35        559.59        15.00 o
  -2   5  11        652.78        604.06        13.76 o
  -1   5  11       2120.19       2215.54        24.37 o
   0   5  11       2602.84       2887.57        38.86 o
   1   5  11       2118.94       2186.19        23.66 o
   2   5  11        653.71        626.26        10.09 o
   3   5  11        545.51        562.51        12.82 o
   4   5  11        354.90        354.31        12.06 o
   5   5  11        108.99         84.15         8.50 o
   6   5  11          3.44          9.53        10.18 o
   7   5  11        329.50        366.43        19.02 o
  -6   6  11          8.07          5.39        12.34 o
  -5   6  11         61.81         55.38        13.24 o
  -4   6  11        244.92        251.51        15.75 o
  -3   6  11       1702.19       1598.10        21.61 o
  -2   6  11       2859.49       2850.43        38.09 o
  -1   6  11        527.66        549.33        10.43 o
   0   6  11         51.74         52.65         5.75 o
   1   6  11        526.75        563.74         9.21 o
   2   6  11       2857.68       2868.09        30.12 o
   3   6  11       1703.57       1613.95        24.39 o
   4   6  11        244.06        244.95         9.47 o
   5   6  11         61.92         80.59        10.44 o
   6   6  11          8.21         24.38        10.58 o
  -6   7  11         94.03        126.63        13.03 o
  -5   7  11         42.33         46.10        10.25 o
  -4   7  11         68.97         64.72         8.56 o
  -3   7  11          0.82          4.07         6.87 o
  -2   7  11       2725.81       2763.35        33.80 o
  -1   7  11       1577.66       1610.06        21.81 o
   0   7  11        111.40        126.72         8.99 o
   1   7  11       1575.10       1570.92        22.30 o
   2   7  11       2726.27       2682.63        31.70 o
   3   7  11          0.80         12.02         6.36 o
   4   7  11         68.59         73.46         8.60 o
   5   7  11         42.26         56.90        10.27 o
   6   7  11         94.63         74.97        12.92 o
  -6   8  11         59.67         75.15        12.12 o
  -5   8  11        559.05        519.29        17.52 o
  -4   8  11        185.10        184.25         9.02 o
  -3   8  11        188.01        196.47         9.59 o
  -2   8  11        949.97        939.16        15.38 o
  -1   8  11         26.10         31.29         5.32 o
   0   8  11        290.57        288.83        11.75 o
   1   8  11         26.16         18.53         5.14 o
   2   8  11        949.97        947.62        14.38 o
   3   8  11        188.09        207.42        10.73 o
   4   8  11        185.22        172.83        11.47 o
   5   8  11        559.42        553.29        20.69 o
   6   8  11         59.13         73.89        15.49 o
  -6   9  11         18.48         19.40        11.09 o
  -5   9  11         21.54         34.45        10.40 o
  -4   9  11        193.61        206.82        12.99 o
  -3   9  11        142.96        122.52        10.21 o
  -2   9  11        107.84        134.11         8.09 o
  -1   9  11       2185.96       2181.77        42.24 o
   0   9  11          2.96          1.83         6.12 o
   1   9  11       2187.58       2155.73        27.99 o
   2   9  11        107.32        127.96         8.60 o
   3   9  11        142.21        118.62         9.22 o
   4   9  11        193.68        205.37        11.83 o
   5   9  11         21.61         33.93        10.99 o
   6   9  11         18.54         65.19        13.22 o
  -6  10  11         95.06        115.63        17.93 o
  -5  10  11         93.04         89.26        11.72 o
  -4  10  11        743.16        742.50        20.04 o
  -3  10  11        206.00        212.62        11.89 o
  -2  10  11        380.39        422.89        13.62 o
  -1  10  11        478.83        505.83        14.18 o
   0  10  11        376.82        386.59        10.83 o
   1  10  11        479.28        497.51        12.34 o
   2  10  11        380.52        353.32        12.16 o
   3  10  11        206.70        214.85        13.84 o
   4  10  11        744.06        723.16        27.75 o
   5  10  11         93.06         87.76        13.03 o
   6  10  11         95.34         93.19        14.52 o
  -6  11  11        152.81        193.39        18.68 o
  -5  11  11         51.11         43.89        13.80 o
  -4  11  11         91.59         94.24        12.08 o
  -3  11  11        163.51        157.99        11.48 o
  -2  11  11        236.30        241.91        16.92 o
  -1  11  11        122.12        112.34         9.31 o
   0  11  11       1492.20       1575.78        23.56 o
   1  11  11        122.41        126.24         7.94 o
   2  11  11        236.18        252.78        14.06 o
   3  11  11        163.35        139.90        10.77 o
   4  11  11         92.14        117.03        12.33 o
   5  11  11         51.05         78.75        15.03 o
   6  11  11        152.79        182.73        16.60 o
  -5  12  11          0.93         18.10        11.84 o
  -4  12  11        309.54        274.35        17.50 o
  -3  12  11        217.21        207.68        12.60 o
  -2  12  11        389.98        372.70        18.87 o
  -1  12  11        698.44        636.10        16.62 o
   0  12  11        463.93        452.57        13.02 o
   1  12  11        699.51        650.69        13.39 o
   2  12  11        388.75        363.94        14.63 o
   3  12  11        217.65        211.14        12.26 o
   4  12  11        309.64        275.17        18.34 o
   5  12  11          0.94          7.50        14.20 o
  -5  13  11        161.83        172.76        16.36 o
  -4  13  11         75.00         66.64        14.60 o
  -3  13  11         28.27         28.73        14.23 o
  -2  13  11        190.83        150.54        12.08 o
  -1  13  11         93.47        101.91         9.87 o
   0  13  11        598.09        583.95        13.94 o
   1  13  11         93.58        102.45         7.42 o
   2  13  11        191.36        202.74        12.04 o
   3  13  11         28.20         29.19        10.37 o
   4  13  11         75.21         67.89        16.36 o
   5  13  11        161.96        181.20        18.55 o
  -5  14  11         39.55         31.06        13.77 o
  -4  14  11        114.82        140.94        21.43 o
  -3  14  11         55.34         46.07        17.95 o
  -2  14  11        968.06        904.02        21.68 o
  -1  14  11        182.42        143.76        12.58 o
   0  14  11          5.92          2.10         6.50 o
   1  14  11        182.07        160.03         8.49 o
   2  14  11        966.95        910.55        22.15 o
   3  14  11         55.74         55.43        11.33 o
   4  14  11        115.33        131.10        18.51 o
   5  14  11         39.51         83.18        16.37 o
  -4  15  11         14.16         36.88        16.59 o
  -3  15  11         20.98         34.27        12.67 o
  -2  15  11        122.78        121.13        11.70 o
  -1  15  11        143.81        139.80        13.39 o
   0  15  11        233.19        208.45        13.00 o
   1  15  11        144.04        153.52        12.37 o
   2  15  11        122.54        113.15        12.02 o
   3  15  11         21.02         22.37        11.47 o
   4  15  11         13.99         15.36        16.19 o
  -4  16  11         40.55         30.24        16.98 o
  -3  16  11        161.94        172.51        19.80 o
  -2  16  11         77.66        118.88        20.01 o
  -1  16  11        135.01        154.45        18.39 o
   0  16  11          1.44          0.21         9.83 o
   1  16  11        135.51        151.11        14.43 o
   2  16  11         77.49         73.97        11.90 o
   3  16  11        161.62        158.79        16.42 o
   4  16  11         40.66         75.17        18.32 o
  -3  17  11        173.70        204.11        25.96 o
  -2  17  11         29.51         21.56        16.45 o
  -1  17  11         50.11         60.75        17.14 o
   0  17  11         26.13         22.38        10.98 o
   1  17  11         50.14         31.67        11.88 o
   2  17  11         29.39         32.13        11.76 o
   3  17  11        173.58        192.81        19.22 o
  -3  18  11          2.70          3.07        18.79 o
  -2  18  11         13.84         18.15        17.11 o
  -1  18  11         49.09         35.93        18.67 o
   0  18  11          0.56         17.02        14.75 o
   1  18  11         48.76         40.38        12.73 o
   2  18  11         13.80         12.26        12.79 o
   3  18  11          2.70        -15.72        15.72 o
  -2  19  11         42.36         74.49        22.32 o
  -1  19  11          5.31         -8.98        11.96 o
   0  19  11          0.11          1.67        14.44 o
   1  19  11          5.31          2.73        13.02 o
   2  19  11         42.19         68.52        14.41 o
   0   0  12       2745.65       2818.59        57.09 o
   1   0  12        118.31        157.87         4.53 o
   2   0  12        137.96        145.02         5.57 o
   3   0  12       1845.47       1747.36        20.19 o
   4   0  12        232.22        215.82         8.41 o
   5   0  12       2640.82       2370.04        50.31 o
   6   0  12         48.47         57.98        13.68 o
   7   0  12         42.49         70.95        27.30 o
  -7   1  12         32.59         67.17        18.67 o
  -6   1  12        272.75        252.75        25.09 o
  -5   1  12        186.44        191.79        13.01 o
  -4   1  12        182.57        165.71         7.84 o
  -3   1  12        144.79        151.16         7.09 o
  -2   1  12        701.17        759.94        11.68 o
  -1   1  12       3486.78       3638.57        37.42 o
   0   1  12       1499.54       1524.97        18.89 o
   1   1  12       3485.31       3593.98        38.07 o
   2   1  12        701.44        757.19        10.83 o
   3   1  12        144.43        149.21         5.66 o
   4   1  12        182.56        181.68         7.11 o
   5   1  12        186.50        181.06        17.40 o
   6   1  12        272.49        255.48        15.34 o
   7   1  12         32.48         61.09        15.30 o
  -7   2  12          5.78         45.22        25.32 o
  -6   2  12          6.65         19.99        13.33 o
  -5   2  12         21.45         36.55         9.46 o
  -4   2  12        251.16        245.79        10.77 o
  -3   2  12        644.99        613.89        12.19 o
  -2   2  12       1666.72       1653.45        22.06 o
  -1   2  12        276.92        294.01         6.98 o
   0   2  12       5975.75       6265.83        71.18 o
   1   2  12        277.86        311.17         7.64 o
   2   2  12       1664.80       1633.93        18.77 o
   3   2  12        645.34        614.97        13.57 o
   4   2  12        250.50        218.50         8.66 o
   5   2  12         21.49         17.28         8.05 o
   6   2  12          6.64         22.81        10.30 o
   7   2  12          5.85         27.01        23.22 o
  -7   3  12        122.21        152.95        16.99 o
  -6   3  12         32.58         51.47        14.44 o
  -5   3  12         53.77         69.80         9.94 o
  -4   3  12        288.37        281.00        16.48 o
  -3   3  12        223.37        215.95         8.09 o
  -2   3  12        381.03        390.79        10.00 o
  -1   3  12       1548.03       1625.85        21.01 o
   0   3  12          0.96          4.89         2.59 o
   1   3  12       1549.37       1646.77        19.26 o
   2   3  12        380.41        388.23         8.82 o
   3   3  12        222.53        204.97         9.75 o
   4   3  12        288.85        258.85         8.96 o
   5   3  12         53.72         62.17         9.26 o
   6   3  12         32.60         63.22        11.39 o
   7   3  12        122.05        141.16        18.12 o
  -7   4  12          1.43         65.28        19.49 o
  -6   4  12         11.27         30.15        13.33 o
  -5   4  12         96.00        116.93        10.66 o
  -4   4  12         52.88         55.79        11.96 o
  -3   4  12        630.09        619.92        15.19 o
  -2   4  12       4351.77       4481.66        61.93 o
  -1   4  12        301.44        335.62         6.46 o
   0   4  12       6081.80       6475.37        81.68 o
   1   4  12        301.26        319.89         6.39 o
   2   4  12       4349.54       4533.28        49.08 o
   3   4  12        629.44        606.45        15.51 o
   4   4  12         53.10         48.98         6.10 o
   5   4  12         95.50        106.42        10.29 o
   6   4  12         11.26         29.46        10.87 o
   7   4  12          1.42         13.16        14.21 o
  -6   5  12        126.98        141.04        15.81 o
  -5   5  12         39.33         43.67        12.12 o
  -4   5  12       1361.71       1295.98        26.08 o
  -3   5  12       1363.64       1366.62        24.97 o
  -2   5  12       1244.10       1254.41        21.73 o
  -1   5  12        471.67        449.77         8.10 o
   0   5  12         41.63         66.49         5.19 o
   1   5  12        472.53        455.30         8.92 o
   2   5  12       1245.20       1270.23        16.53 o
   3   5  12       1364.01       1313.22        23.65 o
   4   5  12       1363.42       1303.11        19.23 o
   5   5  12         39.31         32.39         9.60 o
   6   5  12        126.68        149.39        13.69 o
  -6   6  12         64.98         86.83        14.43 o
  -5   6  12        353.46        318.58        17.51 o
  -4   6  12        207.55        215.64        11.70 o
  -3   6  12        656.65        628.39        14.00 o
  -2   6  12        340.76        337.13        10.66 o
  -1   6  12       1859.52       1989.84        25.45 o
   0   6  12        120.61         92.77         6.39 o
   1   6  12       1857.72       1936.47        24.50 o
   2   6  12        339.44        345.31         7.26 o
   3   6  12        657.48        617.73        13.95 o
   4   6  12        206.91        209.50         8.92 o
   5   6  12        354.20        306.56        15.09 o
   6   6  12         64.90         64.00        11.41 o
  -6   7  12         90.55         80.39        12.38 o
  -5   7  12        526.31        510.12        17.48 o
  -4   7  12        798.61        814.18        17.38 o
  -3   7  12       1038.66       1038.30        16.81 o
  -2   7  12        560.54        573.81        12.82 o
  -1   7  12        370.80        344.92         8.69 o
   0   7  12        291.84        314.76        11.84 o
   1   7  12        370.93        351.31         8.39 o
   2   7  12        560.10        574.16        10.47 o
   3   7  12       1037.07       1028.95        18.40 o
   4   7  12        798.25        801.61        17.38 o
   5   7  12        526.32        494.48        17.00 o
   6   7  12         90.82         80.84        14.37 o
  -6   8  12         53.18         92.80        12.99 o
  -5   8  12         89.82         89.93        11.48 o
  -4   8  12        136.72        123.61         9.04 o
  -3   8  12        290.74        244.79         9.89 o
  -2   8  12        256.98        273.98         7.78 o
  -1   8  12        150.41        154.90         6.77 o
   0   8  12        773.45        686.76        17.51 o
   1   8  12        150.27        150.12         9.88 o
   2   8  12        256.99        257.77         8.34 o
   3   8  12        290.53        263.05        10.82 o
   4   8  12        136.08        115.70         9.86 o
   5   8  12         89.63         88.62        11.43 o
   6   8  12         53.26         62.44        12.98 o
  -6   9  12          9.00         33.58        11.07 o
  -5   9  12         20.55         45.86        10.17 o
  -4   9  12         96.13         96.15        10.23 o
  -3   9  12        776.58        746.17        19.07 o
  -2   9  12        276.67        281.95         8.59 o
  -1   9  12        113.92        120.04         9.49 o
   0   9  12          0.88         -3.37         9.59 o
   1   9  12        113.71        104.92         8.78 o
   2   9  12        275.63        281.38         9.41 o
   3   9  12        778.32        745.25        16.63 o
   4   9  12         96.04        110.40        11.05 o
   5   9  12         20.52         30.08        10.82 o
   6   9  12          8.87         39.40        12.86 o
  -6  10  12         36.21         71.90        12.11 o
  -5  10  12        486.13        510.69        19.13 o
  -4  10  12        457.18        421.02        15.35 o
  -3  10  12          8.14          1.90         8.59 o
  -2  10  12        162.95        176.31        10.00 o
  -1  10  12        213.56        217.03        10.07 o
   0  10  12         71.48         92.61         8.70 o
   1  10  12        213.09        214.24         8.88 o
   2  10  12        162.70        151.17         9.12 o
   3  10  12          8.15          7.55         8.42 o
   4  10  12        456.74        414.20        19.44 o
   5  10  12        486.95        461.01        28.71 o
   6  10  12         36.33         63.87        13.96 o
  -5  11  12        132.39        119.96        12.51 o
  -4  11  12          3.97         21.27         9.74 o
  -3  11  12        381.64        385.60        14.64 o
  -2  11  12          7.73          8.87         9.75 o
  -1  11  12        102.68         95.70         8.97 o
   0  11  12        277.22        299.30        11.36 o
   1  11  12        102.73        103.84         6.34 o
   2  11  12          7.74         11.81         9.09 o
   3  11  12        381.21        345.43        13.95 o
   4  11  12          3.99         11.16        12.33 o
   5  11  12        132.31        134.89        16.13 o
  -5  12  12        142.48        158.75        16.09 o
  -4  12  12         41.59         60.48        12.25 o
  -3  12  12        191.57        189.08        12.32 o
  -2  12  12        732.52        700.93        20.93 o
  -1  12  12        179.48        193.25        10.60 o
   0  12  12        142.52        135.05         8.62 o
   1  12  12        178.86        182.17         7.94 o
   2  12  12        732.82        706.66        18.68 o
   3  12  12        191.42        189.21        13.72 o
   4  12  12         41.92         45.34        13.76 o
   5  12  12        142.62        132.06        16.77 o
  -5  13  12         23.71         34.28        22.00 o
  -4  13  12         84.87         97.14        14.48 o
  -3  13  12         92.12         77.67        12.40 o
  -2  13  12        773.12        712.59        21.58 o
  -1  13  12        877.35        869.45        19.55 o
   0  13  12        109.98        107.28         7.82 o
   1  13  12        876.62        863.01        17.27 o
   2  13  12        772.98        742.70        19.45 o
   3  13  12         92.20         63.10        10.94 o
   4  13  12         84.98         88.90        17.06 o
   5  13  12         23.61         34.34        15.70 o
  -5  14  12         60.95         90.87        23.66 o
  -4  14  12        131.58        117.89        14.68 o
  -3  14  12          3.20         13.04        11.98 o
  -2  14  12        237.52        228.91        14.77 o
  -1  14  12        147.05        131.69        12.31 o
   0  14  12         16.33         25.72         9.94 o
   1  14  12        146.71        142.53        12.06 o
   2  14  12        237.71        226.02        18.21 o
   3  14  12          3.24          6.87        10.32 o
   4  14  12        131.52        116.08        21.47 o
   5  14  12         60.71         61.61        16.47 o
  -4  15  12         39.29         34.68        29.87 o
  -3  15  12        129.88        162.81        29.58 o
  -2  15  12        107.45        129.50        18.09 o
  -1  15  12        154.27        179.77        17.77 o
   0  15  12          6.18          9.28         9.99 o
   1  15  12        153.97        174.80        13.25 o
   2  15  12        107.21        134.23        14.90 o
   3  15  12        129.78        118.22        14.95 o
   4  15  12         39.30         51.24        16.92 o
  -4  16  12         25.23         35.52        17.15 o
  -3  16  12         78.57         71.32        17.42 o
  -2  16  12         49.47         56.54        16.37 o
  -1  16  12        125.41        145.84        18.04 o
   0  16  12          4.57         15.30        12.22 o
   1  16  12        125.20        133.96        13.19 o
   2  16  12         49.38         60.61        11.96 o
   3  16  12         78.58         61.27        15.98 o
   4  16  12         25.13         29.36        21.59 o
  -3  17  12         51.88         63.71        17.50 o
  -2  17  12         55.63         56.47        27.04 o
  -1  17  12          9.18         12.92        16.21 o
   0  17  12         19.80         12.63        12.77 o
   1  17  12          9.19          8.23        11.46 o
   2  17  12         55.49         66.80        13.32 o
   3  17  12         52.02         72.68        16.89 o
  -2  18  12         74.80         79.81        19.29 o
  -1  18  12         47.47         24.07        17.91 o
   0  18  12          6.59         18.62        12.31 o
   1  18  12         47.71         55.46        17.62 o
   2  18  12         74.59         80.77        13.68 o
  -1  19  12         20.53         41.11        13.00 o
   0  19  12         12.70         14.18        12.61 o
   1  19  12         20.54         39.38        13.38 o
   1   0  13        441.43        457.30         9.41 o
   2   0  13       3030.25       3268.46        42.20 o
   3   0  13         11.13         12.19         4.53 o
   4   0  13       1301.71       1228.93        18.78 o
   5   0  13          6.64         15.89        11.00 o
   6   0  13         52.51         58.07        14.61 o
   7   0  13          4.72         33.76        24.85 o
  -7   1  13        194.23        188.19        18.58 o
  -6   1  13         44.26         60.37        14.46 o
  -5   1  13        379.87        376.51        15.38 o
  -4   1  13        106.25        116.48         7.07 o
  -3   1  13        904.74        868.68        17.09 o
  -2   1  13        948.92        997.50        13.89 o
  -1   1  13        369.50        378.47         6.74 o
   0   1  13        706.14        710.36        10.91 o
   1   1  13        370.01        388.33         7.78 o
   2   1  13        947.47        981.22        12.83 o
   3   1  13        903.97        852.59        13.24 o
   4   1  13        106.15        107.33         8.93 o
   5   1  13        379.74        352.64        13.94 o
   6   1  13         44.43         68.35        14.29 o
   7   1  13        193.76        210.40        19.32 o
  -7   2  13         88.46        147.17        17.11 o
  -6   2  13         85.40         90.16        15.41 o
  -5   2  13        496.89        477.45        18.22 o
  -4   2  13        479.82        464.52        11.55 o
  -3   2  13        298.61        276.85         8.48 o
  -2   2  13        943.97       1002.09        15.14 o
  -1   2  13         81.16         78.20         4.27 o
   0   2  13        208.10        243.67         5.89 o
   1   2  13         81.09         87.74         5.88 o
   2   2  13        945.88        980.26        13.82 o
   3   2  13        297.30        270.84        10.05 o
   4   2  13        479.81        466.78        14.11 o
   5   2  13        496.21        474.99        15.06 o
   6   2  13         85.96         95.53        17.53 o
   7   2  13         88.44        134.28        18.18 o
  -7   3  13         80.02        151.18        22.12 o
  -6   3  13         34.46         47.81        13.97 o
  -5   3  13         98.68         91.23        13.65 o
  -4   3  13        348.74        319.65        12.75 o
  -3   3  13        719.11        727.40        16.52 o
  -2   3  13       1671.08       1658.94        23.74 o
  -1   3  13        289.41        321.59        10.74 o
   0   3  13        637.26        714.22        10.35 o
   1   3  13        290.13        312.79        11.15 o
   2   3  13       1673.94       1639.24        19.97 o
   3   3  13        719.51        724.51        15.33 o
   4   3  13        349.15        309.17         9.85 o
   5   3  13         98.56        116.14        10.10 o
   6   3  13         34.57         28.47        10.69 o
   7   3  13         80.36        103.32        23.40 o
  -6   4  13         99.11        125.43        15.44 o
  -5   4  13        251.12        231.38        16.12 o
  -4   4  13        129.70        122.50        10.07 o
  -3   4  13        375.37        378.38        20.13 o
  -2   4  13        732.68        719.64        20.34 o
  -1   4  13        696.36        792.18        10.95 o
   0   4  13        245.51        259.59         7.74 o
   1   4  13        696.65        770.44        13.50 o
   2   4  13        732.17        695.17        12.33 o
   3   4  13        375.82        363.49        12.97 o
   4   4  13        129.55        113.69         7.47 o
   5   4  13        250.87        241.22        12.59 o
   6   4  13         98.94        100.67        12.87 o
  -6   5  13          5.25         28.86        16.58 o
  -5   5  13         36.09         61.23        14.47 o
  -4   5  13        153.93        164.73        12.87 o
  -3   5  13        888.11        834.30        21.88 o
  -2   5  13        393.85        376.21        11.28 o
  -1   5  13        711.01        778.45        12.13 o
   0   5  13       3492.03       3613.06        44.39 o
   1   5  13        710.38        767.77        12.84 o
   2   5  13        392.37        385.61         9.04 o
   3   5  13        889.35        823.32        21.28 o
   4   5  13        154.25        161.45         8.55 o
   5   5  13         36.06         48.40         9.57 o
   6   5  13          5.28         32.00        11.51 o
  -6   6  13         43.04         82.91        17.27 o
  -5   6  13        305.48        263.45        16.89 o
  -4   6  13        467.47        421.71        16.73 o
  -3   6  13        253.64        215.70        11.08 o
  -2   6  13        354.50        400.44        11.33 o
  -1   6  13        390.83        411.80         8.74 o
   0   6  13        460.55        525.52        11.24 o
   1   6  13        391.01        407.32         8.74 o
   2   6  13        354.86        388.70         9.48 o
   3   6  13        255.14        230.26        10.58 o
   4   6  13        468.13        432.89        12.76 o
   5   6  13        305.10        295.78        14.98 o
   6   6  13         42.90         72.51        13.73 o
  -6   7  13        101.38        102.03        15.57 o
  -5   7  13        346.38        361.17        15.54 o
  -4   7  13        670.37        634.31        17.49 o
  -3   7  13        136.06        142.75         8.12 o
  -2   7  13       1259.53       1290.41        19.66 o
  -1   7  13        409.77        414.74         9.39 o
   0   7  13        116.51         98.10         8.17 o
   1   7  13        409.01        403.73         8.85 o
   2   7  13       1260.65       1307.60        17.21 o
   3   7  13        135.43        151.86         8.37 o
   4   7  13        670.09        636.09        21.00 o
   5   7  13        346.97        328.93        14.90 o
   6   7  13        101.36         93.63        15.49 o
  -6   8  13         25.88         36.30        11.48 o
  -5   8  13        115.09        103.13        11.48 o
  -4   8  13        287.03        292.17        12.89 o
  -3   8  13        153.04        126.64         7.15 o
  -2   8  13        863.50        887.54        16.22 o
  -1   8  13        304.68        332.62        11.26 o
   0   8  13        104.08        102.37         9.10 o
   1   8  13        304.73        313.65        11.76 o
   2   8  13        862.24        899.05        13.98 o
   3   8  13        152.96        155.76         8.85 o
   4   8  13        286.55        260.92        15.73 o
   5   8  13        114.69         94.85        11.70 o
   6   8  13         25.95         38.54        13.00 o
  -6   9  13         11.22         23.83        11.07 o
  -5   9  13        107.88        117.22        11.49 o
  -4   9  13        551.32        530.76        18.48 o
  -3   9  13        800.81        827.13        17.22 o
  -2   9  13         74.48         82.73         6.94 o
  -1   9  13        208.92        214.90        17.09 o
   0   9  13       1445.90       1492.70        33.65 o
   1   9  13        208.82        208.71         9.22 o
   2   9  13         74.48         84.48         6.27 o
   3   9  13        800.62        755.86        22.29 o
   4   9  13        551.64        524.31        23.85 o
   5   9  13        107.27        110.67        12.34 o
   6   9  13         11.30         37.00        12.84 o
  -6  10  13         28.31         29.32        13.38 o
  -5  10  13        622.53        619.29        20.26 o
  -4  10  13        111.43        124.28        11.01 o
  -3  10  13         74.14         75.43         9.36 o
  -2  10  13        673.34        644.55        18.70 o
  -1  10  13        302.26        332.28        11.81 o
   0  10  13         82.69         91.22        12.71 o
   1  10  13        301.99        305.13        14.33 o
   2  10  13        673.80        621.11        18.61 o
   3  10  13         74.16         67.48        10.30 o
   4  10  13        111.64        102.79        14.01 o
   5  10  13        622.31        549.92        21.66 o
   6  10  13         28.21         35.19        13.55 o
  -5  11  13         45.14         49.69        13.22 o
  -4  11  13        504.08        491.78        16.98 o
  -3  11  13        206.20        224.65        12.14 o
  -2  11  13        321.07        308.43        14.85 o
  -1  11  13        141.73        148.19        10.62 o
   0  11  13        370.52        328.02        24.92 o
   1  11  13        141.55        148.39         8.44 o
   2  11  13        321.43        314.91        13.86 o
   3  11  13        205.43        205.90        13.01 o
   4  11  13        503.44        437.65        20.75 o
   5  11  13         45.08         33.65        14.23 o
  -5  12  13         14.85         46.79        13.68 o
  -4  12  13        149.78        158.51        14.43 o
  -3  12  13         52.80         57.06        11.40 o
  -2  12  13        418.88        423.81        18.41 o
  -1  12  13        458.98        442.34        15.87 o
   0  12  13        222.34        193.28        10.63 o
   1  12  13        458.92        427.41        10.68 o
   2  12  13        418.68        394.65        15.03 o
   3  12  13         52.93         44.56         9.64 o
   4  12  13        149.93        164.45        15.89 o
   5  12  13         14.76         29.55        15.18 o
  -5  13  13        121.88        136.39        19.22 o
  -4  13  13          4.53          6.56        13.67 o
  -3  13  13        135.90        135.69        13.83 o
  -2  13  13        377.69        359.90        16.31 o
  -1  13  13        478.69        463.38        17.35 o
   0  13  13        865.38        754.24        20.09 o
   1  13  13        479.05        421.25        16.38 o
   2  13  13        377.70        353.40        20.62 o
   3  13  13        136.11        136.76        14.05 o
   4  13  13          4.48         21.07        15.36 o
   5  13  13        121.89        146.38        17.97 o
  -4  14  13         80.54        118.86        17.35 o
  -3  14  13         48.21         80.18        15.63 o
  -2  14  13         12.44         25.20        13.70 o
  -1  14  13        142.95        116.48        15.56 o
   0  14  13        326.82        339.31        15.10 o
   1  14  13        143.04        154.62        12.31 o
   2  14  13         12.42         14.53        10.05 o
   3  14  13         48.07         46.96        14.11 o
   4  14  13         80.65        105.56        18.41 o
  -4  15  13          8.68          9.55        15.95 o
  -3  15  13         24.82         34.34        16.15 o
  -2  15  13        119.12        140.07        18.32 o
  -1  15  13        479.50        491.37        24.46 o
   0  15  13        213.67        222.46        13.80 o
   1  15  13        479.32        441.18        17.62 o
   2  15  13        119.35         98.58        12.14 o
   3  15  13         24.57         17.59        14.03 o
   4  15  13          8.65         -2.53        16.54 o
  -3  16  13         35.43         31.68        16.63 o
  -2  16  13         20.31         55.35        16.49 o
  -1  16  13         70.08         57.45        16.25 o
   0  16  13        112.46        130.15        12.93 o
   1  16  13         70.34         76.02        12.29 o
   2  16  13         20.20         22.53        11.77 o
   3  16  13         35.23         34.05        15.59 o
   4  16  13          0.00         54.16        32.34 o
  -3  17  13          7.84         14.42        16.61 o
  -2  17  13         26.69         32.99        17.18 o
  -1  17  13         71.46         99.39        21.81 o
   0  17  13          7.43          7.04        11.26 o
   1  17  13         71.74         43.34        12.23 o
   2  17  13         26.66         40.87        14.78 o
   3  17  13          7.74         12.19        15.71 o
  -2  18  13          8.34         30.45        24.50 o
  -1  18  13         28.89         36.93        17.75 o
   0  18  13          0.05         10.62        12.21 o
   1  18  13         28.76         33.86        19.40 o
   2  18  13          8.39         11.33        16.46 o
  -1  19  13          0.77          5.89        12.46 o
   0  19  13         24.00         45.99        16.52 o
   1  19  13          0.78          2.49        12.67 o
   0   0  14       5735.49       5746.71       134.00 o
   1   0  14        480.83        440.14         7.94 o
   2   0  14        189.50        212.41         8.03 o
   3   0  14        170.87        209.68        10.52 o
   4   0  14        725.08        674.40        15.51 o
   5   0  14        454.86        402.45        14.89 o
   6   0  14         77.46         89.17        15.12 o
  -6   1  14         12.09         22.65        13.54 o
  -5   1  14        123.43        164.37        17.65 o
  -4   1  14        707.97        674.08        17.07 o
  -3   1  14        386.72        361.95         9.09 o
  -2   1  14        847.78        909.87        13.22 o
  -1   1  14       1846.65       1987.40        22.37 o
   0   1  14         87.62        101.35         4.54 o
   1   1  14       1845.76       2019.39        23.42 o
   2   1  14        847.95        903.24        13.77 o
   3   1  14        387.01        358.76         8.81 o
   4   1  14        709.06        680.45        16.44 o
   5   1  14        123.64        134.56        11.11 o
   6   1  14         12.01         19.61        17.44 o
  -6   2  14         59.44         81.96        14.72 o
  -5   2  14        268.11        269.86        16.90 o
  -4   2  14        847.49        779.26        19.47 o
  -3   2  14        180.49        174.98         7.56 o
  -2   2  14        224.51        223.32         7.30 o
  -1   2  14       1946.46       1988.84        24.45 o
   0   2  14        116.33         94.81         3.88 o
   1   2  14       1944.35       1933.11        24.87 o
   2   2  14        224.58        236.40         7.24 o
   3   2  14        180.97        148.06         8.60 o
   4   2  14        846.67        765.56        17.64 o
   5   2  14        268.71        259.37        13.51 o
   6   2  14         59.27         67.37        13.00 o
  -6   3  14        320.85        338.10        19.71 o
  -5   3  14        317.39        324.50        17.60 o
  -4   3  14        111.92        122.74         9.34 o
  -3   3  14       1306.94       1293.97        22.89 o
  -2   3  14       2188.00       2213.41        30.41 o
  -1   3  14       1070.38       1205.97        15.08 o
   0   3  14       1053.51       1200.55        15.66 o
   1   3  14       1071.20       1191.51        20.84 o
   2   3  14       2188.87       2211.14        25.72 o
   3   3  14       1307.54       1289.17        24.69 o
   4   3  14        112.13        113.78         9.25 o
   5   3  14        317.57        290.70        13.12 o
   6   3  14        320.48        340.14        19.12 o
  -6   4  14        239.01        271.89        23.18 o
  -5   4  14        207.64        219.44        19.59 o
  -4   4  14        413.77        374.24        12.94 o
  -3   4  14         16.70          3.84        12.60 o
  -2   4  14        169.05        192.46        10.68 o
  -1   4  14       3700.39       3823.72        40.62 o
   0   4  14         94.31         88.29         6.23 o
   1   4  14       3702.25       3758.81        51.37 o
   2   4  14        168.44        175.32         7.31 o
   3   4  14         16.66         13.42         8.18 o
   4   4  14        414.50        337.56        12.74 o
   5   4  14        207.19        218.24        12.99 o
   6   4  14        238.74        236.71        15.53 o
  -6   5  14        167.52        151.74        16.18 o
  -5   5  14        628.61        607.77        25.38 o
  -4   5  14        242.72        221.88        14.72 o
  -3   5  14         68.74         56.05        10.67 o
  -2   5  14        333.12        316.65        10.77 o
  -1   5  14       1473.81       1501.94        23.98 o
   0   5  14        272.13        279.99         9.92 o
   1   5  14       1475.65       1506.48        20.99 o
   2   5  14        333.25        316.62         9.23 o
   3   5  14         68.77         71.15        10.74 o
   4   5  14        242.00        232.78        14.82 o
   5   5  14        628.25        549.98        17.17 o
   6   5  14        166.98        182.83        16.45 o
  -6   6  14         35.20         56.51        13.61 o
  -5   6  14        307.65        294.65        17.13 o
  -4   6  14        163.80        158.72        12.38 o
  -3   6  14        181.83        193.04        10.77 o
  -2   6  14        159.62        156.30         8.02 o
  -1   6  14       3491.34       3587.88        40.68 o
   0   6  14       1943.97       2059.61        27.66 o
   1   6  14       3494.80       3558.37        41.73 o
   2   6  14        159.25        176.78         7.59 o
   3   6  14        182.07        185.76        12.28 o
   4   6  14        163.90        146.11        11.35 o
   5   6  14        307.58        310.30        14.15 o
   6   6  14         35.36         65.13        15.77 o
  -6   7  14         29.04         33.32        13.04 o
  -5   7  14         15.75         29.80         9.85 o
  -4   7  14        648.94        633.72        25.48 o
  -3   7  14        193.71        192.78        10.23 o
  -2   7  14          3.97          5.43         6.38 o
  -1   7  14        359.25        391.30         8.91 o
   0   7  14       1360.33       1340.73        25.79 o
   1   7  14        360.18        405.30        15.64 o
   2   7  14          3.91          5.69         4.82 o
   3   7  14        193.47        186.41        14.86 o
   4   7  14        650.36        612.30        20.66 o
   5   7  14         15.81         13.23        10.10 o
   6   7  14         29.11         35.55        14.39 o
  -6   8  14         85.77        154.09        21.09 o
  -5   8  14          1.54         15.70         9.75 o
  -4   8  14        749.26        723.92        24.25 o
  -3   8  14          9.35         17.61         8.16 o
  -2   8  14         75.10         86.95         8.44 o
  -1   8  14         45.08         56.62         7.87 o
   0   8  14        640.09        676.44        18.82 o
   1   8  14         45.05         31.73         8.86 o
   2   8  14         75.16         62.99         5.33 o
   3   8  14          9.44         17.22         6.78 o
   4   8  14        748.78        713.83        36.30 o
   5   8  14          1.48          7.72        10.17 o
   6   8  14         85.51        110.55        15.58 o
  -6   9  14         26.57         43.56        12.93 o
  -5   9  14         17.14         23.58        10.12 o
  -4   9  14        133.87        139.64        10.72 o
  -3   9  14       2065.40       1986.69        34.94 o
  -2   9  14         11.40          8.52         7.35 o
  -1   9  14        256.65        274.44        13.00 o
   0   9  14       2057.93       1989.71        44.11 o
   1   9  14        255.88        254.25        11.51 o
   2   9  14         11.29          7.64         8.09 o
   3   9  14       2066.90       1915.26        29.26 o
   4   9  14        133.78        144.18        14.16 o
   5   9  14         17.34         16.76        10.91 o
   6   9  14         26.41         45.70        14.87 o
  -5  10  14         19.40         55.25        12.78 o
  -4  10  14         98.02        120.03        10.81 o
  -3  10  14        235.90        257.16        11.97 o
  -2  10  14        428.60        418.85        15.72 o
  -1  10  14        532.16        528.30        13.76 o
   0  10  14        311.23        272.47        15.93 o
   1  10  14        532.17        512.29        16.13 o
   2  10  14        428.54        419.18        14.55 o
   3  10  14        236.01        247.68        12.02 o
   4  10  14         98.49         80.06        13.35 o
   5  10  14         19.50         39.82        11.66 o
  -5  11  14         29.83         44.87        20.13 o
  -4  11  14        192.79        182.99        14.64 o
  -3  11  14        108.16        144.21        12.53 o
  -2  11  14        231.90        231.63        13.03 o
  -1  11  14       1036.66        991.62        22.62 o
   0  11  14         39.91         60.70        15.05 o
   1  11  14       1037.80       1001.75        22.26 o
   2  11  14        231.79        237.32        12.05 o
   3  11  14        107.92        109.18        14.52 o
   4  11  14        192.39        174.53        15.92 o
   5  11  14         29.73         53.43        15.10 o
  -5  12  14         92.38        103.81        14.74 o
  -4  12  14        117.49        126.54        14.18 o
  -3  12  14         47.38         65.29        11.41 o
  -2  12  14       1306.70       1212.87        29.67 o
  -1  12  14        537.49        511.87        22.24 o
   0  12  14       1922.35       1798.67        38.93 o
   1  12  14        537.75        505.30        17.05 o
   2  12  14       1305.80       1185.42        29.21 o
   3  12  14         47.36         49.33        13.23 o
   4  12  14        117.04        125.27        22.46 o
   5  12  14         92.39        119.03        16.83 o
  -5  13  14        125.10        149.26        24.44 o
  -4  13  14        143.09        137.29        18.12 o
  -3  13  14         66.89         69.61        14.90 o
  -2  13  14          9.34          5.56        12.40 o
  -1  13  14       1127.89       1098.10        31.70 o
   0  13  14        136.44        162.14        11.81 o
   1  13  14       1127.94       1090.19        26.02 o
   2  13  14          9.29         14.47         9.45 o
   3  13  14         67.48         74.25        14.51 o
   4  13  14        142.67        114.37        17.93 o
   5  13  14        125.35        167.26        28.80 o
  -4  14  14        139.30        174.58        18.87 o
  -3  14  14        346.03        349.27        24.55 o
  -2  14  14        150.87        191.05        17.70 o
  -1  14  14        352.68        363.77        20.92 o
   0  14  14        732.93        641.10        19.22 o
   1  14  14        352.80        355.55        15.66 o
   2  14  14        151.12        141.45        15.91 o
   3  14  14        345.91        345.53        20.32 o
   4  14  14        139.24        120.17        24.68 o
  -4  15  14         27.90         56.31        16.96 o
  -3  15  14        113.55        109.17        18.04 o
  -2  15  14         10.17         -5.28        14.25 o
  -1  15  14        315.68        340.51        21.50 o
   0  15  14         12.21         16.36        10.44 o
   1  15  14        316.33        307.27        15.59 o
   2  15  14         10.12         27.95        13.35 o
   3  15  14        113.11         96.66        16.40 o
   4  15  14         28.02         75.47        18.34 o
  -3  16  14         74.99         96.33        18.32 o
  -2  16  14        163.36        169.42        19.38 o
  -1  16  14          7.66          2.24        15.29 o
   0  16  14         92.35         89.31        12.29 o
   1  16  14          7.72         17.57        11.34 o
   2  16  14        163.33        180.15        16.87 o
   3  16  14         75.25         66.16        16.67 o
  -3  17  14         24.43         42.81        18.03 o
  -2  17  14         46.28         50.07        17.90 o
  -1  17  14         36.59         45.76        16.74 o
   0  17  14          1.56         -4.85        12.80 o
   1  17  14         36.66         19.58        14.07 o
   2  17  14         46.31         41.09        16.12 o
   3  17  14         24.58         24.21        16.17 o
  -2  18  14          5.12         18.81        17.60 o
  -1  18  14         13.57         58.18        21.35 o
   0  18  14         13.94         31.65        13.06 o
   1  18  14         13.61         27.32        13.28 o
   2  18  14          5.15         -9.88        15.81 o
   0  19  14          3.89          7.33        13.83 o
   1   0  15        539.05        525.17         8.82 o
   2   0  15        341.82        356.49        10.05 o
   3   0  15        479.80        458.06        12.39 o
   4   0  15         23.59         29.57         7.23 o
   5   0  15         68.58         93.46        12.09 o
   6   0  15         28.04         41.96        14.28 o
  -6   1  15          1.37         22.80        13.21 o
  -5   1  15         43.18         48.11        12.21 o
  -4   1  15        164.73        155.26        10.47 o
  -3   1  15         77.68         86.75         7.82 o
  -2   1  15         88.83         99.10         6.68 o
  -1   1  15       1277.57       1260.36        16.34 o
   0   1  15        122.51        139.46         5.05 o
   1   1  15       1276.96       1276.66        15.47 o
   2   1  15         88.94        102.65         6.31 o
   3   1  15         77.91         85.56         6.48 o
   4   1  15        164.70        173.18        13.94 o
   5   1  15         43.16         63.16         9.87 o
   6   1  15          1.42          6.07        13.48 o
  -6   2  15        221.93        270.25        18.73 o
  -5   2  15        193.47        190.85        15.49 o
  -4   2  15          4.01          8.17         8.33 o
  -3   2  15        263.23        260.17         9.32 o
  -2   2  15        845.13        904.05        16.26 o
  -1   2  15        972.13        993.54        14.55 o
   0   2  15         88.20        113.63         4.24 o
   1   2  15        972.16       1031.35        14.34 o
   2   2  15        843.99        860.90        13.23 o
   3   2  15        263.01        249.14        10.48 o
   4   2  15          4.06          9.35         7.93 o
   5   2  15        193.09        193.76        12.83 o
   6   2  15        222.20        243.98        23.47 o
  -6   3  15        151.75        192.69        22.55 o
  -5   3  15         57.25         45.21        13.13 o
  -4   3  15        399.62        377.45        18.98 o
  -3   3  15        516.50        526.74        23.34 o
  -2   3  15        690.59        678.06        13.41 o
  -1   3  15        698.48        726.03        12.47 o
   0   3  15        114.73         96.27         4.00 o
   1   3  15        697.04        714.39        15.00 o
   2   3  15        692.16        688.10        16.31 o
   3   3  15        517.34        480.17        13.72 o
   4   3  15        399.28        386.49        13.13 o
   5   3  15         57.25         57.15        10.94 o
   6   3  15        151.19        173.51        16.06 o
  -6   4  15        169.54        189.62        16.89 o
  -5   4  15        482.40        485.38        20.76 o
  -4   4  15        156.25        174.41        13.66 o
  -3   4  15        486.07        477.18        17.62 o
  -2   4  15        739.89        766.25        15.57 o
  -1   4  15        773.81        808.44        11.50 o
   0   4  15         82.32        121.10         7.49 o
   1   4  15        774.13        810.26        16.80 o
   2   4  15        739.59        766.37        13.49 o
   3   4  15        487.29        480.64        14.07 o
   4   4  15        156.34        164.74        10.37 o
   5   4  15        482.50        473.95        17.78 o
   6   4  15        169.81        188.30        17.00 o
  -6   5  15         59.01         56.76        15.99 o
  -5   5  15        291.96        294.27        17.35 o
  -4   5  15        478.49        431.43        26.89 o
  -3   5  15        322.40        329.77        14.86 o
  -2   5  15        244.23        227.04         9.67 o
  -1   5  15       1964.47       1973.16        29.38 o
   0   5  15        330.09        315.07         8.92 o
   1   5  15       1964.07       1971.27        26.32 o
   2   5  15        245.05        235.17         7.52 o
   3   5  15        322.73        305.22        14.45 o
   4   5  15        478.79        437.23        14.39 o
   5   5  15        292.09        298.65        14.30 o
   6   5  15         59.07         62.75        12.92 o
  -6   6  15         17.48         27.36        15.40 o
  -5   6  15        127.36        164.92        27.24 o
  -4   6  15          8.55         13.02        11.28 o
  -3   6  15        325.08        322.94        12.68 o
  -2   6  15        594.24        641.52        14.31 o
  -1   6  15        189.33        185.87         6.43 o
   0   6  15        875.85        830.53        14.81 o
   1   6  15        189.34        188.53         8.37 o
   2   6  15        594.14        631.03        11.74 o
   3   6  15        324.76        324.07        14.37 o
   4   6  15          8.71         23.34         9.21 o
   5   6  15        127.10        138.75        11.94 o
   6   6  15         17.46         47.52        14.86 o
  -6   7  15          4.30         29.86        11.12 o
  -5   7  15          7.44         21.35         9.84 o
  -4   7  15        178.18        189.30        11.93 o
  -3   7  15        401.69        433.48        13.49 o
  -2   7  15        358.38        381.85        11.07 o
  -1   7  15        343.20        378.90        17.23 o
   0   7  15       5368.47       5394.95        75.38 o
   1   7  15        343.38        387.86        12.11 o
   2   7  15        358.13        383.62        18.87 o
   3   7  15        402.41        395.64        16.17 o
   4   7  15        178.50        203.39        19.49 o
   5   7  15          7.40          5.22        10.30 o
   6   7  15          4.31         23.54        18.12 o
  -6   8  15        138.22        164.80        15.86 o
  -5   8  15          5.71         13.67         9.62 o
  -4   8  15         62.51         62.03         9.13 o
  -3   8  15        362.88        375.90        13.59 o
  -2   8  15        205.87        217.13        10.42 o
  -1   8  15        214.40        232.84        10.40 o
   0   8  15        419.86        451.55        15.27 o
   1   8  15        214.63        234.40        10.57 o
   2   8  15        205.24        229.48         9.97 o
   3   8  15        362.80        370.62        17.15 o
   4   8  15         62.24         74.84        12.85 o
   5   8  15          5.82         10.70        12.29 o
   6   8  15        137.98        143.17        16.25 o
  -6   9  15        109.43        140.67        16.69 o
  -5   9  15         85.04         86.95        13.10 o
  -4   9  15         24.47         36.53         9.03 o
  -3   9  15        160.09        160.73        13.04 o
  -2   9  15         35.97         28.55         8.68 o
  -1   9  15        200.46        210.48        11.29 o
   0   9  15        317.96        345.48        17.00 o
   1   9  15        200.08        222.84        13.56 o
   2   9  15         35.76         36.36         8.77 o
   3   9  15        160.08        142.57        12.91 o
   4   9  15         24.53         25.94        12.49 o
   5   9  15         84.87         77.86        12.34 o
   6   9  15        109.22        117.08        18.24 o
  -5  10  15        120.52        126.20        14.19 o
  -4  10  15        170.65        177.55        15.05 o
  -3  10  15        114.20        107.81        11.27 o
  -2  10  15        619.01        613.53        19.69 o
  -1  10  15         42.05         48.31        11.90 o
   0  10  15        143.85        167.79        13.90 o
   1  10  15         42.25         53.57         9.31 o
   2  10  15        619.09        596.36        24.04 o
   3  10  15        114.08        107.62        13.25 o
   4  10  15        170.29        180.03        15.92 o
   5  10  15        120.27        135.21        13.84 o
  -5  11  15         98.35        121.08        14.57 o
  -4  11  15         53.59         84.20        18.24 o
  -3  11  15        461.10        441.11        17.64 o
  -2  11  15        454.43        438.10        24.46 o
  -1  11  15        271.48        241.99        16.40 o
   0  11  15         90.04         85.90        11.32 o
   1  11  15        271.99        264.00        15.94 o
   2  11  15        454.47        425.02        15.20 o
   3  11  15        460.49        455.47        20.24 o
   4  11  15         53.76         52.56        14.03 o
   5  11  15         98.36        125.50        16.71 o
  -5  12  15         78.38        127.72        25.55 o
  -4  12  15        107.99        121.40        17.01 o
  -3  12  15        450.04        484.85        25.22 o
  -2  12  15       1068.79       1020.76        33.44 o
  -1  12  15        524.17        529.73        22.68 o
   0  12  15         39.02         43.78         9.63 o
   1  12  15        524.44        494.14        16.91 o
   2  12  15       1069.52        974.95        23.42 o
   3  12  15        450.22        434.20        20.72 o
   4  12  15        108.34        104.33        24.56 o
   5  12  15         78.41        112.62        17.06 o
  -4  13  15         67.87         91.63        23.34 o
  -3  13  15        106.07        103.96        16.09 o
  -2  13  15        179.80        187.75        28.06 o
  -1  13  15        165.38        198.51        16.70 o
   0  13  15        568.24        544.50        17.64 o
   1  13  15        165.42        191.01        17.72 o
   2  13  15        179.56        178.44        12.38 o
   3  13  15        105.90        101.08        15.32 o
   4  13  15         67.51         49.24        18.12 o
  -4  14  15         22.07         29.53        25.49 o
  -3  14  15        346.05        343.33        37.17 o
  -2  14  15         28.53         58.22        14.72 o
  -1  14  15        100.90        117.29        16.15 o
   0  14  15        121.76        127.53        11.94 o
   1  14  15        101.03        121.67        12.33 o
   2  14  15         28.58         40.89        12.95 o
   3  14  15        346.64        313.52        19.97 o
   4  14  15         21.87         13.11        16.58 o
  -4  15  15         71.33         89.27        34.96 o
  -3  15  15         45.82         76.52        22.34 o
  -2  15  15         19.55         38.68        17.47 o
  -1  15  15         30.08         32.25        14.82 o
   0  15  15          0.37          5.62        10.24 o
   1  15  15         30.01         25.22        11.81 o
   2  15  15         19.44         28.55        14.54 o
   3  15  15         45.62         54.07        15.90 o
   4  15  15         71.29         83.59        18.79 o
  -3  16  15         78.80        111.31        18.58 o
  -2  16  15         17.34         22.75        16.19 o
  -1  16  15          0.25         11.79        15.37 o
   0  16  15         31.48         39.09        11.52 o
   1  16  15          0.25        -11.56        11.56 o
   2  16  15         17.21         22.54        15.42 o
   3  16  15         78.60         95.00        16.96 o
  -2  17  15         31.97         63.44        20.01 o
  -1  17  15        102.66        154.25        27.14 o
   0  17  15         14.55         13.51        12.36 o
   1  17  15        102.81        118.08        14.69 o
   2  17  15         32.07         33.26        16.08 o
  -1  18  15        102.88        111.32        14.10 o
   0  18  15         15.66         12.07        12.65 o
   1  18  15        102.71        103.38        23.80 o
   0   0  16        551.54        553.89        14.76 o
   1   0  16         38.80         50.76         4.44 o
   2   0  16        607.39        534.17        12.34 o
   3   0  16        163.41        177.85         8.46 o
   4   0  16        169.66        158.54        11.12 o
   5   0  16        264.91        251.76        15.37 o
   6   0  16          4.05         33.86        14.12 o
  -6   1  16        166.19        153.08        16.94 o
  -5   1  16        249.60        231.14        16.42 o
  -4   1  16        119.46        113.80         9.82 o
  -3   1  16        781.51        749.78        17.29 o
  -2   1  16        220.13        226.95         8.86 o
  -1   1  16          4.92          7.22         3.88 o
   0   1  16        707.62        721.03        10.47 o
   1   1  16          5.05         13.06         3.59 o
   2   1  16        219.25        233.79         9.71 o
   3   1  16        781.02        745.45        15.54 o
   4   1  16        119.60        120.52        12.35 o
   5   1  16        249.80        227.75        15.17 o
   6   1  16        166.53        135.12        16.56 o
  -6   2  16          3.38         22.31        13.46 o
  -5   2  16         17.28          9.57        13.18 o
  -4   2  16         52.06         50.60        11.67 o
  -3   2  16        135.23        158.09         7.54 o
  -2   2  16        775.57        831.23        14.91 o
  -1   2  16        392.26        410.65         8.02 o
   0   2  16        607.48        613.98        10.00 o
   1   2  16        391.79        411.94         8.65 o
   2   2  16        777.59        799.93        12.82 o
   3   2  16        135.15        143.01         8.94 o
   4   2  16         52.14         51.07         9.30 o
   5   2  16         17.21         19.84         9.90 o
   6   2  16          3.42         20.49        12.94 o
  -6   3  16        184.74        178.20        16.72 o
  -5   3  16        121.19        118.03        13.94 o
  -4   3  16        520.65        443.44        18.86 o
  -3   3  16        256.12        277.01        10.41 o
  -2   3  16        637.35        614.34        13.60 o
  -1   3  16        203.30        209.22         8.37 o
   0   3  16         31.65         38.74         3.76 o
   1   3  16        203.36        213.26         8.15 o
   2   3  16        636.10        599.95        12.17 o
   3   3  16        256.48        248.17        14.44 o
   4   3  16        519.93        491.17        19.13 o
   5   3  16        121.12        115.30        11.90 o
   6   3  16        184.99        150.18        15.83 o
  -6   4  16        158.76        170.59        16.69 o
  -5   4  16        503.86        504.14        20.80 o
  -4   4  16          3.98          3.77        10.43 o
  -3   4  16         85.96         88.96        10.79 o
  -2   4  16        311.54        295.41        11.95 o
  -1   4  16        189.79        196.42         8.26 o
   0   4  16         12.28          8.08         6.11 o
   1   4  16        190.13        216.78         8.18 o
   2   4  16        311.41        308.75         9.22 o
   3   4  16         85.42         73.80         8.88 o
   4   4  16          3.98          0.69         8.89 o
   5   4  16        504.11        445.54        17.81 o
   6   4  16        158.77        161.88        16.95 o
  -6   5  16        134.94        154.35        15.90 o
  -5   5  16        204.37        230.55        17.39 o
  -4   5  16         91.85        121.02        14.35 o
  -3   5  16         13.62          4.75         8.81 o
  -2   5  16        464.62        476.47        12.85 o
  -1   5  16        827.66        786.90        16.94 o
   0   5  16       2627.43       2644.07        36.56 o
   1   5  16        827.88        765.47        13.29 o
   2   5  16        464.47        466.49        11.28 o
   3   5  16         13.64         10.49        10.12 o
   4   5  16         92.10        103.58         9.71 o
   5   5  16        204.62        227.51        14.90 o
   6   5  16        134.96        111.15        15.62 o
  -6   6  16         84.95        153.11        28.82 o
  -5   6  16        231.66        259.70        16.59 o
  -4   6  16        720.03        691.22        18.29 o
  -3   6  16        407.52        402.78        13.56 o
  -2   6  16        187.58        182.30         8.63 o
  -1   6  16        426.00        467.88        13.15 o
   0   6  16        308.50        313.08         9.96 o
   1   6  16        426.40        478.14        12.55 o
   2   6  16        187.32        167.34         6.75 o
   3   6  16        407.83        376.10        15.69 o
   4   6  16        720.43        675.82        18.15 o
   5   6  16        232.04        218.76        14.88 o
   6   6  16         84.97        102.53        17.70 o
  -6   7  16          1.50         27.12        20.52 o
  -5   7  16        123.64        152.89        12.11 o
  -4   7  16        825.47        816.75        25.10 o
  -3   7  16        645.35        572.40        15.14 o
  -2   7  16        657.80        628.45        17.55 o
  -1   7  16         77.95         81.06         6.42 o
   0   7  16        116.13        137.35         8.45 o
   1   7  16         77.53        100.01         8.04 o
   2   7  16        658.13        669.47        34.15 o
   3   7  16        645.40        587.76        18.78 o
   4   7  16        825.57        800.88        25.97 o
   5   7  16        123.42        115.33        13.63 o
   6   7  16          1.45         30.15        15.92 o
  -6   8  16        116.78        140.21        15.23 o
  -5   8  16         66.58         52.71        12.39 o
  -4   8  16         74.97         78.08         9.40 o
  -3   8  16        154.31        170.39        13.53 o
  -2   8  16        271.02        260.32         9.84 o
  -1   8  16        822.35        872.44        16.97 o
   0   8  16          2.70         -3.11         7.95 o
   1   8  16        821.54        801.77        18.26 o
   2   8  16        270.87        259.05        21.94 o
   3   8  16        154.41        144.79        12.60 o
   4   8  16         75.13         86.81        13.34 o
   5   8  16         66.73         59.64        12.13 o
   6   8  16        116.74        140.88        19.38 o
  -5   9  16         68.32         77.41        12.69 o
  -4   9  16         74.84         78.53        11.73 o
  -3   9  16        401.69        413.94        17.00 o
  -2   9  16        980.99        938.54        21.75 o
  -1   9  16        168.28        164.65        14.99 o
   0   9  16         29.28         28.58        10.64 o
   1   9  16        167.84        167.00        10.93 o
   2   9  16        981.81        921.82        22.23 o
   3   9  16        402.33        381.55        21.70 o
   4   9  16         74.92         78.74        13.68 o
   5   9  16         68.32         87.89        12.57 o
  -5  10  16        114.89        134.90        14.54 o
  -4  10  16        673.54        639.49        22.36 o
  -3  10  16        323.39        340.80        15.27 o
  -2  10  16        495.93        499.15        18.68 o
  -1  10  16        677.81        676.86        26.85 o
   0  10  16         21.78         20.17        11.19 o
   1  10  16        677.44        686.66        19.85 o
   2  10  16        495.88        477.39        19.32 o
   3  10  16        323.45        307.01        17.23 o
   4  10  16        672.29        640.37        28.79 o
   5  10  16        114.99        134.49        15.29 o
  -5  11  16         71.46         82.71        16.56 o
  -4  11  16        335.28        334.15        34.81 o
  -3  11  16        329.24        311.98        19.66 o
  -2  11  16        216.70        208.36        16.26 o
  -1  11  16        451.60        463.05        20.38 o
   0  11  16       1612.28       1498.69        28.11 o
   1  11  16        451.65        421.87        15.41 o
   2  11  16        216.71        231.48        13.06 o
   3  11  16        329.31        313.61        21.09 o
   4  11  16        335.43        338.17        19.14 o
   5  11  16         71.51         85.05        15.90 o
  -5  12  16        102.31         95.48        17.87 o
  -4  12  16         79.27         92.03        19.02 o
  -3  12  16        314.06        290.54        19.38 o
  -2  12  16        827.89        826.24        30.38 o
  -1  12  16        297.57        334.71        18.60 o
   0  12  16       1045.27        966.38        22.69 o
   1  12  16        297.84        343.37        15.93 o
   2  12  16        827.28        779.44        27.48 o
   3  12  16        313.86        303.72        18.39 o
   4  12  16         79.25         76.46        17.23 o
   5  12  16        102.24        135.78        17.37 o
  -4  13  16        242.55        241.61        33.08 o
  -3  13  16          4.74         12.80        16.22 o
  -2  13  16         52.12         31.04        13.54 o
  -1  13  16        329.32        334.25        19.66 o
   0  13  16        200.59        215.42        15.30 o
   1  13  16        329.72        334.30        15.90 o
   2  13  16         52.05         34.25        13.93 o
   3  13  16          4.76          7.83        13.49 o
   4  13  16        242.28        237.61        23.69 o
  -4  14  16        109.98        156.70        18.62 o
  -3  14  16        180.95        188.91        18.79 o
  -2  14  16        102.31         83.54        15.73 o
  -1  14  16        228.01        232.56        19.19 o
   0  14  16          8.79          4.49         9.72 o
   1  14  16        227.66        231.95        14.73 o
   2  14  16        102.10         86.24        15.16 o
   3  14  16        180.87        176.86        20.68 o
   4  14  16        110.06        127.80        19.22 o
  -3  15  16         40.38         45.40        16.79 o
  -2  15  16         46.76         37.59        14.94 o
  -1  15  16         74.08         98.92        16.58 o
   0  15  16         90.02         70.76        11.57 o
   1  15  16         73.81         85.50        12.80 o
   2  15  16         46.57         48.72        15.14 o
   3  15  16         40.33         42.32        15.56 o
  -3  16  16         24.38         38.11        16.60 o
  -2  16  16         51.43         50.07        17.11 o
  -1  16  16        120.32        124.60        17.62 o
   0  16  16         16.22         15.11        12.06 o
   1  16  16        120.21        117.70        18.49 o
   2  16  16         51.69         39.38        16.25 o
   3  16  16         24.41         34.92        16.35 o
  -2  17  16         24.91         21.44        16.86 o
  -1  17  16         57.97        107.84        18.40 o
   0  17  16         28.48         30.57        13.02 o
   1  17  16         58.06         68.09        16.37 o
   2  17  16         25.00         33.53        16.70 o
  -1  18  16         22.32         29.73        12.45 o
   0  18  16          1.12         21.65        13.32 o
   1  18  16         22.44         22.65        22.75 o
   1   0  17        447.81        463.13         9.39 o
   2   0  17        390.67        382.01        11.45 o
   3   0  17        460.90        424.07        14.96 o
   4   0  17         29.20         37.18         9.16 o
   5   0  17         34.00         37.38        11.49 o
   6   0  17          1.44          4.68        13.61 o
  -6   1  17         63.79        111.30        18.24 o
  -5   1  17        102.52        137.24        14.59 o
  -4   1  17        583.21        558.25        18.95 o
  -3   1  17          7.93         -0.53         5.93 o
  -2   1  17        787.45        772.21        15.26 o
  -1   1  17        320.45        337.40         7.96 o
   0   1  17        606.32        569.20         9.83 o
   1   1  17        319.47        339.15         7.21 o
   2   1  17        788.41        785.60        17.28 o
   3   1  17          7.88         -3.15         8.73 o
   4   1  17        582.52        559.03        17.31 o
   5   1  17        102.20         95.72        12.94 o
   6   1  17         63.78         74.22        21.60 o
  -6   2  17         38.17         39.15        15.29 o
  -5   2  17        243.78        211.19        16.02 o
  -4   2  17        774.95        729.61        22.61 o
  -3   2  17        240.67        234.87        11.45 o
  -2   2  17          5.64         13.73         6.91 o
  -1   2  17        340.76        380.53         8.12 o
   0   2  17        405.12        359.42         7.71 o
   1   2  17        341.14        387.05         8.65 o
   2   2  17          5.72         11.39         5.30 o
   3   2  17        241.42        253.39        12.37 o
   4   2  17        774.49        690.62        19.28 o
   5   2  17        244.47        204.87        19.15 o
   6   2  17         38.30         39.29        13.63 o
  -6   3  17         19.71         20.77        13.72 o
  -5   3  17         26.41         30.49        12.59 o
  -4   3  17       1478.31       1353.75        31.70 o
  -3   3  17         35.14         35.54        10.16 o
  -2   3  17        232.65        247.70        13.58 o
  -1   3  17        190.38        203.72         8.18 o
   0   3  17       4472.09       4478.41        51.85 o
   1   3  17        189.37        198.57        11.73 o
   2   3  17        232.54        232.88        12.06 o
   3   3  17         34.72         30.98         8.08 o
   4   3  17       1478.58       1322.92        22.88 o
   5   3  17         26.38         25.51        12.15 o
   6   3  17         19.54          7.13        13.27 o
  -6   4  17         56.84         86.15        14.67 o
  -5   4  17        136.22        132.26        14.62 o
  -4   4  17        769.65        766.13        22.58 o
  -3   4  17       1155.69       1079.52        26.00 o
  -2   4  17        662.50        675.60        13.43 o
  -1   4  17        188.73        205.42         8.47 o
   0   4  17         25.14         32.74         6.83 o
   1   4  17        189.19        219.43        16.54 o
   2   4  17        665.27        678.75        14.38 o
   3   4  17       1155.58       1092.63        20.46 o
   4   4  17        770.36        747.98        17.54 o
   5   4  17        136.23        119.76        13.01 o
   6   4  17         56.84         71.47        15.04 o
  -6   5  17        154.32        195.83        23.16 o
  -5   5  17        165.36        180.63        20.94 o
  -4   5  17       1124.47        975.25        25.78 o
  -3   5  17        319.01        302.36        13.83 o
  -2   5  17        393.87        413.59        12.29 o
  -1   5  17        146.37        159.89        12.15 o
   0   5  17         14.99          5.21         6.30 o
   1   5  17        146.41        151.85         6.45 o
   2   5  17        393.57        412.93        15.38 o
   3   5  17        319.78        328.83        15.24 o
   4   5  17       1122.28        992.90        22.69 o
   5   5  17        164.91        177.47        14.29 o
   6   5  17        154.82        165.24        17.15 o
  -6   6  17         24.66         53.78        17.15 o
  -5   6  17        413.22        421.92        17.59 o
  -4   6  17         43.05         59.67         9.36 o
  -3   6  17        453.98        419.44        13.71 o
  -2   6  17        506.57        519.80        13.37 o
  -1   6  17        990.59        991.32        19.29 o
   0   6  17        631.44        603.28        14.57 o
   1   6  17        990.70        981.19        25.32 o
   2   6  17        506.14        493.81        14.60 o
   3   6  17        455.16        441.90        22.31 o
   4   6  17         43.04         57.28        10.16 o
   5   6  17        413.05        375.30        18.23 o
   6   6  17         24.61         48.67        16.27 o
  -6   7  17         10.02         24.59        16.19 o
  -5   7  17        192.90        166.95        12.32 o
  -4   7  17        407.43        417.34        14.81 o
  -3   7  17        269.88        261.27        11.14 o
  -2   7  17         23.00         32.35         5.80 o
  -1   7  17        137.21        149.75         8.87 o
   0   7  17        523.98        506.47        14.12 o
   1   7  17        137.24        150.79         9.31 o
   2   7  17         23.14         18.92        10.99 o
   3   7  17        269.81        227.82        13.60 o
   4   7  17        408.37        385.30        17.05 o
   5   7  17        193.02        161.37        14.36 o
   6   7  17         10.01         18.64        16.11 o
  -5   8  17         17.21         17.14        11.28 o
  -4   8  17         87.13         88.20        11.39 o
  -3   8  17        226.49        237.20        12.93 o
  -2   8  17        255.81        267.48        11.87 o
  -1   8  17        798.86        736.93        22.83 o
   0   8  17          3.08          9.89         8.10 o
   1   8  17        798.91        747.68        17.20 o
   2   8  17        256.16        273.17        15.68 o
   3   8  17        226.24        242.45        25.94 o
   4   8  17         87.07         90.12        13.76 o
   5   8  17         17.12         14.07        12.15 o
  -5   9  17         32.46         48.56        14.07 o
  -4   9  17        198.08        184.58        13.31 o
  -3   9  17        270.22        254.61        19.73 o
  -2   9  17         29.89         41.00        13.52 o
  -1   9  17        802.82        804.61        24.49 o
   0   9  17        768.75        728.88        22.52 o
   1   9  17        802.87        800.46        18.64 o
   2   9  17         29.82         41.85         8.95 o
   3   9  17        269.85        266.22        16.06 o
   4   9  17        198.61        173.87        15.63 o
   5   9  17         32.31         47.07        18.19 o
  -5  10  17        227.59        243.09        27.89 o
  -4  10  17        413.75        406.58        19.14 o
  -3  10  17        114.27        110.66        14.47 o
  -2  10  17        109.79        109.34        15.93 o
  -1  10  17        653.53        669.17        22.86 o
   0  10  17        934.37        967.79        24.08 o
   1  10  17        652.88        593.80        17.14 o
   2  10  17        109.52         91.76        13.35 o
   3  10  17        114.23        127.17        16.52 o
   4  10  17        414.41        396.98        26.91 o
   5  10  17        227.79        192.23        16.53 o
  -5  11  17        112.54        138.81        23.46 o
  -4  11  17         13.26         26.37        14.38 o
  -3  11  17        333.34        333.58        19.84 o
  -2  11  17        126.76        143.59        14.79 o
  -1  11  17        304.66        299.83        17.45 o
   0  11  17        266.27        233.78        12.34 o
   1  11  17        305.24        292.75        14.32 o
   2  11  17        126.59        119.35        14.78 o
   3  11  17        333.46        308.06        20.90 o
   4  11  17         13.24         35.98        15.69 o
   5  11  17        112.06        152.54        15.84 o
  -4  12  17         16.85         30.82        23.16 o
  -3  12  17          8.89         30.55        13.60 o
  -2  12  17        271.54        295.51        18.88 o
  -1  12  17       1002.43        939.97        28.79 o
   0  12  17          0.43         14.16         9.09 o
   1  12  17       1002.12        954.73        24.33 o
   2  12  17        270.38        260.50        18.96 o
   3  12  17          8.89          3.67        14.55 o
   4  12  17         16.85         22.09        15.75 o
  -4  13  17         15.15         41.63        15.88 o
  -3  13  17        231.87        233.26        39.57 o
  -2  13  17         83.65        112.61        15.26 o
  -1  13  17        480.52        461.78        22.73 o
   0  13  17          9.99          8.47         9.56 o
   1  13  17        480.28        501.97        19.06 o
   2  13  17         83.53         81.76        14.79 o
   3  13  17        231.45        227.57        22.68 o
   4  13  17         15.16         47.95        16.19 o
  -4  14  17        254.65        284.70        33.14 o
  -3  14  17         13.79         15.76        14.72 o
  -2  14  17        299.07        321.11        25.56 o
  -1  14  17         61.64         82.35        15.19 o
   0  14  17         24.93          6.17        10.01 o
   1  14  17         61.52         69.21        17.83 o
   2  14  17        298.37        306.91        20.03 o
   3  14  17         13.81         18.11        18.16 o
   4  14  17        254.50        270.00        22.37 o
  -3  15  17        184.78        203.00        20.16 o
  -2  15  17        111.40        126.63        26.98 o
  -1  15  17        226.54        240.21        19.59 o
   0  15  17         38.49         22.47        11.84 o
   1  15  17        226.34        225.55        15.44 o
   2  15  17        111.52        133.43        17.54 o
   3  15  17        184.54        213.84        20.08 o
  -3  16  17          4.55         16.93        16.33 o
  -2  16  17         50.77         58.40        17.30 o
  -1  16  17         48.99         58.44        16.71 o
   0  16  17        166.09        141.73        14.52 o
   1  16  17         49.07         49.83        15.38 o
   2  16  17         50.94         47.67        16.60 o
   3  16  17          4.50        -14.78        16.12 o
  -2  17  17         10.03         11.52        22.17 o
  -1  17  17         40.26         59.26        23.44 o
   0  17  17         95.60        147.64        23.27 o
   1  17  17         40.23         30.43        15.34 o
   2  17  17         10.12         11.20        16.73 o
   0  18  17          2.94          4.37        12.66 o
   0   0  18        690.49        687.07        13.32 o
   1   0  18         17.95         25.64         4.78 o
   2   0  18          3.23          7.28         6.05 o
   3   0  18        284.84        301.65        13.04 o
   4   0  18        161.23        180.36        13.30 o
   5   0  18          2.54          0.99        11.07 o
   6   0  18        149.74        166.08        17.20 o
  -6   1  18         65.80         87.37        28.78 o
  -5   1  18         14.09         20.63        16.80 o
  -4   1  18        454.53        440.66        17.44 o
  -3   1  18        478.01        476.13        16.80 o
  -2   1  18        340.58        331.97        10.59 o
  -1   1  18         87.02         90.28         5.15 o
   0   1  18        100.42        115.58         5.15 o
   1   1  18         86.59         94.76         4.88 o
   2   1  18        340.70        349.97         9.25 o
   3   1  18        478.71        468.71        15.64 o
   4   1  18        455.47        461.48        23.78 o
   5   1  18         14.01         23.05        11.94 o
   6   1  18         65.63         69.80        21.88 o
  -6   2  18        118.10        137.43        19.95 o
  -5   2  18         72.50         83.65        13.47 o
  -4   2  18        167.52        169.17        13.82 o
  -3   2  18        677.82        641.27        18.91 o
  -2   2  18        154.56        164.28         9.29 o
  -1   2  18        532.74        526.19         9.25 o
   0   2  18        552.52        499.68         9.22 o
   1   2  18        533.75        534.01        10.35 o
   2   2  18        155.22        162.01         7.84 o
   3   2  18        677.03        638.08        18.05 o
   4   2  18        167.62        141.62        11.65 o
   5   2  18         72.52         70.95        12.95 o
   6   2  18        118.22        112.20        21.45 o
  -6   3  18         13.98         32.48        13.74 o
  -5   3  18        146.97        129.85        14.64 o
  -4   3  18        276.82        255.44        15.22 o
  -3   3  18        172.31        180.22        13.07 o
  -2   3  18         92.25         91.26        11.73 o
  -1   3  18        225.09        217.98         6.76 o
   0   3  18        597.97        625.04        10.60 o
   1   3  18        225.90        231.42        11.90 o
   2   3  18         92.25        100.97         8.31 o
   3   3  18        172.98        194.60        10.67 o
   4   3  18        275.49        245.95        12.83 o
   5   3  18        146.79        138.06        14.56 o
   6   3  18         14.14         16.88        20.77 o
  -6   4  18         22.62         66.28        13.83 o
  -5   4  18        438.81        402.69        19.44 o
  -4   4  18         32.07         44.23        11.21 o
  -3   4  18         39.87         50.26        10.26 o
  -2   4  18        247.06        265.95         9.71 o
  -1   4  18        148.57        175.30         7.18 o
   0   4  18         45.41         44.67         7.38 o
   1   4  18        148.28        161.54        11.21 o
   2   4  18        246.55        249.72        13.49 o
   3   4  18         39.79         44.58         9.01 o
   4   4  18         32.10         23.46         9.81 o
   5   4  18        440.04        417.16        20.12 o
   6   4  18         22.66         11.68        17.14 o
  -6   5  18         27.67         97.24        22.14 o
  -5   5  18         19.98         21.07        11.79 o
  -4   5  18        306.56        311.80        16.03 o
  -3   5  18        850.83        832.31        19.76 o
  -2   5  18         87.07         96.28        10.98 o
  -1   5  18         19.91         24.52         6.71 o
   0   5  18        101.31        145.06        14.43 o
   1   5  18         19.91         24.23         5.29 o
   2   5  18         87.37         92.24         8.04 o
   3   5  18        851.93        799.28        22.59 o
   4   5  18        305.94        301.21        13.45 o
   5   5  18         20.15         24.75        13.05 o
   6   5  18         27.63         43.49        14.51 o
  -6   6  18         39.40        106.12        18.09 o
  -5   6  18         63.51         96.56        12.20 o
  -4   6  18         80.14         93.47        10.10 o
  -3   6  18        101.06        113.10         9.13 o
  -2   6  18        163.04        174.84         9.40 o
  -1   6  18         72.81         77.18         7.98 o
   0   6  18         12.77         18.56         7.50 o
   1   6  18         72.84         77.88        11.99 o
   2   6  18        162.55        161.92        13.05 o
   3   6  18        101.17         83.96        12.92 o
   4   6  18         79.94         76.14        10.65 o
   5   6  18         63.57         87.39        15.93 o
   6   6  18         39.58         34.27        15.96 o
  -5   7  18         42.52         61.21        12.37 o
  -4   7  18        641.68        589.08        19.69 o
  -3   7  18         26.33         49.86         7.45 o
  -2   7  18         46.42         34.77         8.19 o
  -1   7  18        175.64        206.74        13.55 o
   0   7  18        111.80        104.40         8.25 o
   1   7  18        175.55        180.09         9.26 o
   2   7  18         46.30         48.91        11.79 o
   3   7  18         26.22         28.76        10.36 o
   4   7  18        642.20        600.57        21.97 o
   5   7  18         42.59         63.63        12.91 o
  -5   8  18         80.07        112.52        22.04 o
  -4   8  18         17.82         17.10        10.08 o
  -3   8  18         35.50         47.88        13.36 o
  -2   8  18        516.13        515.57        15.52 o
  -1   8  18          5.97         14.74        10.19 o
   0   8  18       2504.14       2513.92        49.22 o
   1   8  18          5.92          9.68         7.73 o
   2   8  18        516.60        484.91        22.64 o
   3   8  18         35.68         32.53        11.61 o
   4   8  18         17.77         35.92        15.31 o
   5   8  18         80.31         80.30        14.19 o
  -5   9  18          4.37         36.98        19.02 o
  -4   9  18        146.70        153.43        12.84 o
  -3   9  18        369.79        374.86        14.98 o
  -2   9  18       1479.16       1458.79        35.11 o
  -1   9  18         15.86         24.97        11.13 o
   0   9  18          2.48         -4.85        10.91 o
   1   9  18         15.83         14.30         8.23 o
   2   9  18       1480.16       1413.08        33.62 o
   3   9  18        369.53        400.27        26.49 o
   4   9  18        147.07        127.07        16.35 o
   5   9  18          4.40         15.91        13.03 o
  -5  10  18         10.98         18.76        15.14 o
  -4  10  18         55.12         75.60        14.89 o
  -3  10  18        215.42        221.11        17.07 o
  -2  10  18        199.01        180.34        15.26 o
  -1  10  18          8.03         14.88        11.13 o
   0  10  18        309.17        307.64        13.03 o
   1  10  18          8.04          8.19         9.19 o
   2  10  18        198.89        219.90        15.78 o
   3  10  18        215.71        201.35        21.43 o
   4  10  18         55.13         65.16        17.91 o
   5  10  18         10.91         20.81        13.33 o
  -5  11  18         28.53         56.96        15.96 o
  -4  11  18        298.68        306.29        23.39 o
  -3  11  18         14.77         14.51        12.87 o
  -2  11  18        100.40        108.76        17.05 o
  -1  11  18         66.77         78.12        15.75 o
   0  11  18        455.98        467.08        15.81 o
   1  11  18         66.64         67.14        10.44 o
   2  11  18        100.69         78.06        13.92 o
   3  11  18         14.83         22.40        13.03 o
   4  11  18        298.60        281.85        24.31 o
   5  11  18         28.42         40.40        13.84 o
  -4  12  18         46.83         41.87        15.13 o
  -3  12  18         31.87         20.30        13.87 o
  -2  12  18        228.30        278.78        25.93 o
  -1  12  18        315.22        341.04        19.24 o
   0  12  18        508.99        456.20        16.26 o
   1  12  18        315.61        371.29        16.33 o
   2  12  18        228.97        245.58        17.62 o
   3  12  18         31.97         49.16        14.47 o
   4  12  18         46.90         22.12        15.61 o
  -4  13  18         88.05        107.36        17.48 o
  -3  13  18         62.37         86.99        15.97 o
  -2  13  18        419.77        448.67        25.47 o
  -1  13  18        129.83        139.95        15.82 o
   0  13  18        402.56        369.03        15.73 o
   1  13  18        129.70        128.21        12.74 o
   2  13  18        419.49        405.34        24.27 o
   3  13  18         62.58         63.20        16.40 o
   4  13  18         88.03         95.38        18.07 o
  -3  14  18         56.60         77.74        18.49 o
  -2  14  18        129.33        120.80        16.72 o
  -1  14  18         21.01         43.64        14.69 o
   0  14  18        480.94        487.01        19.55 o
   1  14  18         20.91         26.01        13.71 o
   2  14  18        129.32        142.46        17.22 o
   3  14  18         56.47         44.53        16.42 o
  -3  15  18         10.39         44.28        20.59 o
  -2  15  18         82.25        112.66        17.63 o
  -1  15  18        121.62        121.57        17.45 o
   0  15  18        123.40        146.00        14.15 o
   1  15  18        121.90        112.44        16.60 o
   2  15  18         82.10         71.48        16.19 o
   3  15  18         10.33         32.98        16.62 o
  -2  16  18        189.65        250.63        32.90 o
  -1  16  18          1.07         -5.47        17.70 o
   0  16  18          2.24         20.36        15.22 o
   1  16  18          1.09         -2.69        14.43 o
   2  16  18        189.83        187.40        19.51 o
  -1  17  18         63.76         90.29        17.33 o
   0  17  18          2.64          7.25        12.05 o
   1  17  18         63.55         74.50        28.35 o
   1   0  19          8.34         12.66         4.94 o
   2   0  19         12.35         14.99         6.41 o
   3   0  19          3.49         19.44         9.24 o
   4   0  19         50.25         80.46        11.61 o
   5   0  19          9.81          9.35        11.22 o
   6   0  19          9.32         25.29        14.61 o
  -6   1  19         39.22         34.41        24.68 o
  -5   1  19         35.58         62.33        21.32 o
  -4   1  19        287.64        299.55        21.59 o
  -3   1  19         43.46         40.93        10.50 o
  -2   1  19        865.05        824.44        26.28 o
  -1   1  19        662.32        667.68        11.52 o
   0   1  19         94.80         75.84         4.94 o
   1   1  19        662.41        657.92        10.51 o
   2   1  19        864.35        800.19        13.87 o
   3   1  19         43.39         46.50         9.87 o
   4   1  19        287.92        283.31        15.65 o
   5   1  19         35.68         37.30        12.37 o
   6   1  19         39.36         53.76        16.57 o
  -6   2  19         43.54         55.45        28.49 o
  -5   2  19        127.81        142.52        15.23 o
  -4   2  19        139.58        131.74        13.37 o
  -3   2  19        645.21        605.01        20.58 o
  -2   2  19        440.76        420.19        13.15 o
  -1   2  19        809.22        807.51        12.43 o
   0   2  19         47.22         43.81         4.45 o
   1   2  19        809.40        810.04        13.40 o
   2   2  19        440.59        446.50        11.69 o
   3   2  19        645.19        601.53        15.45 o
   4   2  19        139.42        152.92        17.65 o
   5   2  19        127.86        134.46        14.36 o
   6   2  19         43.53         48.27        19.14 o
  -6   3  19         66.72        106.99        21.84 o
  -5   3  19        253.10        218.36        16.50 o
  -4   3  19        433.23        439.73        20.83 o
  -3   3  19         31.33         36.10        11.38 o
  -2   3  19        220.06        245.56        17.33 o
  -1   3  19        308.77        305.46         7.68 o
   0   3  19        269.51        293.13         9.79 o
   1   3  19        307.68        314.92        12.14 o
   2   3  19        220.31        260.55        10.70 o
   3   3  19         31.16         39.49         8.81 o
   4   3  19        433.28        439.77        15.68 o
   5   3  19        253.55        249.88        19.45 o
   6   3  19         66.97         61.46        14.70 o
  -6   4  19         21.22         21.79        13.10 o
  -5   4  19         29.97         71.08        13.12 o
  -4   4  19        176.30        204.45        14.23 o
  -3   4  19        435.45        433.28        18.56 o
  -2   4  19        117.61        119.64         9.82 o
  -1   4  19       1181.99       1171.06        17.83 o
   0   4  19         39.72         32.84         8.33 o
   1   4  19       1182.67       1178.45        22.47 o
   2   4  19        117.44        117.38        11.17 o
   3   4  19        435.14        436.78        15.35 o
   4   4  19        176.67        182.95        12.48 o
   5   4  19         29.90         43.90        17.80 o
   6   4  19         21.20         13.37        14.43 o
  -6   5  19         66.87        136.45        18.04 o
  -5   5  19         11.57         19.34        13.13 o
  -4   5  19        119.93        103.07        13.65 o
  -3   5  19        653.57        576.27        15.75 o
  -2   5  19        405.49        399.29        15.70 o
  -1   5  19        230.43        236.52        10.08 o
   0   5  19        386.67        372.50        17.51 o
   1   5  19        231.48        257.47         9.89 o
   2   5  19        405.36        400.77        17.17 o
   3   5  19        653.05        571.11        26.21 o
   4   5  19        119.60        105.42        13.76 o
   5   5  19         11.60         19.75        14.13 o
   6   5  19         66.70         78.27        15.62 o
  -5   6  19         33.93         44.55        14.07 o
  -4   6  19         67.98         55.28        10.77 o
  -3   6  19         43.22         62.22         8.38 o
  -2   6  19        114.55        139.32         7.76 o
  -1   6  19        506.07        472.60        18.73 o
   0   6  19        174.85        196.79        11.55 o
   1   6  19        506.68        513.01        15.41 o
   2   6  19        114.02        113.50        12.32 o
   3   6  19         43.23         42.19        10.90 o
   4   6  19         67.97         66.28        11.81 o
   5   6  19         34.00         36.10        13.83 o
  -5   7  19        106.03        123.72        13.46 o
  -4   7  19        126.32        133.09        12.82 o
  -3   7  19        101.88        110.08        10.33 o
  -2   7  19        603.68        614.33        25.73 o
  -1   7  19        298.32        306.57        15.68 o
   0   7  19        636.80        582.38        15.59 o
   1   7  19        297.69        338.73        13.64 o
   2   7  19        604.59        591.37        20.90 o
   3   7  19        102.18        123.97        16.19 o
   4   7  19        126.42         91.26        12.80 o
   5   7  19        106.00         93.47        15.04 o
  -5   8  19        109.13        148.76        13.48 o
  -4   8  19         19.93         38.60        15.50 o
  -3   8  19        299.88        302.14        26.21 o
  -2   8  19         33.24         43.69        11.46 o
  -1   8  19        602.58        612.66        24.62 o
   0   8  19          0.25         -5.35         8.38 o
   1   8  19        602.82        625.68        18.33 o
   2   8  19         33.09         49.23        12.41 o
   3   8  19        300.33        318.88        17.96 o
   4   8  19         19.75         26.10        11.83 o
   5   8  19        109.14        127.09        14.60 o
  -5   9  19          2.63         11.02        14.01 o
  -4   9  19          0.83         -5.09        13.07 o
  -3   9  19        312.58        295.61        18.50 o
  -2   9  19        178.52        242.17        16.05 o
  -1   9  19        109.09        110.23        17.97 o
   0   9  19         25.92         24.05         8.40 o
   1   9  19        108.87        122.13        10.74 o
   2   9  19        178.18        210.55        16.45 o
   3   9  19        312.72        288.39        18.08 o
   4   9  19          0.85         16.73        13.85 o
   5   9  19          2.58         -4.96        12.75 o
  -5  10  19         13.64         -3.67        14.82 o
  -4  10  19         33.40         32.16        14.55 o
  -3  10  19         85.59         72.40        13.82 o
  -2  10  19        489.40        493.65        29.58 o
  -1  10  19        105.58        112.25        12.87 o
   0  10  19          1.81         17.84         8.99 o
   1  10  19        106.03         92.99        10.65 o
   2  10  19        489.51        480.99        21.31 o
   3  10  19         85.29         95.21        15.02 o
   4  10  19         33.39         36.40        19.14 o
   5  10  19         13.58         26.20        13.11 o
  -4  11  19         20.33         50.12        15.00 o
  -3  11  19         49.58         68.93        16.28 o
  -2  11  19         43.71         56.09        12.82 o
  -1  11  19        247.33        250.37        23.63 o
   0  11  19         73.30         82.68        11.87 o
   1  11  19        247.74        223.82        13.37 o
   2  11  19         43.81         37.49        13.13 o
   3  11  19         49.72         40.90        14.74 o
   4  11  19         20.33         38.73        16.54 o
  -4  12  19          3.60         23.28        16.04 o
  -3  12  19         43.30         47.05        14.40 o
  -2  12  19         95.22        125.94        18.50 o
  -1  12  19        266.00        280.15        18.08 o
   0  12  19        253.41        275.92        15.00 o
   1  12  19        264.99        286.82        17.63 o
   2  12  19         95.55        107.61        15.45 o
   3  12  19         43.10         45.94        15.42 o
   4  12  19          3.57         31.75        16.06 o
  -4  13  19         19.51         64.12        16.35 o
  -3  13  19         46.56         59.08        15.47 o
  -2  13  19         39.81         57.12        14.37 o
  -1  13  19        246.33        256.96        18.59 o
   0  13  19         41.91         53.30        11.72 o
   1  13  19        246.30        240.65        17.50 o
   2  13  19         39.65         36.49        14.76 o
   3  13  19         46.65         47.06        16.20 o
   4  13  19         19.63         15.24        22.52 o
  -3  14  19        204.68        217.49        35.88 o
  -2  14  19         24.39         23.30        14.35 o
  -1  14  19         99.68        131.82        16.66 o
   0  14  19         37.38         48.95        11.81 o
   1  14  19         99.93         99.07        15.65 o
   2  14  19         24.33         13.93        18.67 o
   3  14  19        204.90        175.74        19.29 o
  -3  15  19        106.74        110.16        17.97 o
  -2  15  19        100.87        110.83        17.48 o
  -1  15  19          0.71         30.32        18.31 o
   0  15  19         11.07         24.85        13.04 o
   1  15  19          0.70        -14.30        18.32 o
   2  15  19        101.03         50.43        19.49 o
   3  15  19        106.87        101.35        21.88 o
  -2  16  19         18.37         38.38        16.87 o
  -1  16  19         19.14         15.28        18.03 o
   0  16  19          7.13         18.03        14.82 o
   1  16  19         19.12         16.26        15.25 o
   2  16  19         18.35         45.35        16.37 o
  -1  17  19         83.18        100.07        15.72 o
   0  17  19         63.47         59.03        15.72 o
   1  17  19         82.95         98.53        19.79 o
   0   0  20        900.59        872.66        16.19 o
   1   0  20        289.17        277.76         7.70 o
   2   0  20          2.61          1.77         7.99 o
   3   0  20         64.86         57.69         9.86 o
   4   0  20         32.45         30.37        10.90 o
   5   0  20         16.88         33.26        12.27 o
   6   0  20         53.46         95.75        16.34 o
  -6   1  20         18.18         26.69        17.04 o
  -5   1  20        249.42        220.16        17.31 o
  -4   1  20          0.65          6.63        10.10 o
  -3   1  20        341.77        327.77        14.88 o
  -2   1  20        103.39         99.46         9.34 o
  -1   1  20        561.10        596.18        11.16 o
   0   1  20       1019.67       1009.21        14.09 o
   1   1  20        561.87        574.28        10.41 o
   2   1  20        103.32        120.81        12.73 o
   3   1  20        341.09        304.25        13.87 o
   4   1  20          0.63         13.24        10.29 o
   5   1  20        249.65        273.81        17.13 o
   6   1  20         18.31         47.33        24.56 o
  -6   2  20        158.26        176.45        17.12 o
  -5   2  20          1.55         11.86        12.30 o
  -4   2  20        407.88        409.30        30.05 o
  -3   2  20        350.10        359.42        16.71 o
  -2   2  20        172.62        159.05        11.15 o
  -1   2  20         15.32         11.08         4.55 o
   0   2  20       1571.66       1589.27        18.79 o
   1   2  20         15.40         20.11         6.21 o
   2   2  20        173.05        185.06         9.08 o
   3   2  20        350.08        326.11        14.47 o
   4   2  20        408.53        390.46        23.89 o
   5   2  20          1.58         24.67        12.88 o
   6   2  20        158.21        169.82        17.12 o
  -6   3  20         25.36         77.47        37.41 o
  -5   3  20        117.54        124.32        14.78 o
  -4   3  20        223.19        225.16        15.05 o
  -3   3  20        599.78        608.25        19.98 o
  -2   3  20        220.40        248.29        13.21 o
  -1   3  20        445.69        417.21         7.98 o
   0   3  20        298.57        302.10        11.34 o
   1   3  20        445.19        421.22        11.04 o
   2   3  20        219.67        233.04        11.64 o
   3   3  20        600.61        564.41        18.09 o
   4   3  20        222.73        182.29        13.54 o
   5   3  20        117.74        126.08        15.15 o
   6   3  20         25.26         23.19        14.43 o
  -5   4  20         87.05         77.06        13.44 o
  -4   4  20         55.34         71.86        11.45 o
  -3   4  20        754.90        726.53        21.21 o
  -2   4  20         39.49         50.45         8.33 o
  -1   4  20        474.33        432.39        14.49 o
   0   4  20          0.07         -0.04         5.73 o
   1   4  20        473.39        434.60        13.98 o
   2   4  20         39.26         48.08         9.99 o
   3   4  20        754.54        740.90        18.79 o
   4   4  20         55.32         44.50        11.38 o
   5   4  20         87.16         94.58        15.22 o
  -5   5  20         23.40         48.63        13.96 o
  -4   5  20         43.19         74.16        12.76 o
  -3   5  20        179.23        186.56        10.72 o
  -2   5  20       1199.76       1192.63        30.97 o
  -1   5  20         30.31         38.69        13.33 o
   0   5  20        342.42        386.52        13.70 o
   1   5  20         30.27         47.38         7.84 o
   2   5  20       1202.13       1162.51        27.66 o
   3   5  20        179.50        168.68        11.60 o
   4   5  20         43.26         42.08        11.58 o
   5   5  20         23.40         18.77        14.81 o
  -5   6  20        193.19        179.87        14.62 o
  -4   6  20        212.54        196.93        13.48 o
  -3   6  20         58.67         48.45         9.53 o
  -2   6  20        293.24        293.79        14.31 o
  -1   6  20       1200.70       1195.30        29.06 o
   0   6  20        137.00        119.80         9.47 o
   1   6  20       1200.92       1197.68        30.77 o
   2   6  20        292.85        324.84        16.08 o
   3   6  20         58.78         50.74        11.92 o
   4   6  20        212.46        185.14        14.48 o
   5   6  20        193.49        179.17        16.69 o
  -5   7  20         20.30         42.32        12.36 o
  -4   7  20        105.39        131.57        12.05 o
  -3   7  20        360.47        361.67        15.85 o
  -2   7  20        243.67        260.95        15.67 o
  -1   7  20        115.48        119.27        12.27 o
   0   7  20        241.97        256.41        12.21 o
   1   7  20        115.24        122.34         9.78 o
   2   7  20        244.79        258.59        15.47 o
   3   7  20        361.36        382.08        19.36 o
   4   7  20        105.67        109.96        13.31 o
   5   7  20         20.27         16.28        13.67 o
  -5   8  20        120.07        120.48        17.04 o
  -4   8  20        165.45        150.59        16.20 o
  -3   8  20        119.94         84.71        14.63 o
  -2   8  20         70.52         61.62        16.04 o
  -1   8  20        180.49        216.15        15.49 o
   0   8  20          0.20         13.62         7.57 o
   1   8  20        180.22        202.66        11.50 o
   2   8  20         70.43         57.46        12.32 o
   3   8  20        120.05        105.68        23.34 o
   4   8  20        165.43        162.07        16.09 o
   5   8  20        119.91        119.99        16.25 o
  -5   9  20        153.00        156.90        22.05 o
  -4   9  20         20.08         27.61        13.67 o
  -3   9  20         72.98         85.42        14.30 o
  -2   9  20        126.05        139.52        13.76 o
  -1   9  20        115.73        154.53        13.43 o
   0   9  20        418.50        359.26        13.72 o
   1   9  20        115.46        130.90        10.72 o
   2   9  20        125.63        128.46        13.82 o
   3   9  20         73.01         65.15        14.14 o
   4   9  20         20.03         40.91        18.09 o
   5   9  20        153.22        123.32        16.70 o
  -4  10  20         56.33         64.63        22.64 o
  -3  10  20         86.69        100.30        14.82 o
  -2  10  20        174.66        188.89        18.30 o
  -1  10  20        225.78        251.69        15.51 o
   0  10  20        195.50        189.84        11.20 o
   1  10  20        226.17        240.63        15.88 o
   2  10  20        174.54        139.19        14.70 o
   3  10  20         86.94         99.95        15.79 o
   4  10  20         56.37         42.94        19.65 o
  -4  11  20         20.54         39.64        14.75 o
  -3  11  20         52.31         46.08        14.71 o
  -2  11  20         35.47         36.89        12.93 o
  -1  11  20        202.07        234.83        16.25 o
   0  11  20        327.45        344.04        15.77 o
   1  11  20        202.04        204.06        15.93 o
   2  11  20         35.47         36.03        13.80 o
   3  11  20         52.30         55.47        15.35 o
   4  11  20         20.51         53.81        16.27 o
  -4  12  20          7.18         37.29        15.36 o
  -3  12  20         33.25         51.73        14.54 o
  -2  12  20        210.64        215.48        17.43 o
  -1  12  20        175.81        176.56        17.23 o
   0  12  20         45.59         37.31        10.62 o
   1  12  20        175.98        190.84        16.69 o
   2  12  20        210.22        222.81        17.80 o
   3  12  20         33.15         23.04        15.10 o
   4  12  20          7.20         21.24        19.19 o
  -3  13  20         16.44         23.17        18.61 o
  -2  13  20        231.83        236.21        18.97 o
  -1  13  20         69.06         67.59        14.53 o
   0  13  20        103.76        107.22        12.84 o
   1  13  20         69.02         70.41        14.56 o
   2  13  20        231.53        242.95        19.16 o
   3  13  20         16.45         34.89        16.11 o
  -3  14  20         89.01        115.29        17.60 o
  -2  14  20         69.27         79.78        16.42 o
  -1  14  20         14.33         17.84        16.19 o
   0  14  20          3.71          2.06        11.13 o
   1  14  20         14.34         15.43        14.44 o
   2  14  20         69.10         50.05        15.86 o
   3  14  20         88.94         77.42        24.68 o
  -2  15  20        160.90        182.21        19.55 o
  -1  15  20         63.74         64.99        18.99 o
   0  15  20         78.79        102.40        16.00 o
   1  15  20         63.56         36.76        14.81 o
   2  15  20        160.84        147.91        18.65 o
  -1  16  20         27.19         57.34        40.00 o
   0  16  20          3.29         13.15        14.71 o
   1  16  20         27.16         36.22        15.61 o
   1   0  21       1006.78        984.21        14.43 o
   2   0  21        349.76        358.81        14.57 o
   3   0  21        565.89        505.96        25.70 o
   4   0  21        155.92        164.22        15.65 o
   5   0  21          6.63          5.68        19.65 o
  -5   1  21         91.48        103.58        19.46 o
  -4   1  21        283.48        276.74        17.07 o
  -3   1  21         41.26         49.99        10.62 o
  -2   1  21        515.69        470.69        16.19 o
  -1   1  21       1278.44       1200.88        18.19 o
   0   1  21        445.16        404.13         9.19 o
   1   1  21       1279.17       1204.74        16.96 o
   2   1  21        516.15        501.43        14.20 o
   3   1  21         41.18         36.14         9.74 o
   4   1  21        283.27        316.72        23.14 o
   5   1  21         91.92        108.48        23.81 o
  -5   2  21        205.72        260.45        17.71 o
  -4   2  21        514.95        481.09        24.33 o
  -3   2  21        903.79        895.15        24.97 o
  -2   2  21         99.07        107.24        10.34 o
  -1   2  21        144.78        135.70         7.70 o
   0   2  21        832.58        885.77        13.13 o
   1   2  21        144.26        144.73         8.04 o
   2   2  21         98.70         98.94         8.17 o
   3   2  21        904.34        906.42        21.50 o
   4   2  21        515.28        464.60        19.92 o
   5   2  21        206.01        232.09        16.86 o
  -5   3  21        176.61        216.98        19.68 o
  -4   3  21        683.02        625.02        25.03 o
  -3   3  21        411.04        408.76        17.42 o
  -2   3  21        534.10        494.47        15.69 o
  -1   3  21        631.79        615.07        11.35 o
   0   3  21        730.54        787.50        13.23 o
   1   3  21        631.36        603.97        14.76 o
   2   3  21        534.29        517.78        15.11 o
   3   3  21        411.23        406.41        16.14 o
   4   3  21        683.07        612.03        19.92 o
   5   3  21        176.73        195.80        16.95 o
  -5   4  21        632.17        589.46        29.19 o
  -4   4  21        391.61        434.04        19.18 o
  -3   4  21        182.46        204.20        13.41 o
  -2   4  21       1045.53        980.41        20.37 o
  -1   4  21        334.85        326.24        11.44 o
   0   4  21         86.39         81.94         6.25 o
   1   4  21        335.11        336.86        14.47 o
   2   4  21       1044.57       1000.82        26.77 o
   3   4  21        183.30        173.55        13.32 o
   4   4  21        391.53        396.21        17.74 o
   5   4  21        631.79        573.60        23.85 o
  -5   5  21        200.53        208.77        30.34 o
  -4   5  21        434.50        411.34        21.04 o
  -3   5  21        731.59        658.25        19.42 o
  -2   5  21        172.70        158.87        12.77 o
  -1   5  21         84.13         72.20        11.15 o
   0   5  21        648.86        627.24        19.34 o
   1   5  21         83.45         87.86         8.62 o
   2   5  21        172.52        159.31        12.81 o
   3   5  21        731.60        656.68        26.72 o
   4   5  21        434.11        423.13        20.43 o
   5   5  21        200.74        209.95        29.81 o
  -5   6  21          2.15         25.47        18.79 o
  -4   6  21         56.05         64.51        11.44 o
  -3   6  21         81.49         88.90        11.32 o
  -2   6  21        247.40        255.24        16.23 o
  -1   6  21        653.04        559.13        20.01 o
   0   6  21         75.85         83.08         8.07 o
   1   6  21        653.41        617.82        16.75 o
   2   6  21        247.96        249.47        14.77 o
   3   6  21         81.43         86.32        14.29 o
   4   6  21         56.01         51.64        13.01 o
   5   6  21          2.22         15.82        15.73 o
  -5   7  21         57.97         57.10        16.11 o
  -4   7  21        214.05        215.95        17.91 o
  -3   7  21        293.66        288.55        30.75 o
  -2   7  21         54.07         60.62        11.59 o
  -1   7  21        260.39        266.32        15.19 o
   0   7  21        180.52        204.66        11.87 o
   1   7  21        260.11        269.51        14.95 o
   2   7  21         53.89         57.59        11.93 o
   3   7  21        292.94        298.91        17.37 o
   4   7  21        214.04        194.39        16.07 o
   5   7  21         57.98         58.10        14.77 o
  -5   8  21         68.88         78.79        16.26 o
  -4   8  21        158.25        142.24        17.04 o
  -3   8  21         34.83         32.88        12.47 o
  -2   8  21        305.98        330.03        17.38 o
  -1   8  21        741.19        646.18        21.73 o
   0   8  21        404.86        419.55        15.58 o
   1   8  21        741.46        678.33        22.09 o
   2   8  21        305.50        282.91        20.13 o
   3   8  21         34.60         23.74        12.93 o
   4   8  21        158.47        141.51        14.47 o
   5   8  21         68.76         53.84        15.17 o
  -4   9  21         88.97         93.00        15.52 o
  -3   9  21        129.64        169.97        16.05 o
  -2   9  21        233.52        242.51        16.27 o
  -1   9  21        206.13        193.74        17.44 o
   0   9  21         10.41          8.96         8.83 o
   1   9  21        206.35        211.14        14.82 o
   2   9  21        233.22        257.75        23.34 o
   3   9  21        129.60        143.55        24.56 o
   4   9  21         89.12         75.32        22.15 o
   5   9  21         40.47         19.81        32.74 o
  -4  10  21         17.08         33.17        14.28 o
  -3  10  21         15.37         12.42        14.59 o
  -2  10  21        142.56        171.92        15.35 o
  -1  10  21        314.10        307.97        28.88 o
   0  10  21         17.78         11.59         9.25 o
   1  10  21        314.60        289.19        17.15 o
   2  10  21        142.17        145.17        17.97 o
   3  10  21         15.38         12.68        13.81 o
   4  10  21         17.00        -14.04        19.54 o
  -4  11  21          3.21         19.43        20.24 o
  -3  11  21        257.67        283.76        27.19 o
  -2  11  21        112.70        131.89        15.24 o
  -1  11  21        374.10        378.85        29.29 o
   0  11  21         31.66         40.31        10.63 o
   1  11  21        374.06        381.56        19.31 o
   2  11  21        112.58         92.97        14.69 o
   3  11  21        257.80        262.79        20.32 o
   4  11  21          3.21        -21.50        25.06 o
  -4  12  21        285.24        307.97        24.22 o
  -3  12  21         64.76         96.28        16.24 o
  -2  12  21        132.82        157.32        16.42 o
  -1  12  21        192.40        206.59        23.86 o
   0  12  21          3.76         13.96        10.43 o
   1  12  21        192.32        194.81        16.47 o
   2  12  21        132.79        142.02        20.89 o
   3  12  21         64.66         81.58        23.78 o
   4  12  21        285.81        290.88        30.14 o
  -3  13  21         91.09         99.79        16.72 o
  -2  13  21         38.87         27.32        14.10 o
  -1  13  21          2.97         10.08        20.11 o
   0  13  21        457.61        490.83        22.10 o
   1  13  21          2.96          2.03        13.23 o
   2  13  21         38.65         29.75        15.24 o
   3  13  21         90.98         73.90        17.08 o
  -3  14  21        207.25        230.61        20.64 o
  -2  14  21         35.96         87.55        16.25 o
  -1  14  21        146.70        146.08        25.87 o
   0  14  21         79.26         96.88        15.60 o
   1  14  21        146.70        133.05        16.81 o
   2  14  21         36.16         36.34        20.24 o
   3  14  21        207.02        191.71        20.26 o
  -2  15  21         61.90        118.01        21.36 o
  -1  15  21         34.58         41.93        25.56 o
   0  15  21         31.64         36.99        14.45 o
   1  15  21         34.63         25.48        15.01 o
   2  15  21         61.95         84.24        17.61 o
  -1  16  21         42.68         69.31        14.94 o
   0  16  21        228.23        273.36        20.47 o
   1  16  21         42.63         32.17        17.33 o
   0   0  22        299.93        274.13        11.07 o
   1   0  22        637.61        632.13        12.26 o
   2   0  22        674.60        653.14        18.66 o
   3   0  22        189.33        208.27        12.26 o
   4   0  22         11.05         11.83        11.22 o
   5   0  22         91.84        127.11        14.36 o
  -5   1  22        233.11        286.84        23.45 o
  -4   1  22        265.81        243.77        15.69 o
  -3   1  22        225.18        225.82        13.83 o
  -2   1  22        146.15        167.31        11.26 o
  -1   1  22        845.58        780.12        15.77 o
   0   1  22         13.89         13.80         4.53 o
   1   1  22        846.02        820.75        13.98 o
   2   1  22        146.43        146.76        11.62 o
   3   1  22        225.01        214.98        12.65 o
   4   1  22        266.26        257.72        16.16 o
   5   1  22        232.25        265.30        19.70 o
  -5   2  22        311.52        324.74        19.63 o
  -4   2  22        185.18        166.55        16.80 o
  -3   2  22        106.21        110.50        12.49 o
  -2   2  22         24.41         29.14        10.50 o
  -1   2  22       1038.69       1028.15        15.39 o
   0   2  22       1433.64       1353.21        18.93 o
   1   2  22       1036.75       1015.91        18.76 o
   2   2  22         24.34         32.56         8.36 o
   3   2  22        105.95        114.94        11.25 o
   4   2  22        185.68        172.16        14.91 o
   5   2  22        311.54        283.36        18.79 o
  -5   3  22        294.72        297.68        21.78 o
  -4   3  22         63.06        101.93        13.20 o
  -3   3  22        904.01        886.20        27.94 o
  -2   3  22        681.26        643.14        25.32 o
  -1   3  22        798.40        750.62        16.27 o
   0   3  22         30.93         32.55         5.29 o
   1   3  22        797.43        752.93        20.41 o
   2   3  22        680.98        680.03        16.87 o
   3   3  22        904.59        864.20        22.78 o
   4   3  22         63.18         67.43        11.91 o
   5   3  22        295.13        278.28        18.88 o
  -5   4  22        110.96        140.13        17.32 o
  -4   4  22        403.64        408.14        31.61 o
  -3   4  22        224.25        203.37        13.42 o
  -2   4  22        204.38        200.28        14.58 o
  -1   4  22       1034.43       1011.55        29.07 o
   0   4  22        995.10        962.94        16.64 o
   1   4  22       1035.08       1024.69        24.78 o
   2   4  22        205.17        227.93        12.31 o
   3   4  22        224.39        247.22        16.33 o
   4   4  22        403.37        381.55        18.79 o
   5   4  22        110.93         97.85        15.51 o
  -5   5  22        137.92        174.99        17.98 o
  -4   5  22        213.02        207.22        14.40 o
  -3   5  22        683.15        658.92        20.13 o
  -2   5  22        141.42        129.85        12.94 o
  -1   5  22       1839.78       1751.74        38.50 o
   0   5  22          0.34          8.37         6.96 o
   1   5  22       1839.92       1765.93        35.96 o
   2   5  22        141.62        140.02        12.15 o
   3   5  22        682.04        663.24        23.60 o
   4   5  22        213.14        178.78        15.33 o
   5   5  22        137.57        114.29        17.76 o
  -5   6  22         52.75         49.15        15.74 o
  -4   6  22        137.46        159.67        16.93 o
  -3   6  22        254.27        245.65        16.83 o
  -2   6  22         92.55         75.41        12.15 o
  -1   6  22       1303.47       1154.04        38.21 o
   0   6  22         25.32         30.83         7.35 o
   1   6  22       1302.69       1201.39        28.42 o
   2   6  22         92.16         80.38        15.44 o
   3   6  22        254.35        245.86        19.42 o
   4   6  22        137.67        149.26        14.97 o
   5   6  22         52.54         83.46        15.20 o
  -5   7  22         60.84         81.14        16.67 o
  -4   7  22         99.74        101.10        15.17 o
  -3   7  22         17.54         15.69        13.94 o
  -2   7  22        347.06        332.94        17.21 o
  -1   7  22        459.73        431.07        20.13 o
   0   7  22          5.91         11.11         9.34 o
   1   7  22        458.98        391.02        21.95 o
   2   7  22        346.69        297.64        16.35 o
   3   7  22         17.67         21.62        17.15 o
   4   7  22         99.39         85.47        14.19 o
   5   7  22         61.10         71.25        21.76 o
  -4   8  22         71.74         84.38        20.86 o
  -3   8  22         59.62         60.87        13.30 o
  -2   8  22        421.79        431.04        19.50 o
  -1   8  22        102.53        113.72        12.31 o
   0   8  22          0.02         13.83         8.85 o
   1   8  22        102.27        130.10        14.76 o
   2   8  22        421.31        430.98        19.77 o
   3   8  22         59.67         91.23        16.06 o
   4   8  22         71.70         70.08        16.16 o
   5   8  22         20.50         37.19        34.76 o
  -4   9  22         93.45        118.23        16.19 o
  -3   9  22        181.82        186.83        19.60 o
  -2   9  22          3.52         16.29        19.63 o
  -1   9  22        191.11        198.40        14.34 o
   0   9  22         42.27         41.23         9.89 o
   1   9  22        190.60        198.94        14.81 o
   2   9  22          3.47          5.82        12.23 o
   3   9  22        181.99        194.16        26.23 o
   4   9  22         93.51        124.35        19.99 o
  -4  10  22         51.61         82.11        16.22 o
  -3  10  22          9.66         32.48        13.36 o
  -2  10  22         40.81         52.48        13.05 o
  -1  10  22          1.12         19.12        12.43 o
   0  10  22         48.77         19.31        10.70 o
   1  10  22          1.14          7.93        11.83 o
   2  10  22         40.77         46.90        13.73 o
   3  10  22          9.46          5.55        14.11 o
   4  10  22         51.77         64.63        22.84 o
  -4  11  22         73.19        110.98        17.03 o
  -3  11  22         95.85        113.97        16.00 o
  -2  11  22        118.22        120.85        15.14 o
  -1  11  22        309.35        266.27        21.41 o
   0  11  22        173.26        136.57        12.61 o
   1  11  22        310.51        265.86        17.99 o
   2  11  22        118.20        110.22        17.56 o
   3  11  22         95.74         92.55        16.62 o
   4  11  22         73.39         71.51        59.01 o
  -3  12  22         30.55         52.64        26.25 o
  -2  12  22        175.75        178.70        17.91 o
  -1  12  22         22.58         15.29        15.43 o
   0  12  22         72.53         90.83        13.95 o
   1  12  22         22.82         19.49        13.32 o
   2  12  22        175.97        179.63        17.80 o
   3  12  22         30.16         23.46        15.69 o
  -3  13  22          3.15         31.11        14.96 o
  -2  13  22         36.28         50.80        14.44 o
  -1  13  22        118.31        135.07        21.80 o
   0  13  22          0.04          9.19        13.25 o
   1  13  22        117.98        110.66        16.14 o
   2  13  22         36.35         33.23        15.79 o
   3  13  22          3.11         15.39        16.06 o
  -2  14  22         48.57         63.46        23.44 o
  -1  14  22         99.34        136.09        25.12 o
   0  14  22        107.39         91.35        16.02 o
   1  14  22         99.52        123.35        16.89 o
   2  14  22         48.57         75.53        16.35 o
  -1  15  22         90.14         85.35        25.23 o
   0  15  22        215.27        192.78        19.14 o
   1  15  22         90.35        104.11        17.07 o
   1   0  23        100.75        104.26         6.52 o
   2   0  23        164.91        166.76        11.31 o
   3   0  23          9.84         24.49         9.67 o
   4   0  23         51.91         52.15        12.35 o
   5   0  23         12.82         21.13        15.02 o
  -5   1  23         61.70         59.03        25.03 o
  -4   1  23         33.85         56.48        14.88 o
  -3   1  23        150.38        177.21        12.93 o
  -2   1  23         53.07         58.10         9.56 o
  -1   1  23         64.20         78.47         7.01 o
   0   1  23        230.64        233.61         6.61 o
   1   1  23         63.92         82.76         6.27 o
   2   1  23         52.94         47.29         9.78 o
   3   1  23        150.12        154.58        17.56 o
   4   1  23         33.99         41.14        12.43 o
   5   1  23         61.64         77.74        14.31 o
  -5   2  23         58.71         88.70        21.29 o
  -4   2  23          2.41         13.40        20.48 o
  -3   2  23         79.21         72.63        11.91 o
  -2   2  23        269.56        242.18        14.25 o
  -1   2  23         12.13          8.41         6.59 o
   0   2  23         58.01         54.76         6.13 o
   1   2  23         12.09         11.63         7.45 o
   2   2  23        269.43        276.33        15.28 o
   3   2  23         79.42         86.74        14.34 o
   4   2  23          2.44         28.53        16.63 o
   5   2  23         58.82         66.40        14.80 o
  -5   3  23          6.05         32.91        34.73 o
  -4   3  23         83.27         88.52        15.77 o
  -3   3  23        133.16        146.59        24.17 o
  -2   3  23        321.13        322.54        16.87 o
  -1   3  23        142.63        137.70        11.14 o
   0   3  23         37.94         33.57         7.52 o
   1   3  23        142.86        149.13        11.43 o
   2   3  23        320.79        323.35        15.97 o
   3   3  23        133.47        153.74        14.81 o
   4   3  23         83.28         90.31        12.62 o
   5   3  23          6.00         21.24        13.47 o
  -5   4  23        116.95        127.32        17.47 o
  -4   4  23        103.40        113.59        16.11 o
  -3   4  23          7.83         19.49        10.05 o
  -2   4  23        280.99        305.13        16.46 o
  -1   4  23        112.83        106.20        12.08 o
   0   4  23         49.69         51.68        10.14 o
   1   4  23        112.89        106.49        10.90 o
   2   4  23        280.63        277.27        15.14 o
   3   4  23          7.87         17.00        12.15 o
   4   4  23        103.54         99.95        14.03 o
   5   4  23        116.50        116.90        16.06 o
  -5   5  23         86.77         99.48        21.34 o
  -4   5  23         68.12         79.00        15.40 o
  -3   5  23        475.64        450.45        20.66 o
  -2   5  23          5.43         16.29        10.77 o
  -1   5  23          5.56         26.85         9.83 o
   0   5  23         96.44        124.49         8.59 o
   1   5  23          5.51         16.73        10.04 o
   2   5  23          5.48          2.77        10.29 o
   3   5  23        476.31        436.25        20.61 o
   4   5  23         68.19         72.72        13.69 o
   5   5  23         87.07         74.53        17.41 o
  -5   6  23        207.31        227.83        37.16 o
  -4   6  23         20.20         29.89        13.46 o
  -3   6  23        634.45        628.51        24.08 o
  -2   6  23         42.61         25.99        11.15 o
  -1   6  23        134.34        140.03        12.30 o
   0   6  23        340.35        350.33        14.16 o
   1   6  23        134.67        141.13        12.50 o
   2   6  23         42.65         34.93        11.53 o
   3   6  23        634.87        655.59        28.40 o
   4   6  23         20.21         17.38        12.92 o
   5   6  23        207.20        207.58        18.02 o
  -4   7  23         31.11         36.54        13.88 o
  -3   7  23        119.28        119.82        14.75 o
  -2   7  23        291.29        297.70        18.67 o
  -1   7  23        718.09        687.04        22.10 o
   0   7  23         13.18         13.97         8.49 o
   1   7  23        718.72        710.21        22.27 o
   2   7  23        291.56        282.73        21.93 o
   3   7  23        119.28        112.19        21.01 o
   4   7  23         31.09         38.08        27.36 o
  -4   8  23          4.59         38.52        14.74 o
  -3   8  23          7.22          8.34        12.22 o
  -2   8  23         87.11        119.95        26.78 o
  -1   8  23        550.28        567.77        20.41 o
   0   8  23         62.08         68.67         9.87 o
   1   8  23        551.16        541.46        20.65 o
   2   8  23         87.22         93.37        13.61 o
   3   8  23          7.32         -1.05        18.13 o
   4   8  23          4.61         17.96        15.39 o
  -4   9  23         36.73         46.58        15.05 o
  -3   9  23          7.93         25.78        12.68 o
  -2   9  23        396.35        388.43        23.57 o
  -1   9  23         56.75         81.45        12.10 o
   0   9  23         32.83         51.10         9.95 o
   1   9  23         57.09         76.44        13.05 o
   2   9  23        396.10        429.60        20.61 o
   3   9  23          7.90        -11.00        17.99 o
   4   9  23         36.46         44.50        18.33 o
  -4  10  23        111.46        130.67        19.89 o
  -3  10  23         18.29         17.59        16.39 o
  -2  10  23         26.88         45.20        13.07 o
  -1  10  23         47.73         60.74        15.74 o
   0  10  23         18.81         25.21        12.03 o
   1  10  23         47.83         41.83        13.26 o
   2  10  23         26.68         32.92        13.74 o
   3  10  23         18.18         31.45        20.15 o
   4  10  23        111.54        110.63        24.25 o
  -3  11  23         23.17         39.92        14.13 o
  -2  11  23          2.11         43.87        13.27 o
  -1  11  23         70.83         92.75        33.01 o
   0  11  23         21.19         27.46        12.58 o
   1  11  23         70.56         65.70        14.61 o
   2  11  23          2.16         -1.89        23.14 o
   3  11  23         23.24         19.21        20.55 o
  -3  12  23         99.68        158.71        31.87 o
  -2  12  23         37.68         73.07        14.71 o
  -1  12  23         19.57         44.37        16.82 o
   0  12  23         83.65        113.89        16.24 o
   1  12  23         19.56         24.79        13.71 o
   2  12  23         37.78         44.28        15.15 o
   3  12  23         99.53         76.01        23.15 o
  -2  13  23          5.05         42.39        23.14 o
  -1  13  23          1.89         39.49        16.80 o
   0  13  23        111.15        138.23        21.53 o
   1  13  23          1.92         -2.22        13.82 o
   2  13  23          5.05          4.44        14.82 o
  -2  14  23         14.56         37.64        19.90 o
  -1  14  23          7.96         36.13        26.27 o
   0  14  23          0.21          4.97        14.11 o
   1  14  23          7.95         26.76        15.24 o
   2  14  23         14.54         -1.83        19.26 o
  -1  15  23        162.72        166.93        28.29 o
   0  15  23          9.54         -2.52        14.12 o
   1  15  23        162.57        242.52        34.36 o
   0   0  24        165.80        161.44         8.38 o
   1   0  24       1602.85       1531.57        25.05 o
   2   0  24        208.83        205.48        12.41 o
   3   0  24         71.81        103.92        10.93 o
   4   0  24        568.45        546.29        21.01 o
   5   0  24        186.94        199.74        18.86 o
  -5   1  24         17.86         42.85        35.92 o
  -4   1  24         29.59         56.23        13.57 o
  -3   1  24         62.40         68.83        13.69 o
  -2   1  24        514.04        475.62        23.66 o
  -1   1  24        155.65        173.41         8.22 o
   0   1  24          0.24         -0.74         4.37 o
   1   1  24        155.59        154.31         9.01 o
   2   1  24        513.75        505.98        17.41 o
   3   1  24         62.49         51.70        10.38 o
   4   1  24         29.48         34.64        12.67 o
   5   1  24         17.91         31.92        13.90 o
  -5   2  24         15.91         32.68        21.23 o
  -4   2  24        289.72        294.79        21.56 o
  -3   2  24        103.23        114.65        15.65 o
  -2   2  24        280.30        275.00        25.19 o
  -1   2  24        649.91        615.22        15.76 o
   0   2  24        334.42        337.53        10.59 o
   1   2  24        648.16        649.97        15.50 o
   2   2  24        280.39        249.82        14.99 o
   3   2  24        103.17        108.97        14.49 o
   4   2  24        290.49        270.30        17.54 o
   5   2  24         15.86         15.81        13.97 o
  -5   3  24        237.78        225.78        28.05 o
  -4   3  24         66.93         63.62        19.47 o
  -3   3  24        428.85        402.53        22.42 o
  -2   3  24        451.37        430.21        19.54 o
  -1   3  24         39.44         36.24        11.16 o
   0   3  24        279.95        286.64        15.58 o
   1   3  24         39.20         35.26         8.73 o
   2   3  24        451.15        425.58        18.15 o
   3   3  24        429.06        426.83        19.99 o
   4   3  24         66.78         55.50        12.43 o
   5   3  24        237.98        249.49        18.95 o
  -5   4  24        197.98        218.33        30.52 o
  -4   4  24         61.82         95.51        39.81 o
  -3   4  24        605.77        535.84        22.44 o
  -2   4  24        316.63        330.76        17.10 o
  -1   4  24       1411.57       1330.54        43.14 o
   0   4  24         23.18         27.81         7.18 o
   1   4  24       1411.67       1310.10        29.40 o
   2   4  24        316.58        297.95        16.42 o
   3   4  24        605.30        550.71        22.76 o
   4   4  24         61.43         79.68        16.04 o
   5   4  24        198.02        170.40        18.78 o
  -5   5  24         63.37         64.14        24.44 o
  -4   5  24         14.07          2.17        14.34 o
  -3   5  24        509.53        499.01        22.46 o
  -2   5  24        475.78        407.89        21.00 o
  -1   5  24         93.84        104.18        18.06 o
   0   5  24         60.21         57.53        10.56 o
   1   5  24         94.09         97.14        11.50 o
   2   5  24        476.32        418.64        25.43 o
   3   5  24        509.72        490.18        21.91 o
   4   5  24         14.05         -7.82        12.54 o
   5   5  24         63.39         72.06        17.50 o
  -4   6  24        182.47        203.16        18.13 o
  -3   6  24         44.16         49.92        18.09 o
  -2   6  24        408.62        375.30        20.76 o
  -1   6  24        478.51        508.92        19.04 o
   0   6  24       1801.86       1562.81        30.29 o
   1   6  24        478.09        474.28        18.75 o
   2   6  24        409.34        391.06        20.67 o
   3   6  24         44.19         53.40        13.99 o
   4   6  24        182.20        157.33        17.65 o
  -4   7  24          8.52         18.37        22.17 o
  -3   7  24         49.25         54.77        16.45 o
  -2   7  24        382.20        385.44        19.30 o
  -1   7  24         69.39         92.06        19.37 o
   0   7  24         28.70         30.76         9.05 o
   1   7  24         69.46         78.32        12.55 o
   2   7  24        382.50        359.53        27.01 o
   3   7  24         49.41         30.76        22.63 o
   4   7  24          8.60         24.80        15.04 o
  -4   8  24         76.69        101.91        24.49 o
  -3   8  24         74.81         85.00        14.43 o
  -2   8  24         49.25         55.25        12.63 o
  -1   8  24        300.19        332.78        20.77 o
   0   8  24         10.54         35.20        11.19 o
   1   8  24        299.44        302.96        17.18 o
   2   8  24         49.47         31.95        14.35 o
   3   8  24         74.83         85.82        22.84 o
   4   8  24         76.55         47.40        16.36 o
  -4   9  24        238.99        297.99        38.04 o
  -3   9  24          8.73         19.68        13.13 o
  -2   9  24        110.80        129.20        14.76 o
  -1   9  24          8.16         20.95        15.64 o
   0   9  24        171.04        142.58        13.90 o
   1   9  24          8.04          6.32        12.40 o
   2   9  24        110.72        105.38        15.11 o
   3   9  24          8.76        -15.78        18.71 o
   4   9  24        239.05        261.40        21.07 o
  -3  10  24         56.08         59.66        21.34 o
  -2  10  24          6.79         22.00        12.42 o
  -1  10  24         34.74         73.18        16.34 o
   0  10  24        217.86        234.82        16.59 o
   1  10  24         34.83         18.45        13.25 o
   2  10  24          6.85         -0.45        13.65 o
   3  10  24         56.04         43.05        20.57 o
  -3  11  24         16.36         29.94        18.76 o
  -2  11  24         53.83         31.46        28.88 o
  -1  11  24         12.55         45.18        22.60 o
   0  11  24          1.78          0.51        12.04 o
   1  11  24         12.53          5.96        12.96 o
   2  11  24         53.61         60.20        15.51 o
   3  11  24         16.36         14.63        20.36 o
  -3  12  24         72.87        125.87        19.00 o
  -2  12  24         10.19         12.35        23.86 o
  -1  12  24          5.86         14.51        22.52 o
   0  12  24         42.91         43.25        18.26 o
   1  12  24          5.83         21.13        19.37 o
   2  12  24         10.07          5.74        14.57 o
   3  12  24         73.02         64.65        22.84 o
  -2  13  24        167.88        188.80        26.95 o
  -1  13  24         94.41        120.79        26.54 o
   0  13  24          5.43         19.41        14.12 o
   1  13  24         94.29         97.33        16.32 o
   2  13  24        167.50        193.18        18.98 o
  -1  14  24         35.89         58.06        36.07 o
   0  14  24         97.55         94.98        16.00 o
   1  14  24         35.76          8.95        16.92 o
   1   0  25         13.53         10.09         8.74 o
   2   0  25        238.01        250.08        13.40 o
   3   0  25         18.83          8.51        10.60 o
   4   0  25         19.71         11.00        12.22 o
   5   0  25          7.83         30.65        16.86 o
  -5   1  25        159.93        225.90        34.38 o
  -4   1  25         37.92         57.22        28.44 o
  -3   1  25          3.97         16.63        12.22 o
  -2   1  25        350.88        346.81        17.39 o
  -1   1  25         96.80        118.22         8.28 o
   0   1  25        108.93        106.48         5.41 o
   1   1  25         96.91         95.60        10.62 o
   2   1  25        350.74        346.65        16.31 o
   3   1  25          3.98         -0.80        10.58 o
   4   1  25         37.69         51.23        18.46 o
   5   1  25        160.11        166.87        18.47 o
  -5   2  25         18.27         67.59        23.08 o
  -4   2  25         48.28         71.08        16.14 o
  -3   2  25        190.03        216.68        18.25 o
  -2   2  25         48.85         59.92        18.58 o
  -1   2  25       1030.67        932.61        30.16 o
   0   2  25        126.26        103.68         6.97 o
   1   2  25       1031.39        978.42        24.25 o
   2   2  25         49.11         32.41        11.10 o
   3   2  25        189.83        171.16        14.18 o
   4   2  25         48.38         64.96        13.95 o
   5   2  25         18.32         40.84        21.78 o
  -4   3  25         70.53         57.76        44.66 o
  -3   3  25        259.39        185.08        19.94 o
  -2   3  25         70.87         81.92        12.33 o
  -1   3  25        288.15        318.98        17.56 o
   0   3  25        583.01        588.85        18.19 o
   1   3  25        289.32        321.01        14.87 o
   2   3  25         70.54         40.47        11.43 o
   3   3  25        259.27        252.27        17.53 o
   4   3  25         70.35         67.91        13.54 o
  -4   4  25         96.59        116.78        17.49 o
  -3   4  25        173.86        184.57        16.43 o
  -2   4  25        220.31        230.61        15.26 o
  -1   4  25         83.26         96.90        11.52 o
   0   4  25       1123.91       1105.02        23.69 o
   1   4  25         83.59         95.29        11.12 o
   2   4  25        220.64        204.02        15.16 o
   3   4  25        173.46        175.26        16.24 o
   4   4  25         96.34         97.32        14.38 o
  -4   5  25         30.29         48.10        14.32 o
  -3   5  25         59.59         71.31        15.33 o
  -2   5  25        677.64        658.60        25.54 o
  -1   5  25         77.21        101.74        16.45 o
   0   5  25         57.33         66.34        10.24 o
   1   5  25         76.77         84.95        11.51 o
   2   5  25        676.72        655.00        26.56 o
   3   5  25         59.92         61.35        14.07 o
   4   5  25         30.31         20.97        15.02 o
  -4   6  25         36.01         50.84        18.12 o
  -3   6  25         55.97         63.17        13.79 o
  -2   6  25        191.86        186.69        17.21 o
  -1   6  25         94.21        129.55        12.37 o
   0   6  25         37.76         55.20        11.18 o
   1   6  25         94.11        110.60        12.68 o
   2   6  25        191.37        180.49        21.06 o
   3   6  25         55.85         68.17        14.69 o
   4   6  25         36.01         18.05        14.62 o
  -4   7  25        156.82        157.27        17.01 o
  -3   7  25         29.10         47.55        13.37 o
  -2   7  25         33.73         56.54        13.64 o
  -1   7  25         30.94         37.53        13.68 o
   0   7  25          0.15         21.56        10.87 o
   1   7  25         30.92         43.25        11.98 o
   2   7  25         33.87         16.21        17.25 o
   3   7  25         29.14         30.02        16.38 o
   4   7  25        156.91        135.38        17.91 o
  -4   8  25         78.07         87.14        15.82 o
  -3   8  25          2.45          2.01        12.81 o
  -2   8  25        353.23        391.33        39.85 o
  -1   8  25        121.14        131.02        16.41 o
   0   8  25        950.01        929.91        29.05 o
   1   8  25        120.75        114.70        14.10 o
   2   8  25        353.16        332.23        26.79 o
   3   8  25          2.44         -3.54        18.42 o
   4   8  25         78.21         73.47        16.95 o
  -3   9  25        140.53        156.34        33.17 o
  -2   9  25          2.58         31.29        12.31 o
  -1   9  25         32.28         50.38        14.94 o
   0   9  25          0.01          5.32        11.99 o
   1   9  25         32.31         30.07        12.81 o
   2   9  25          2.52         -3.63        14.93 o
   3   9  25        141.03         95.39        21.85 o
  -3  10  25        147.76        133.97        22.34 o
  -2  10  25         91.80        106.08        18.42 o
  -1  10  25        127.45        188.33        27.34 o
   0  10  25        139.68        146.95        15.04 o
   1  10  25        127.50        112.43        16.98 o
   2  10  25         92.14         81.09        17.37 o
   3  10  25        147.32        131.21        24.25 o
  -3  11  25         93.19        121.62        17.34 o
  -2  11  25         67.32         82.22        18.70 o
  -1  11  25         55.81         72.79        23.30 o
   0  11  25        192.31        216.46        17.49 o
   1  11  25         55.78         64.86        21.47 o
   2  11  25         67.89         80.98        15.92 o
   3  11  25         93.59         83.49        23.29 o
  -2  12  25         81.57         92.68        24.07 o
  -1  12  25         62.29         50.73        52.14 o
   0  12  25        120.07        152.06        16.80 o
   1  12  25         62.24         66.78        15.65 o
   2  12  25         81.13         89.66        17.17 o
  -1  13  25         31.33         44.85        18.82 o
   0  13  25          4.00          4.70        13.48 o
   1  13  25         31.35         39.21        15.55 o
   0   0  26        423.76        435.91        15.06 o
   1   0  26        628.13        620.24        16.64 o
   2   0  26        241.60        211.78        15.19 o
   3   0  26         38.72          7.13        15.16 o
   4   0  26          3.52         22.22        14.39 o
  -4   1  26        162.24        145.19        22.50 o
  -3   1  26        165.37        168.43        19.04 o
  -2   1  26        631.49        622.95        29.32 o
  -1   1  26        328.02        326.39        16.01 o
   0   1  26          7.14          3.26         5.57 o
   1   1  26        329.05        319.69        14.68 o
   2   1  26        631.13        601.49        20.50 o
   3   1  26        165.06        160.62        13.96 o
   4   1  26        162.42        147.77        15.63 o
  -4   2  26          1.38         30.45        39.21 o
  -3   2  26        252.72        287.94        27.28 o
  -2   2  26         88.99         89.47        13.13 o
  -1   2  26        260.58        258.25        15.29 o
   0   2  26        422.92        379.98        14.74 o
   1   2  26        260.73        263.65        14.12 o
   2   2  26         88.51         86.54        12.48 o
   3   2  26        252.36        221.78        16.64 o
   4   2  26          1.37          7.61        12.71 o
  -4   3  26        166.11        240.15        86.50 o
  -3   3  26        304.30        288.40        18.83 o
  -2   3  26          5.05         -2.19        10.86 o
  -1   3  26         23.33         23.62        14.53 o
   0   3  26        308.55        307.20        25.09 o
   1   3  26         23.50         22.75        10.12 o
   2   3  26          5.07         11.39        12.60 o
   3   3  26        304.44        314.14        18.69 o
   4   3  26        166.23        171.69        15.69 o
  -4   4  26         31.22         41.10        14.38 o
  -3   4  26         81.30        114.02        14.69 o
  -2   4  26         70.17         59.55        12.14 o
  -1   4  26        150.35        181.73        13.45 o
   0   4  26        181.50        175.35        17.77 o
   1   4  26        150.41        166.38        17.66 o
   2   4  26         69.97         48.31        12.67 o
   3   4  26         80.72         62.90        14.24 o
   4   4  26         31.45         46.78        15.27 o
  -4   5  26         80.10        101.70        24.27 o
  -3   5  26         73.16         71.40        13.69 o
  -2   5  26        120.16         99.60        13.46 o
  -1   5  26        376.91        359.02        20.64 o
   0   5  26        182.15        175.66        13.11 o
   1   5  26        376.68        383.96        30.39 o
   2   5  26        119.95        134.77        16.47 o
   3   5  26         72.99         45.92        14.34 o
   4   5  26         80.06         82.22        16.43 o
  -4   6  26         20.13         26.56        15.40 o
  -3   6  26        116.60        113.93        14.95 o
  -2   6  26         29.03         40.05        20.07 o
  -1   6  26        256.60        259.59        22.79 o
   0   6  26         10.47         19.48        10.71 o
   1   6  26        256.32        259.96        22.17 o
   2   6  26         29.17         26.47        16.86 o
   3   6  26        116.41         98.93        15.51 o
   4   6  26         20.06         21.37        16.86 o
  -4   7  26        101.25        102.15        16.43 o
  -3   7  26         21.66         19.60        14.12 o
  -2   7  26         19.98         18.64        13.42 o
  -1   7  26        302.04        311.18        20.24 o
   0   7  26          5.29          6.97        12.11 o
   1   7  26        302.30        308.68        25.09 o
   2   7  26         20.02         36.03        18.35 o
   3   7  26         21.74          5.60        16.14 o
   4   7  26        101.23        125.40        18.09 o
  -3   8  26          6.59         33.88        18.03 o
  -2   8  26         36.14         39.79        16.14 o
  -1   8  26        188.34        194.19        30.62 o
   0   8  26          0.23          2.01        11.17 o
   1   8  26        188.09        189.08        15.91 o
   2   8  26         36.03          5.08        18.07 o
   3   8  26          6.61        -10.10        20.00 o
  -3   9  26         12.65         59.61        14.14 o
  -2   9  26        202.38        257.38        34.32 o
  -1   9  26         74.16         80.60        29.51 o
   0   9  26        366.79        345.54        18.88 o
   1   9  26         73.91         69.93        14.26 o
   2   9  26        202.35        161.57        23.35 o
   3   9  26         12.72          8.37        20.08 o
  -3  10  26         10.28         35.65        22.69 o
  -2  10  26         43.95         68.55        48.05 o
  -1  10  26        135.56        132.54        58.00 o
   0  10  26         82.48         98.63        14.37 o
   1  10  26        135.24        138.14        15.91 o
   2  10  26         43.82         70.44        20.97 o
   3  10  26         10.23         24.19        21.26 o
  -2  11  26         91.35         90.15        20.96 o
  -1  11  26         23.55          3.42        62.85 o
   0  11  26         12.02         20.08        26.14 o
   1  11  26         23.45         11.06        14.12 o
   2  11  26         91.54         86.12        47.90 o
  -1  12  26         22.60         23.49        27.07 o
   0  12  26          0.36         18.89        13.82 o
   1  12  26         22.45         43.21        15.39 o
   2  12  26        199.83        160.46        34.36 o
   0  13  26         33.72         48.19        15.13 o
   1   0  27         80.59         64.50        11.19 o
   2   0  27         20.65         31.29        14.45 o
   3   0  27        961.70        848.27        45.09 o
   4   0  27         63.74         81.73        16.15 o
  -4   1  27         92.62        170.87        76.39 o
  -3   1  27        123.78        105.29        18.04 o
  -2   1  27        146.82        155.86        17.59 o
  -1   1  27         83.58         88.60        11.91 o
   0   1  27        284.46        302.56        13.67 o
   1   1  27         83.65         89.64        14.03 o
   2   1  27        146.75        146.92        16.53 o
   3   1  27        123.47        112.68        24.46 o
   4   1  27         92.59        115.65        17.45 o
  -4   2  27         16.76         89.50        29.51 o
  -3   2  27         20.97         49.01        32.54 o
  -2   2  27        213.72        206.70        15.93 o
  -1   2  27        102.70        122.21        12.19 o
   0   2  27        139.52        119.10         9.00 o
   1   2  27        102.81        109.81        12.21 o
   2   2  27        213.59        210.44        15.02 o
   3   2  27         20.77          5.54        12.77 o
   4   2  27         16.74         29.62        15.91 o
  -4   3  27         99.46        124.72        25.06 o
  -3   3  27        159.23        147.56        15.85 o
  -2   3  27        101.47        132.41        15.69 o
  -1   3  27         16.67         16.60        12.95 o
   0   3  27          0.54         -2.48         8.71 o
   1   3  27         16.69         14.50        10.68 o
   2   3  27        101.17        103.19        13.29 o
   3   3  27        159.19        134.44        15.81 o
   4   3  27         99.33        111.40        16.86 o
  -4   4  27        116.50        140.26        37.98 o
  -3   4  27        227.80        259.04        20.13 o
  -2   4  27         87.23         94.63        18.79 o
  -1   4  27        352.49        351.70        44.19 o
   0   4  27          8.06         13.40         9.91 o
   1   4  27        352.11        328.46        19.32 o
   2   4  27         87.07         74.41        13.19 o
   3   4  27        228.38        256.22        18.31 o
   4   4  27        116.16        105.69        16.72 o
  -4   5  27          9.69         21.19        14.50 o
  -3   5  27         11.00         33.86        15.37 o
  -2   5  27        121.64        153.38        23.57 o
  -1   5  27         49.00         66.84        13.63 o
   0   5  27         68.07         78.20        11.54 o
   1   5  27         48.93         32.55        15.71 o
   2   5  27        121.66        122.04        14.47 o
   3   5  27         11.00         20.84        13.91 o
   4   5  27          9.60        -13.62        14.82 o
  -3   6  27         11.96         20.54        29.40 o
  -2   6  27        119.61        133.83        14.15 o
  -1   6  27        233.36        235.55        18.52 o
   0   6  27         26.45         17.65        10.75 o
   1   6  27        232.57        242.13        24.25 o
   2   6  27        119.43        127.32        24.86 o
   3   6  27         11.79         18.54        14.46 o
  -3   7  27          8.88         23.83        12.88 o
  -2   7  27         59.34         50.82        24.32 o
  -1   7  27        107.38        108.26        21.27 o
   0   7  27        549.03        530.49        20.84 o
   1   7  27        107.45        101.66        16.41 o
   2   7  27         59.27         36.80        18.57 o
   3   7  27          8.87         19.31        14.16 o
  -3   8  27         19.72         48.72        14.59 o
  -2   8  27         44.57         58.40        18.24 o
  -1   8  27         50.82         78.01        23.65 o
   0   8  27        113.64        115.26        16.94 o
   1   8  27         50.64         53.60        15.49 o
   2   8  27         44.40         34.68        19.43 o
   3   8  27         19.84          4.07        16.55 o
  -3   9  27         35.86         54.96        22.52 o
  -2   9  27         48.58         72.50        37.86 o
  -1   9  27         29.61         35.01        41.63 o
   0   9  27          8.91          9.35        17.69 o
   1   9  27         29.61         26.97        15.73 o
   2   9  27         48.47          6.92        19.00 o
   3   9  27         35.89         46.53        24.86 o
  -2  10  27         63.71         64.69        26.00 o
  -1  10  27         11.68          6.69        20.54 o
   0  10  27        145.58        171.21        17.86 o
   1  10  27         11.81          6.58        15.40 o
   2  10  27         63.68         62.42        25.87 o
  -2  11  27         86.56        156.02        34.76 o
  -1  11  27         23.79         13.40        25.07 o
   0  11  27        187.12        188.23        17.56 o
   1  11  27         23.80         25.30        16.98 o
   2  11  27         86.38         96.18        22.49 o
  -1  12  27        110.71        105.09        25.87 o
   0  12  27          1.24         13.70        17.11 o
   1  12  27        110.97        141.87        29.10 o
   1   0  28         17.63         14.18        10.36 o
   2   0  28          6.52         17.18        20.41 o
   3   0  28         77.71         92.05        18.44 o
   4   0  28        152.57        147.96        21.66 o
  -4   1  28         12.30         40.69        29.30 o
  -3   1  28          5.40         14.67        25.26 o
  -2   1  28        167.97        145.31        13.35 o
  -1   1  28         84.60         80.24        11.50 o
   0   1  28         46.37         22.63        16.57 o
   1   1  28         84.60         74.85        11.77 o
   2   1  28        167.75        154.92        28.29 o
   3   1  28          5.39        -12.65        18.76 o
   4   1  28         12.39         61.11        19.15 o
  -4   2  28          6.42         70.21        52.95 o
  -3   2  28         16.63         38.73        16.76 o
  -2   2  28         25.79         24.23        12.94 o
  -1   2  28        203.07        210.70        27.69 o
   0   2  28         95.26         89.95        19.40 o
   1   2  28        202.94        193.90        13.72 o
   2   2  28         25.79         14.30        14.24 o
   3   2  28         16.63         28.09        20.01 o
   4   2  28          6.47         15.97        22.29 o
  -4   3  28        129.54        156.36        26.06 o
  -3   3  28        105.01        139.47        22.93 o
  -2   3  28         51.96         71.41        12.80 o
  -1   3  28        139.70        151.48        16.05 o
   0   3  28         53.22         52.13        26.77 o
   1   3  28        139.75        167.63        13.62 o
   2   3  28         51.77         66.96        13.28 o
   3   3  28        105.07        119.20        15.50 o
   4   3  28        129.48        107.15        25.00 o
  -3   4  28         13.27         25.05        23.22 o
  -2   4  28         74.52        104.50        13.57 o
  -1   4  28         56.75         82.63        29.76 o
   0   4  28         16.61         -3.33        11.83 o
   1   4  28         57.26         46.52        14.05 o
   2   4  28         74.57         90.25        13.77 o
   3   4  28         13.26         -0.24        13.45 o
  -3   5  28         21.75         35.34        16.74 o
  -2   5  28         87.70        116.32        22.46 o
  -1   5  28         27.62         41.23        17.72 o
   0   5  28        256.44        263.98        15.53 o
   1   5  28         27.49         20.07        15.88 o
   2   5  28         87.85         90.78        14.55 o
   3   5  28         21.61         11.93        13.81 o
  -3   6  28         28.81         38.36        18.44 o
  -2   6  28        113.45        162.24        46.53 o
  -1   6  28         65.44         74.97        40.22 o
   0   6  28          0.11          5.88        11.04 o
   1   6  28         65.27         67.15        17.87 o
   2   6  28        113.55        109.46        18.40 o
   3   6  28         28.88         41.21        15.06 o
  -3   7  28        106.87        136.24        15.79 o
  -2   7  28         71.17         93.83        16.46 o
  -1   7  28         19.49         30.06        19.06 o
   0   7  28        329.52        310.14        17.60 o
   1   7  28         19.66         15.71        20.21 o
   2   7  28         70.71         93.58        25.67 o
   3   7  28        106.96        101.03        18.14 o
  -2   8  28         34.36         67.49        26.11 o
  -1   8  28         35.53         62.80        30.52 o
   0   8  28          0.01         38.09        12.94 o
   1   8  28         35.18         46.36        18.23 o
   2   8  28         34.40         56.33        19.45 o
   3   8  28        126.47        145.91        34.36 o
  -2   9  28         29.26         36.76        21.30 o
  -1   9  28         52.94         74.83        25.73 o
   0   9  28         20.30         44.86        13.04 o
   1   9  28         52.77         79.58        31.32 o
   2   9  28         28.95         15.86        20.07 o
  -1  10  28        219.36        210.28        27.46 o
   0  10  28          1.35         -3.90        18.42 o
   1  10  28        219.65        263.75        39.21 o
   2  10  28        143.06        169.76        33.95 o
  -1  11  28         77.19        103.49        17.00 o
   0  11  28         14.98         14.77        14.12 o
   1  11  28         76.97        103.84        21.58 o
   1   0  29         97.86         68.31        29.51 o
   2   0  29        376.13        406.03        28.86 o
   3   0  29        185.06        199.40        20.82 o
  -3   1  29          3.01         32.07        40.82 o
  -2   1  29         91.36        103.44        12.73 o
  -1   1  29        171.26        176.76        26.27 o
   1   1  29        170.69        153.22        20.24 o
   2   1  29         91.62        136.57        21.67 o
   3   1  29          2.99         18.60        19.12 o
  -3   2  29         37.28         56.43        23.45 o
  -2   2  29         52.91         90.04        20.83 o
  -1   2  29         25.40         12.54        15.84 o
   0   2  29        207.44        228.77        23.44 o
   1   2  29         25.56          0.87        18.19 o
   2   2  29         53.11         55.96        19.70 o
   3   2  29         37.15         37.92        20.94 o
  -3   3  29         29.35         54.66        20.62 o
  -2   3  29        105.04        132.97        20.13 o
  -1   3  29        264.32        314.84        37.91 o
   0   3  29          2.80         34.18        14.35 o
   1   3  29        263.50        332.15        19.54 o
   2   3  29        105.11         87.56        16.33 o
   3   3  29         29.22         -0.10        19.25 o
  -3   4  29         16.84         45.48        38.39 o
  -2   4  29        231.78        211.37        31.82 o
  -1   4  29         62.78         76.36        14.68 o
   0   4  29         95.91         80.21        21.22 o
   1   4  29         62.96         39.09        12.17 o
   2   4  29        231.72        201.77        16.46 o
   3   4  29         16.74         10.07        13.95 o
  -3   5  29        113.04        148.54        23.75 o
  -2   5  29         30.38          0.73        41.63 o
  -1   5  29        218.93        228.58        20.62 o
   0   5  29         32.91         38.02        14.76 o
   1   5  29        219.44        216.05        21.52 o
   2   5  29         30.38         29.03        13.17 o
   3   5  29        112.78        123.34        16.52 o
  -3   6  29        258.25        267.66        25.51 o
  -2   6  29         87.14        109.20        45.43 o
  -1   6  29        204.67        241.91        32.25 o
   0   6  29         32.59         22.61        16.11 o
   1   6  29        204.62        233.56        22.96 o
   2   6  29         87.00         75.31        17.08 o
   3   6  29        258.48        302.73        22.69 o
  -2   7  29         78.61         99.75        44.46 o
  -1   7  29         19.86         29.20        17.60 o
   0   7  29        155.15        163.58        17.74 o
   1   7  29         19.83          0.81        16.86 o
   2   7  29         78.55         44.19        20.03 o
  -2   8  29         21.83         66.94        48.71 o
  -1   8  29         34.58         49.63        16.42 o
   0   8  29        297.11        348.17        19.20 o
   1   8  29         34.44         37.25        24.45 o
   2   8  29         21.89         19.94        20.07 o
  -1   9  29         14.86         26.20        12.91 o
   0   9  29         11.43         14.79        12.92 o
   1   9  29         14.83        -11.73        18.11 o
  -1  10  29         60.74         46.89        21.83 o
   0  10  29          2.15         15.05        14.05 o
   1  10  29         60.65        118.43        29.51 o
   2   0  30        205.20        180.36        15.92 o
   3   0  30         23.02         -3.02        32.25 o
  -3   1  30         25.32         71.16        24.66 o
  -2   1  30          3.71          4.24        14.06 o
   2   1  30          3.69         -4.18        17.94 o
   3   1  30         25.45         23.53        26.68 o
  -3   2  30         89.57        106.88        15.60 o
  -2   2  30         24.38         40.75        14.82 o
   1   2  30         56.98         59.82        25.46 o
   2   2  30         24.67         22.19        19.28 o
   3   2  30         89.62         84.89        27.69 o
  -3   3  30         12.67         57.33        25.65 o
  -2   3  30         21.66         34.10        14.71 o
  -1   3  30         20.75         42.86        15.67 o
   1   3  30         20.82          9.85        17.56 o
   2   3  30         21.71         15.82        18.47 o
   3   3  30         12.63         13.94        20.52 o
  -3   4  30         96.67        151.17        22.01 o
  -2   4  30        193.95        214.70        45.84 o
  -1   4  30         13.02         27.35        13.77 o
   0   4  30          7.35         24.75        24.45 o
   1   4  30         13.04         14.98        14.04 o
   2   4  30        193.93        221.19        19.65 o
   3   4  30         96.53        142.63        25.15 o
  -2   5  30         23.59         29.21        34.36 o
  -1   5  30        167.27        168.59        14.60 o
   0   5  30          0.00         -0.77        15.05 o
   1   5  30        167.78        168.67        17.44 o
   2   5  30         23.56         20.00        13.97 o
  -2   6  30         57.87         70.44        32.54 o
  -1   6  30          5.47         16.80        15.81 o
   0   6  30         33.37         35.30        16.31 o
   1   6  30          5.58         17.06        28.50 o
   2   6  30         57.94         53.09        14.78 o
  -2   7  30         15.40         37.94        25.67 o
  -1   7  30        166.21        194.85        30.93 o
   0   7  30         17.71         12.00        16.51 o
   1   7  30        166.31        139.43        21.81 o
   2   7  30         15.49         12.94        16.59 o
  -1   8  30         31.43         31.42        20.84 o
   0   8  30         23.44         10.91        17.04 o
   1   8  30         31.31         39.40        19.50 o
   0   9  30         18.25         57.25        18.47 o
   2   0  31          1.27         52.54        35.16 o
  -2   1  31         57.59         82.14        20.03 o
   2   1  31         57.53         68.73        20.68 o
  -2   2  31         80.79        109.76        35.21 o
   2   2  31         80.90        118.29        20.99 o
  -2   3  31         30.45         14.50        17.95 o
   2   3  31         30.31         57.07        19.86 o
  -2   4  31        112.16        103.26        53.35 o
  -1   4  31         51.74         30.31        19.00 o
   1   4  31         51.65         12.13        25.46 o
   2   4  31        112.04        133.40        23.58 o
  -2   5  31        150.43        164.08        55.17 o
  -1   5  31         26.43          4.85        18.19 o
   0   5  31         13.72         35.16        19.81 o
   1   5  31         26.55         47.87        15.10 o
   2   5  31        150.52        184.11        36.38 o
  -1   6  31         23.31         11.69        16.00 o
   0   6  31         61.39         61.06        17.87 o
   1   6  31         23.34         32.08        18.71 o
  -1   7  31        128.12        101.22        17.07 o
   0   7  31        409.78        396.90        51.53 o
   1   7  31        127.79        144.15        22.23 o
                                                
